# Supplementary material for: Conservation of noncoding microsatellites in plants: implication for gene regulation
Source: BMC Genomics. 2006 Dec 25;7:323. doi: 10.1186/1471-2164-7-323 (PMC1781443; doi:10.1186/1471-2164-7-323)
Supplement: Additional file 1 — The full list of pairs of conserved noncoding microsatellites identified in this study. [file 1471-2164-7-323-S1.xls]

## Sheet: Orthologous CNMSs
Alignment with DiAlign2 (Threshold=3). At least 6bp overlapping sequences between the aligned microsatellites
Motif	Ath	M_start (Ath)	M_end (Ath)	M_len (Ath)	A_start (Ath)	A_end (Ath)	bog	Strand	Start_codon		M_start (bog)	M_end (bog)	M_len (bog)	A_start (bog)	A_end (bog)		A_len	M_overlap
AG	At1g01225.1	479	490	12	479	498	BOHFE08TF	1	294		267	280	14	268	287		20	12
AAG	At1g03050.1	307	324	18	308	321	gnl|ti|103246533	1	454		262	273	12	262	275		14	12
CT	At1g03160.1	481	498	18	475	499	BOHUM60TF	-1	404		367	402	36	366	390		25	18
AG	At1g03380.1	226	243	18	223	243	BOGSW43TR	1	442		106	131	26	103	123		21	18
CT	At1g03850.2	446	457	12	415	454	BOMAC45TR	-1	135		92	108	17	60	99		40	9
CT	At1g04000.1	285	296	12	272	311	BOOAJ23TR	-1	526		336	369	34	314	353		40	12
CT	At1g04100.1	210	221	12	194	220	BOHPV02TF	-1	337		153	170	18	137	163		27	11
CTT	At1g04130.1	411	428	18	396	435	BOOAS20TR	-1	339		243	257	15	228	267		40	18
CT	At1g05370.1	367	378	12	369	401	BONDT56TF	-1	554		362	383	22	374	406		33	10
CT	At1g07870.1	337	348	12	338	348	BONGE63TR	-1	282		122	133	12	122	132		11	11
AG	At1g09250.1	388	413	26	388	413	BONGN84TF	1	526		330	409	80	359	384		26	26
CT	At1g09770.1	394	405	12	388	407	BOHBO37TF	-1	408		281	302	22	275	294		20	12
AG	At1g10430.1	344	355	12	340	357	BOIFE94TF	1	211		153	166	14	151	168		18	12
CT	At1g10610.1	336	357	22	335	360	gnl|ti|103296036	1	399		306	327	22	305	330		26	22
AG	At1g10690.1	338	349	12	337	352	BOGMX62TF	1	388		249	260	12	248	263		16	12
CT	At1g12020.1	472	487	16	475	494	BONQS10TF	1	45		18	31	14	18	37		20	13
AAG	At1g12420.1	442	459	18	447	466	BONGX39TF	1	375		288	299	12	288	307		20	13
CT	At1g12430.1	309	325	17	301	319	BOGXP53TF	-1	502		357	372	16	354	372		19	11
CT	At1g14500.1	487	498	12	476	497	gnl|ti|103247944	1	95		75	86	12	68	89		22	11
AG	At1g13195.1	489	500	12	489	499	BOMNJ38TF	1	105		77	104	28	93	103		11	11
CT	At1g14740.1	422	439	18	429	445	gnl|ti|104029447	1	201		120	131	12	120	136		17	11
CT	At1g14870.1	486	497	12	475	498	BONHS20TF	1	283		259	272	14	249	272		24	12
AAG	At1g15100.1	456	497	42	451	487	BOMLG89TR	1	257		225	257	33	220	256		37	32
AG	At1g17720.2	259	290	32	270	299	BONQW47TF	1	422		244	261	18	239	268		30	21
AAG	At1g19180.2	16	27	12	16	34	gnl|ti|104067035	-1	65		15	26	12	15	33		19	12
CT	At1g22440.1	465	476	12	458	484	BOMBT31TF	1	266		215	226	12	211	237		27	12
CT	At1g24625.1	207	230	24	217	237	BOHUW11TR	1	342		38	51	14	38	58		21	14
CT	At1g26110.1	346	371	26	345	364	BOMFA69TR	1	95		38	55	18	37	56		20	19
AAG	At1g28200.1	476	487	12	474	489	BOHUG58TR	-1	367		343	357	15	341	356		16	12
CT	At1g28310.1	322	337	16	324	343	BOGVS07TR	-1	208		60	73	14	60	79		20	14
AG	At1g29530.1	411	424	14	411	434	BOHNB70TR	-1	475		387	400	14	387	410		24	14
AAG	At1g31780.1	431	448	18	413	452	BONQE81TR	1	412		340	357	18	322	361		40	18
CT	At1g33470.2	408	419	12	407	439	BOMCX78TF	1	339		231	244	14	230	262		33	12
CT	At1g45207.1	448	464	17	448	468	BOGUE76TR	1	312		251	275	25	252	272		21	17
AG	At1g47670.1	434	445	12	430	459	BOMMU31TF	-1	296		219	230	12	215	244		30	12
AG	At1g53950.1	466	483	18	454	480	BOMFB95TR	-1	481		435	446	12	435	461		27	15
AAG	At1g55670.1	480	494	15	480	491	BOMFA88TF	-1	321		305	316	12	305	316		12	12
CT	At1g61170.1	487	498	12	462	499	BOHRW64TF	-1	419		399	416	18	376	413		38	12
CT	At1g61900.2	459	484	26	459	488	gnl|ti|103989532	-1	179		99	112	14	99	128		30	26
AG	At1g68110.1	455	466	12	452	488	BOHQW58TR	1	301		252	267	16	255	291		37	12
CT	At1g63430.1	137	152	16	126	148	BOMBC54TF	-1	446		34	52	19	23	45		23	12
CT	At1g63430.1	299	310	12	286	317	BOMBC54TF	-1	446		319	330	12	300	331		32	12
CT	At1g68360.1	469	482	14	469	486	BOIHI85TR	1	49		4	21	18	13	30		18	14
AG	At1g65445.1	477	488	12	478	488	BOMKD92TR	-1	271		260	271	12	260	270		11	11
AAG	At1g68945.1	458	475	18	448	483	BOMCM96TF	1	236		161	190	30	154	189		36	18
CTT	At1g69440.1	387	419	33	386	411	BOIBP94TF	1	175		75	89	15	74	99		26	25
CT	At1g69570.1	300	311	12	292	310	BOMRG57TR	1	190		26	51	26	21	39		19	11
CT	At1g70000.1	460	479	20	460	475	gnl|ti|103323659	1	300		239	261	23	247	262		16	16
AG	At1g70770.1	446	457	12	425	454	BOHRY33TF	1	227		171	184	14	155	184		30	9
AAG	At1g73210.2	477	491	15	451	482	gnl|ti|103324666	-1	413		387	405	19	375	406		32	6
CT	At1g75370.1	435	448	14	429	448	gnl|ti|104015515	1	323		267	282	16	261	280		20	14
CT	At1g75410.1	412	425	14	414	433	BONEW51TR	1	450		353	364	12	353	372		20	12
CT	At1g76270.1	303	314	12	299	315	BOMON85TR	-1	302		175	196	22	173	189		17	12
CT	At1g76880.1	326	347	22	308	347	BOHCG66TR	1	312		146	167	22	128	167		40	22
CT	At1g77660.1	173	184	12	173	187	BOOAX17TF	1	216		50	69	20	60	74		15	12
CT	At1g79975.2	157	168	12	157	173	BOGKV38TR	1	355		61	84	24	75	91		17	12
CTT	At1g80410.1	443	460	18	445	460	gnl|ti|104048685	-1	70		23	43	21	23	38		16	16
CTT	At2g01860.1	241	267	27	244	271	BONDO41TR	1	383		266	280	15	266	293		28	24
AAG	At2g02710.3	459	470	12	459	476	BOOAU04TR	1	197		141	161	21	152	169		18	12
AG	At2g16780.1	464	475	12	464	478	BOMMT72TR	-1	344		290	301	12	291	305		15	12
CT	At2g20825.1	271	282	12	266	280	BOHTI55TF	1	439		174	189	16	169	183		15	10
CTT	At2g18910.1	423	437	15	425	439	BOHYO30TF	-1	357		287	301	15	287	301		15	13
CTT	At2g23980.1	130	144	15	130	154	BOICQ09TR	1	255		119	133	15	127	151		25	15
CT	At2g20080.2	390	415	26	406	440	BOHBJ84TR	-1	358		264	275	12	264	298		35	10
CT	At2g24370.1	410	421	12	410	445	BONQH70TR	1	107		5	22	18	15	50		36	12
CT	At2g26180.1	400	411	12	403	440	gi|13954084|gb|BH008905.1|BH008905	1	240		123	140	18	123	160		38	9
CTT	At2g27770.1	325	339	15	325	360	BONJR69TF	1	523		378	389	12	356	391		36	15
CT	At2g28380.1	269	286	18	261	299	BOGBT78TF	1	361		128	155	28	140	178		39	18
CT	At2g28590.1	358	375	18	353	371	BONRT22TR	-1	132		30	41	12	23	41		19	14
CT	At2g28890.1	359	370	12	332	371	BOHQE28TR	1	404		243	268	26	216	255		40	12
CTT	At2g30575.1	420	431	12	420	448	gnl|ti|103280918	1	100		26	37	12	26	54		29	12
CT	At2g31680.1	432	449	18	427	460	BOHGO41TF	-1	458		380	397	18	375	408		34	18
CTT	At2g32390.1	449	463	15	441	464	gnl|ti|103319985	-1	61		9	23	15	1	24		24	15
CT	At2g33410.1	331	349	19	306	340	BOGMI30TF	1	506		359	370	12	331	365		35	10
CT	At2g33860.1	257	275	19	257	271	gnl|ti|104009275	1	326		109	126	18	117	131		15	15
CT	At2g35910.1	460	473	14	461	500	BOGYX20TF	-1	84		41	52	12	44	83		40	13
CT	At2g36130.1	475	488	14	479	490	gnl|ti|104063277	-1	125		107	118	12	108	119		12	10
CT	At2g36420.1	367	382	16	372	395	BOGVU22TF	1	285		237	248	12	237	260		24	11
CT	At2g37840.1	336	353	18	318	353	BOHZR20TR	1	403		187	220	34	170	205		36	18
CT	At2g38090.1	397	426	30	415	434	BOGGA07TF	1	501		441	452	12	437	456		20	12
CT	At2g38110.1	401	464	64	400	414	gnl|ti|103282586	1	134		82	95	14	81	95		15	14
CT	At2g38650.1	253	264	12	245	269	BOGRZ76TR	1	263		81	92	12	73	97		25	12
CT	At2g39700.1	280	291	12	270	290	BONDB47TF	1	282		53	64	12	43	63		21	11
CT	At2g39950.1	281	292	12	281	300	BOICX71TF	-1	436		255	282	28	271	290		20	12
CTT	At2g40113.1	444	455	12	441	477	BONOR33TF	1	389		332	343	12	329	365		37	12
AG	At2g41070.3	112	127	16	115	139	BONGD92TR	1	396		131	144	14	131	155		25	13
CT	At2g41370.1	238	249	12	238	262	BONLL36TR	1	378		15	103	89	54	78		25	12
CT	At2g42110.1	274	285	12	274	285	BOGQR69TF	1	33		20	31	12	20	31		12	12
AG	At2g42500.2	327	370	44	356	373	gnl|ti|104005263	1	147		23	34	12	23	40		18	15
CT	At2g43290.1	364	375	12	334	373	BONDX44TR	-1	464		342	353	12	310	349		40	10
AG	At2g43840.2	488	499	12	488	498	BOHPW28TF	-1	40		24	35	12	24	34		11	11
CT	At2g45050.1	370	381	12	371	391	BONAX55TR	1	195		77	88	12	77	97		21	11
AAG	At2g45310.1	478	495	18	478	494	BOHPC55TR	-1	491		462	473	12	462	478		17	17
CT	At2g45340.1	471	484	14	473	500	BONCC21TF	1	88		60	71	12	60	87		28	12
AG	At2g45960.1	489	500	12	481	499	BOMGB92TR	-1	300		264	283	20	265	283		19	11
AAG	At2g46030.1	462	482	21	471	493	gnl|ti|104018519	-1	113		84	98	15	84	106		23	12
CT	At2g46030.1	428	443	16	413	445	gnl|ti|104018519	-1	113		53	70	18	44	76		33	16
AAG	At2g46390.1	474	491	18	462	489	gnl|ti|104044730	-1	104		89	100	12	75	102		28	16
AAG	At2g46500.2	350	361	12	350	379	BOHNZ70TF	-1	213		112	123	12	112	141		30	12
CTT	At2g46700.1	363	374	12	363	376	BOHSW41TR	-1	391		245	256	12	245	258		14	12
AG	At2g47440.1	246	257	12	244	277	BOHWG09TF	-1	408		62	77	16	44	77		34	12
CT	At2g47440.1	386	397	12	382	399	BOHWG09TF	-1	408		215	238	24	215	232		18	12
CT	At2g47485.1	445	458	14	429	467	BOIFI37TR	1	450		359	400	42	350	388		39	14
CT	At3g02110.1	384	409	26	362	392	BONBE26TR	1	438		341	352	12	321	351		31	9
AG	At3g02310.1	86	97	12	81	96	BOHVO69TF	-1	383		6	17	12	1	16		16	11
CTT	At3g02740.1	369	383	15	363	384	BOGKH07TR	1	456		113	124	12	105	126		22	15
CTT	At3g02830.1	315	338	24	299	333	gnl|ti|104046749	1	318		165	176	12	149	183		35	19
CT	At3g03440.1	441	454	14	448	484	BOHFT94TR	1	118		60	79	20	60	96		37	7
CT	At3g03710.1	465	486	22	433	472	BONKB18TR	-1	388		344	365	22	327	366		40	8
AG	At3g04620.1	425	438	14	410	439	BONQA09TR	1	331		293	308	16	275	304		30	14
AG	At3g05000.1	485	496	12	470	496	BOHXU35TF	1	280		242	271	30	245	271		27	12
CT	At3g06760.1	375	424	50	399	423	BOICE92TR	-1	160		59	82	24	59	83		25	25
AAG	At3g06950.1	462	497	36	463	479	BOIEA30TR	1	429		416	427	12	412	428		17	17
AG	At3g06950.1	215	226	12	195	226	BOIEA30TR	1	429		87	104	18	71	102		32	12
AG	At3g07565.1	54	73	20	55	65	BOHFV71TR	1	331		4	15	12	4	14		11	11
AG	At3g09860.1	485	496	12	485	498	gnl|ti|103316562	1	189		153	178	26	168	181		14	12
CT	At3g11830.1	430	445	16	422	445	BONGJ67TR	-1	466		419	434	16	411	434		24	16
CT	At3g13200.1	399	412	14	395	409	BONLM08TR	-1	178		109	125	17	104	118		15	11
CT	At3g13275.1	392	403	12	373	402	gnl|ti|103291756	-1	253		158	175	18	146	175		30	11
AG	At3g15380.1	388	399	12	369	407	BOHEH07TF	-1	466		329	340	12	310	348		39	12
AG	At3g17600.1	418	429	12	392	428	gnl|ti|103310651	-1	50		38	49	12	12	48		37	11
AAG	At3g17780.1	467	490	24	456	492	gnl|ti|104074272	1	330		304	330	27	293	329		37	24
AAG	At3g18040.1	354	389	36	351	378	gnl|ti|103298994	1	241		139	159	21	133	160		28	25
CTT	At3g19100.1	436	447	12	429	455	BOMRZ20TF	-1	376		293	304	12	287	313		27	12
CTT	At3g19380.1	461	478	18	461	479	gnl|ti|104012658	-1	324		255	269	15	256	274		19	18
AG	At3g20740.1	477	488	12	470	485	BOIBX79TF	1	472		449	460	12	445	460		16	9
CT	At3g22270.1	250	261	12	250	266	BOGAX66TF	1	459		241	254	14	244	260		17	12
CTT	At3g22970.1	311	322	12	299	323	BOMJM22TF	1	480		370	387	18	364	388		25	12
CT	At3g25905.1	362	373	12	362	401	BOHUM35TF	-1	336		233	246	14	237	276		40	12
CT	At3g23670.1	391	404	14	391	401	BOHAC58TF	1	364		232	249	18	240	250		11	11
CT	At3g26744.1	255	266	12	244	266	BOGPG07TF	-1	311		124	135	12	113	135		23	12
CT	At3g28200.1	475	492	18	475	494	BOGUS08TF	1	479		441	466	26	449	468		20	18
CT	At3g28470.1	369	386	18	368	381	BOHFJ70TR	1	449		323	334	12	322	335		14	13
CT	At3g30380.1	191	202	12	179	202	BOGLJ08TF	1	444		95	108	14	82	105		24	12
AG	At3g47890.1	263	278	16	263	279	BOGJX90TR	1	302		88	105	18	89	105		17	16
CTT	At3g49720.1	107	118	12	100	117	BONLF07TR	-1	466		188	199	12	182	199		18	11
CTT	At3g50620.1	376	390	15	365	391	gnl|ti|103261780	1	345		228	239	12	214	240		27	15
AG	At3g50870.1	474	485	12	473	483	BOMCQ40TF	1	237		227	238	12	226	236		11	10
CT	At3g52910.1	469	480	12	469	480	BOGVG65TR	1	325		307	320	14	309	320		12	12
CT	At3g54720.1	482	497	16	486	500	BOGGP30TR	1	163		148	159	12	148	162		15	12
AG	At3g54660.1	473	484	12	460	491	BOGCN64TR	1	461		431	442	12	416	447		32	12
CTT	At3g56800.1	417	431	15	413	432	gnl|ti|103273721	-1	375		293	316	24	289	308		20	15
CT	At3g57060.1	455	466	12	451	484	gnl|ti|104038298	1	268		200	225	26	211	244		34	12
CT	At3g59020.1	382	393	12	377	408	BONOQ56TF	-1	210		80	93	14	75	106		32	12
AG	At3g60390.1	407	418	12	385	421	BOHKE57TF	1	462		371	392	22	354	390		37	12
CT	At3g60490.1	484	497	14	484	500	BOGWX25TR	-1	451		433	446	14	434	450		17	14
CT	At3g60670.1	244	257	14	244	283	BOOAT15TR	1	445		225	238	14	229	268		40	14
CTT	At3g61750.1	420	431	12	416	433	BOMHQ69TR	1	125		49	66	18	45	62		18	12
CT	At3g62650.2	423	456	34	437	451	BONNP44TF	-1	185		103	116	14	103	117		15	15
AG	At3g63200.1	372	387	16	366	389	BOHPC10TR	1	419		281	296	16	275	298		24	16
CTT	At3g63260.2	275	286	12	271	306	BOHES24TR	1	316		118	132	15	126	161		36	12
AAG	At4g00150.1	439	459	21	440	459	BONEH53TF	1	436		350	367	18	350	369		20	20
AG	At4g00720.1	218	229	12	218	228	gnl|ti|104075772	1	315		86	99	14	88	98		11	11
AAG	At4g01150.1	467	484	18	467	483	BOGJY63TF	1	222		189	212	24	197	213		17	17
CTT	At4g02130.2	231	248	18	215	239	BOGLA58TF	1	478		246	257	12	233	257		25	9
CTT	At4g07410.1	441	452	12	435	452	BOGZF93TF	1	470		402	422	21	401	418		18	12
AG	At4g09890.1	422	433	12	407	446	BOIGL13TR	-1	394		303	334	32	300	339		40	12
AAG	At4g10480.1	488	499	12	483	500	BOHJN60TR	1	488		467	481	15	465	482		18	12
CTT	At4g13550.1	454	471	18	455	472	BOGOX03TF	1	171		129	143	15	129	146		18	17
AAG	At4g10770.1	477	494	18	462	485	BOHVP83TR	-1	262		221	232	12	227	250		24	9
CT	At4g14330.1	438	449	12	417	456	BOGIJ32TF	-1	396		331	342	12	310	349		40	12
CT	At4g13940.1	444	461	18	428	465	BOHPT04TR	-1	494		444	455	12	421	458		38	18
AAG	At4g15130.1	483	500	18	484	496	gnl|ti|103310684	1	202		189	200	12	189	201		13	13
CT	At4g17040.1	476	487	12	465	495	gnl|ti|103256089	-1	131		89	112	24	91	121		31	12
AG	At4g17050.1	151	162	12	142	172	BONES33TR	-1	397		42	65	24	33	63		31	12
CT	At4g17250.1	437	448	12	437	447	BOHJG37TF	-1	477		409	420	12	409	419		11	11
AG	At4g17870.1	382	393	12	379	393	BOGPK26TF	-1	423		329	342	14	328	342		15	12
CT	At4g17900.1	374	387	14	368	387	gnl|ti|103279884	-1	345		203	214	12	191	210		20	14
CT	At4g19230.2	289	300	12	289	304	BONPR31TF	-1	449		155	168	14	157	172		16	12
AAG	At4g20780.1	472	486	15	472	488	BOMRE39TF	-1	467		426	437	12	426	442		17	15
CTT	At4g23010.1	197	214	18	203	232	gnl|ti|103291346	1	450		141	152	12	141	170		30	12
CT	At4g24490.1	291	302	12	291	305	BOGWJ83TR	1	263		198	211	14	201	215		15	12
AG	At4g25620.1	261	276	16	240	275	gnl|ti|104045340	1	424		194	205	12	169	204		36	15
CTT	At4g27415.2	369	380	12	354	393	BOGAY66TF	1	456		333	344	12	318	357		40	12
CTT	At4g27780.1	391	402	12	385	406	BONPB23TF	1	436		374	385	12	368	389		22	12
CT	At4g28100.1	333	344	12	338	377	BOHFE50TF	1	505		321	334	14	324	363		40	7
AAG	At4g29000.1	92	103	12	77	103	BOHVH87TR	1	474		127	144	18	114	140		27	12
CTT	At4g30210.2	431	479	49	417	441	BOMEC39TF	1	145		110	130	21	96	120		25	11
CT	At4g32160.1	291	302	12	291	302	BONHC27TF	-1	346		144	157	14	145	156		12	12
CT	At4g32570.1	385	402	18	381	402	gnl|ti|104075424	1	144		24	41	18	20	41		22	18
AG	At4g32690.1	477	496	20	455	492	BOHBA12TR	-1	181		165	180	16	143	180		38	16
CT	At4g32920.1	256	267	12	256	269	gnl|ti|104024511	-1	428		237	254	18	242	255		14	12
CT	At4g34720.1	431	444	14	431	453	BOHJQ57TF	1	429		350	371	22	358	380		23	14
CT	At4g33380.1	343	354	12	341	353	BOGIJ86TF	-1	383		222	233	12	220	232		13	11
CT	At4g34990.1	422	439	18	418	433	BOMDU10TF	-1	370		291	302	12	287	302		16	12
CT	At4g35250.1	476	487	12	463	486	BOGEP93TR	-1	291		260	273	14	246	269		24	11
CT	At4g35500.2	376	387	12	379	415	BOICO35TF	-1	385		281	298	18	288	324		37	9
CT	At4g36920.1	315	326	12	308	325	BOMGZ20TF	1	437		280	291	12	273	290		18	11
CT	At4g36780.1	427	438	12	427	439	BOGOZ60TR	1	396		302	331	30	319	331		13	12
CTT	At4g37180.2	381	392	12	370	402	BOGYM93TR	1	139		47	58	12	36	68		33	12
CT	At4g37580.1	450	461	12	450	461	BOMQJ27TF	-1	166		143	154	12	144	155		12	12
CT	At4g37630.1	192	220	29	202	234	BOHRD96TR	1	242		29	46	18	24	56		33	19
CT	At4g38430.1	355	374	20	355	366	BONKZ10TF	1	78		29	40	12	29	40		12	12
CT	At5g01240.1	54	69	16	44	68	BOHGK06TF	-1	476		46	57	12	33	57		25	15
CT	At5g01520.1	251	264	14	248	265	BOHZU95TF	1	259		7	20	14	4	21		18	14
AG	At5g02830.1	161	172	12	135	173	BOIEA11TR	1	489		203	214	12	177	215		39	12
CT	At5g03680.1	349	366	18	319	358	BONGP24TF	1	225		101	112	12	71	110		40	10
AG	At5g03730.2	312	343	32	321	341	BOGCP38TF	-1	346		212	231	20	212	232		21	21
AAG	At5g04160.1	465	476	12	448	476	BOHEW04TR	-1	434		394	420	27	377	405		29	12
CT	At5g04160.1	416	433	18	416	445	BOHEW04TR	-1	434		344	359	16	346	375		30	18
AG	At5g07270.1	299	314	16	277	313	BONPM52TF	-1	380		228	239	12	202	238		37	15
CT	At5g09420.1	460	481	22	460	481	BOGIO29TF	-1	321		285	302	18	281	302		22	22
CT	At5g10450.1	481	498	18	481	498	gnl|ti|104015295	-1	75		45	60	16	55	72		18	18
CT	At5g11930.1	456	467	12	450	473	BOHPT64TF	-1	462		440	457	18	434	457		24	12
CT	At5g13160.1	271	284	14	262	282	BONDL35TF	-1	303		118	129	12	109	129		21	12
CT	At5g13250.1	303	320	18	310	338	BONOD15TR	-1	443		251	266	16	251	279		29	11
CT	At5g14010.1	417	432	16	419	435	BOMFD85TR	1	452		427	438	12	427	443		17	14
AG	At5g14970.1	440	453	14	438	449	BONJL66TF	-1	243		214	225	12	212	223		12	10
AAG	At5g15880.1	486	497	12	467	495	BOHQC59TF	1	46		26	37	12	9	37		29	10
AG	At5g16060.1	202	213	12	200	213	BONIQ70TF	-1	399		61	74	14	59	72		14	12
CTT	At5g16250.1	422	436	15	425	444	BOMKH72TR	1	103		58	69	12	58	77		20	12
CT	At5g16810.1	416	427	12	397	428	BONJO11TR	-1	477		415	430	16	396	427		32	12
AAG	At5g17240.1	482	493	12	474	495	BOMHQ84TR	-1	158		144	155	12	133	154		22	12
CT	At5g17020.1	275	286	12	270	292	BOMBV57TF	-1	496		326	339	14	321	343		23	12
CT	At5g18490.1	336	351	16	336	352	BOMEZ27TF	1	260		58	87	30	59	75		17	16
CT	At5g23100.1	460	477	18	460	478	BONCW01TF	-1	236		176	195	20	176	194		19	18
CT	At5g23370.1	442	453	12	428	461	gnl|ti|103277301	1	246		179	198	20	165	198		34	12
CT	At5g23860.1	437	448	12	423	457	BOHEZ59TR	1	199		149	162	14	129	163		35	12
CT	At5g25210.1	424	437	14	417	447	gnl|ti|104035757	1	350		242	253	12	237	267		31	14
CTT	At5g27430.1	428	439	12	413	444	gnl|ti|103985703	-1	258		187	216	30	176	207		32	12
CT	At5g28640.1	362	373	12	356	381	gnl|ti|103267854	-1	149		17	30	14	11	36		26	12
CTT	At5g40140.1	438	449	12	437	469	BOMBI33TF	1	476		419	430	12	418	450		33	12
CT	At5g40270.1	372	389	18	372	389	BOGGK60TR	1	414		279	296	18	279	296		18	18
CT	At5g42950.1	464	475	12	460	473	BOGZI06TR	-1	347		303	318	16	305	318		14	10
CT	At5g43870.1	479	490	12	478	492	gnl|ti|103996202	1	171		144	165	22	151	165		15	12
CT	At5g44160.1	421	438	18	415	439	BONBI25TF	1	249		160	179	20	154	178		25	18
AAG	At5g44700.1	478	495	18	454	490	BONAY29TR	1	285		257	268	12	233	269		37	13
AG	At5g47110.1	463	486	24	452	487	gnl|ti|103993663	1	127		75	116	42	80	115		36	24
AAG	At5g53650.1	481	492	12	479	494	BOMBE78TF	-1	309		290	304	15	288	303		16	12
AG	At5g55500.1	490	501	12	462	500	BOGUN40TR	-1	409		390	409	20	364	402		39	11
CTT	At5g55620.1	415	426	12	415	428	gnl|ti|103990520	-1	99		21	32	12	22	35		14	12
CT	At5g56040.1	354	365	12	351	377	BONNH70TR	1	174		26	37	12	23	49		27	12
CTT	At5g56140.1	445	459	15	445	455	BOHOQ48TF	-1	489		397	408	12	398	408		11	11
CT	At5g56350.1	369	380	12	364	379	BOHSL25TR	1	415		302	315	14	297	312		16	11
CT	At5g58375.1	399	410	12	391	409	BOGYQ05TR	-1	346		229	266	38	220	238		19	11
CT	At5g60930.1	320	331	12	312	349	BOMFA92TR	1	390		234	259	26	237	274		38	12
AG	At5g62000.2	194	211	18	193	212	BOOAQ55TF	-1	478		206	221	16	200	219		20	18
CT	At5g62130.1	273	284	12	269	284	BOHNQ90TF	-1	303		91	102	12	87	102		16	12
CT	At5g62310.1	359	376	18	359	392	BOHKB70TR	1	473		350	367	18	350	383		34	18
CTT	At5g62960.1	138	149	12	104	143	BOMNM84TR	1	394		56	67	12	22	61		40	12
CT	At5g64660.1	416	436	21	423	437	BOOAU68TF	1	500		431	444	14	428	442		15	14
AG	At5g65260.1	481	498	18	470	498	BOMCY36TF	1	282		247	282	36	236	264		29	18
AG	At5g65320.1	481	492	12	482	493	BOHLS25TR	1	62		40	53	14	42	53		12	11
CT	At5g65450.1	230	241	12	224	240	BOGGI25TF	1	284		8	21	14	4	20		17	11
AAG	At5g65550.1	436	450	15	415	447	BOGOE56TF	-1	389		321	332	12	300	332		33	12
AG	At5g66730.1	380	397	18	375	398	BONPJ92TR	1	61		11	34	24	7	30		24	18
AG	At5g67110.1	479	500	22	478	488	BOGKS90TR	-1	172		155	171	17	154	164		11	10

## Sheet: Paralogous CNMSs
At least 6bp overlapping sequences between the aligned microsatellites
Motif	Ath1	M_start (Ath1)	M_end (Ath1)	M_len (Ath1)	A_start (Ath1)	A_end (Ath1)	Ath2	M_start (Ath2)	M_end (Ath2)	M_len (Ath2)	A_start (Ath2)	A_end (Ath2)		A_len	M_overlap
CT	At1g05640.1	155	166	12	151	165	At2g31820.1	16	32	17	12	26		15	11
CT	At1g07490.1	349	362	14	356	388	At2g29125.1	384	399	16	384	416		33	7
CT	At1g07630.1	349	366	18	334	361	At2g28890.1	359	370	12	344	371		28	13
CT	At1g07870.1	337	348	12	337	358	At2g28590.1	358	375	18	363	384		22	12
AG	At1g08990.1	51	64	14	51	64	At1g54940.1	304	323	20	304	317		14	14
CTT	At1g10150.1	277	294	18	274	295	At1g59510.1	300	311	12	297	318		22	18
CT	At1g10820.1	148	165	18	146	161	At1g60670.1	87	100	14	85	100		16	14
AG	At1g12010.1	485	500	16	484	499	At1g62380.1	483	494	12	482	497		16	15
AAG	At1g12420.1	442	459	18	437	457	At4g22780.1	398	412	15	394	414		21	16
AG	At1g12420.1	319	336	18	319	337	At4g22780.1	336	347	12	324	342		19	18
CTT	At1g12725.1	442	453	12	434	453	At5g28570.1	418	429	12	404	423		20	12
AAG	At1g12730.2	55	66	12	56	74	At1g63110.1	54	65	12	54	72		19	11
CT	At1g12760.1	329	340	12	308	339	At1g63170.1	337	350	14	314	345		32	11
CT	At1g14870.1	486	497	12	486	498	At5g35525.1	486	499	14	486	498		13	12
CT	At1g16470.1	229	246	18	225	256	At1g79210.1	38	49	12	33	64		32	18
CTT	At1g16820.1	90	101	12	88	101	At1g78900.1	246	257	12	244	257		14	12
AAG	At1g16830.1	488	499	12	488	500	At1g78895.1	147	158	12	148	160		13	12
AG	At1g17720.1	259	290	32	262	293	At1g51690.1	483	496	14	468	499		32	29
CT	At1g19790.1	131	150	20	129	147	At1g75520.1	250	265	16	248	266		19	17
CT	At1g21920.1	242	253	12	240	254	At1g77660.1	173	184	12	171	185		15	12
CT	At1g23260.1	401	412	12	384	423	At1g70660.1	402	419	18	386	425		40	12
CT	At1g23380.1	332	345	14	333	345	At1g70510.1	372	383	12	372	384		13	13
CTT	At1g23810.1	129	143	15	114	145	At1g24250.1	148	165	18	133	164		32	15
CTT	At1g24370.1	141	155	15	141	172	At2g13770.1	140	157	18	141	172		32	15
CT	At1g26600.1	468	485	18	470	485	At1g69320.1	478	493	16	478	493		16	16
CTT	At1g29640.1	387	398	12	387	399	At2g34340.1	361	375	15	361	373		13	12
AAG	At1g30630.1	470	490	21	459	492	At2g34840.1	419	496	78	408	441		34	21
CT	At1g32640.1	446	459	14	438	464	At2g46510.1	91	104	14	87	113		27	14
CTT	At1g32790.1	360	377	18	357	369	At4g10610.1	353	364	12	352	364		13	10
CTT	At1g33450.1	436	447	12	421	460	At4g04780.1	436	447	12	421	460		40	12
CT	At1g34430.1	459	474	16	458	471	At3g25860.1	477	488	12	476	489		14	13
CTT	At1g34780.1	280	291	12	278	292	At4g08930.1	235	246	12	232	246		15	12
CTT	At1g47128.1	467	478	12	463	489	At5g43060.1	478	489	12	474	500		27	12
CT	At1g49580.1	367	384	18	361	384	At3g19100.1	341	358	18	336	359		24	18
CT	At1g49600.1	316	327	12	316	334	At3g19130.1	288	303	16	292	310		19	12
CT	At1g49840.1	355	366	12	347	366	At3g19540.1	406	421	16	397	416		20	12
AG	At1g51150.1	171	186	16	180	218	At5g54745.1	207	222	16	216	254		39	16
CT	At1g51700.1	402	413	12	402	412	At3g21270.1	367	378	12	367	377		11	11
AG	At1g51950.1	144	157	14	125	151	At3g16500.1	224	235	12	209	235		27	8
CT	At1g52540.1	332	341	10	332	342	At3g15890.1	345	358	14	346	356		11	10
AG	At1g54280.1	7	30	24	3	39	At3g13900.1	74	83	10	64	100		37	24
CTT	At1g54320.1	363	374	12	346	371	At3g12740.1	322	342	21	316	341		26	9
CTT	At1g62020.1	286	306	21	283	311	At2g21390.1	145	168	24	140	168		29	21
AG	At1g63910.1	387	404	18	386	400	At3g13890.1	486	499	14	485	499		15	14
CT	At1g67030.1	452	465	14	454	485	At1g68360.1	469	482	14	469	500		32	12
CT	At1g72810.1	483	494	12	479	497	At4g29840.1	431	442	12	428	446		19	12
CTT	At1g80400.1	8	19	12	8	21	At4g32600.1	81	95	15	82	95		14	12
CTT	At2g05300.1	314	325	12	298	331	At5g53640.1	225	245	21	225	258		34	12
CTT	At2g05920.1	430	450	21	429	450	At5g67360.1	412	426	15	405	426		22	21
CT	At2g15000.1	466	479	14	448	484	At4g34265.1	378	395	18	363	399		37	14
CT	At2g16510.1	443	454	12	443	464	At4g34720.1	431	444	14	431	452		22	12
CT	At2g16580.1	440	459	20	446	461	At4g34760.1	439	452	14	439	454		16	14
AG	At2g16780.1	464	475	12	461	474	At4g35050.1	488	499	12	485	498		14	11
AAG	At2g17440.1	336	356	21	323	361	At4g35470.1	256	285	30	250	288		39	21
CTT	At2g17620.1	441	452	12	427	455	At4g35620.1	443	457	15	429	457		29	12
CT	At2g17700.1	362	377	16	361	373	At4g35780.1	324	335	12	323	335		13	12
AAG	At2g19760.1	488	499	12	482	500	At4g29350.1	421	444	24	425	443		19	12
CTT	At2g20110.1	217	228	12	217	232	At4g29000.1	171	212	42	200	215		16	12
AAG	At2g20110.1	143	157	15	143	159	At4g29000.1	92	103	12	93	109		17	15
AAG	At2g21190.1	477	488	12	477	489	At4g38790.1	469	480	12	469	481		13	12
CTT	At2g21320.1	294	338	45	293	323	At4g38960.1	290	304	15	280	310		31	30
AAG	At2g21380.1	301	312	12	289	315	At4g39050.1	337	348	12	325	351		27	12
CT	At2g22430.1	316	334	19	321	335	At4g40060.1	256	303	48	254	268		15	14
CT	At2g22750.1	68	81	14	69	81	At4g37850.1	261	272	12	261	273		13	13
CT	At2g37640.1	478	489	12	480	491	At5g02260.1	447	458	12	447	458		12	10
CT	At2g38120.1	67	78	12	67	93	At5g01240.1	54	69	16	55	81		27	12
CTT	At2g40950.1	446	457	12	445	484	At3g56660.1	447	461	15	446	485		40	12
CT	At2g41370.1	238	249	12	238	251	At3g57130.1	297	308	12	297	310		14	12
CT	At2g41560.1	419	434	16	417	430	At3g57330.1	406	417	12	404	417		14	12
CT	At2g41960.1	196	211	16	196	211	At3g58050.1	106	143	38	106	121		16	16
AG	At2g42500.1	327	370	44	358	374	At3g58500.1	348	361	14	348	364		17	13
CTT	At2g44150.1	308	319	12	309	319	At3g59960.1	418	429	12	418	428		11	11
CT	At2g44600.1	379	394	16	370	396	At3g60200.1	298	309	12	286	312		27	16
CT	At2g45050.1	370	381	12	371	381	At3g60530.1	431	442	12	431	441		11	11
AG	At2g46990.1	475	492	18	467	500	At3g62100.1	467	478	12	459	492		34	18
CT	At2g47440.1	386	397	12	380	396	At3g62570.1	421	448	28	422	438		17	11
CT	At2g47485.1	445	458	14	443	467	At3g62650.1	423	456	34	421	445		25	14
AG	At2g48150.1	254	273	20	262	276	At3g63080.1	155	166	12	155	169		15	12
CTT	At3g01040.1	114	128	15	97	124	At5g15470.1	89	100	12	76	103		28	11
CT	At3g01300.1	246	257	12	246	256	At5g15080.1	255	274	20	255	265		11	11
CT	At3g01690.1	378	393	16	368	402	At5g14390.1	371	384	14	361	395		35	16
CT	At3g02930.1	317	328	12	304	335	At5g16730.1	375	386	12	364	395		32	12
CT	At3g03950.1	396	407	12	396	407	At5g61020.1	427	440	14	427	438		12	12
CTT	At3g05230.1	367	387	21	346	383	At5g27430.1	428	439	12	407	444		38	17
CT	At3g05980.1	270	281	12	271	299	At5g19340.1	366	381	16	366	394		29	11
CT	At3g06130.1	135	156	22	135	157	At5g19090.1	107	124	18	107	129		23	22
CTT	At3g06455.1	464	475	12	464	500	At4g01000.1	463	474	12	464	500		37	12
AG	At3g06455.1	379	392	14	360	393	At4g01000.1	387	400	14	365	398		34	14
CT	At3g06760.1	375	424	50	412	428	At5g49230.1	381	394	14	381	397		17	13
CTT	At3g06770.1	384	395	12	380	418	At5g49215.1	378	392	15	373	411		39	12
CT	At3g09710.1	112	129	18	110	123	At5g03040.1	128	139	12	126	139		14	12
CT	At3g09880.1	104	115	12	104	124	At5g03470.1	194	207	14	191	211		21	12
CTT	At3g10560.1	438	449	12	413	449	At5g04630.1	450	461	12	423	459		37	12
CT	At3g16870.1	434	447	14	442	464	At4g16141.1	252	263	12	252	274		23	6
CTT	At3g21180.1	41	55	15	41	57	At4g29900.1	121	150	30	121	137		17	15
CTT	At3g21620.1	140	157	18	139	155	At4g15430.1	219	233	15	218	234		17	16
CT	At3g22270.1	250	261	12	250	266	At4g14990.1	236	255	20	246	262		17	12
CT	At3g23740.1	461	484	24	461	499	At4g14120.1	457	472	16	461	499		39	24
AAG	At3g24830.1	267	281	15	267	281	At4g13170.1	482	499	18	482	496		15	15
AG	At3g26935.1	453	466	14	451	463	At5g41060.1	490	499	10	488	500		13	11
CT	At3g29610.1	326	339	14	329	357	At3g31406.1	288	299	12	288	316		29	11
CT	At3g29610.1	470	481	12	453	492	At3g31406.1	465	476	12	448	487		40	12
CT	At3g29610.1	389	416	28	389	416	At3g31406.1	307	426	120	332	359		28	28
CTT	At3g45090.1	315	326	12	307	333	At5g60760.1	295	306	12	285	311		27	12
CTT	At3g45310.1	437	451	15	437	458	At5g60360.1	394	414	21	394	415		22	15
CT	At3g47320.1	132	143	12	105	144	At5g37385.1	174	187	14	147	186		40	12
CTT	At3g50500.1	404	415	12	404	415	At5g66880.1	403	414	12	404	415		12	12
CT	At3g50650.1	418	429	12	417	429	At5g66770.1	360	371	12	359	371		13	12
CTT	At3g50800.1	340	351	12	341	368	At5g66580.1	361	372	12	361	388		28	11
CTT	At3g51080.1	138	152	15	138	153	At5g66320.1	91	117	27	104	119		16	15
AG	At3g51950.1	484	495	12	484	498	At3g63450.1	456	469	14	459	473		15	12
AG	At3g61730.1	488	499	12	461	500	At5g36000.1	486	499	14	461	500		40	12
CT	At3g62980.1	309	324	16	305	332	At4g03190.1	476	487	12	472	499		28	16
CT	At4g00130.1	324	341	18	331	356	At4g25210.1	475	486	12	475	500		26	11
AG	At4g17950.1	281	356	76	338	365	At5g46640.1	349	366	18	349	376		28	19
CTT	At4g19610.1	111	131	21	110	124	At5g05720.1	399	410	12	398	412		15	14
AG	At4g25620.1	261	276	16	244	276	At5g52430.1	305	322	18	285	317		33	16
AG	At4g26100.1	236	251	16	221	252	At5g57015.1	171	182	12	151	182		32	16
CTT	At4g26110.1	457	468	12	450	463	At5g56950.1	387	398	12	387	400		14	7
CT	At4g33040.1	475	488	14	475	491	At5g11930.1	456	467	12	459	475		17	14
CT	At5g02530.1	399	410	12	394	416	At5g59950.1	401	440	40	396	418		23	12
CT	At5g09870.1	102	113	12	90	112	At5g64740.1	94	109	16	84	106		23	11
