# Supplementary material for: Conservation of noncoding microsatellites in plants: implication for gene regulation
Source: BMC Genomics. 2006 Dec 25;7:323. doi: 10.1186/1471-2164-7-323 (PMC1781443; doi:10.1186/1471-2164-7-323)
Supplement: Additional file 2 — List of the orthologs between Arabidopsis and Brassica. [file 1471-2164-7-323-S2.txt]

Ath Locus	Bog Sequences (can be clustered into one consensus with Cap3 software)
At5g62430	BOHQS10TR	BOGLD55TR	BOMER58TF	BONAT79TR	BOHIF05TR	BOMEZ28TR	gnl|ti|104034064	gnl|ti|104066872	gi|18875786|gb|BH741173|BH741173
At2g35110	BONDD36TR	BONDH55TR
At1g22090	BOHPF59TF	BOICO59TR	BONFC57TR
At2g03690	BOGUH13TR	BOHTA39TR	BOGSV70TR	BONHW39TR	BOHHR93TF	BOGWW93TF	BOHUU09TF	BOOAT29TF	BOHXC26TF	BOMJT05TR	BOHCH20TF	gnl|ti|103285094
At5g26920	BOIFQ39TF	BOGUF72TR	BOGXH10TF
At3g44720	BOGCS06TF	BOHNP03TF
At5g57770	BONIZ09TF	BONIZ09TR	BOHUY66TR	BOMBU41TF	BOGGW62TR
At2g07739	BOIAA68TR	BONJS59TR	BOOAZ89TF	BOMQC13TRB	BOMHA84TR	BOGJO75TF	BOHFL27TR	BOMKA93TR	BOHOL53TR	BONJJ58TR	BOHLR47TR	BOMMB52TR	BOOAB84TF	BOHMB94TF	BOGAQ93TF	BOMMB53TF	BOMMK56TF	BOGIU70TR	BOGPO96TR	BOHHX33TF	BOGIJ27TR	BONFA40TR	BOMCZ27TR	BOGLA33TF	BONSG87TR	BOGLX82TR	BOHBX18TR	BOGKS30TR	BOHHF30TR	BOGWQ23TR	BOMLW54TF	BOHQA14TR	BOHLQ94TF	BOMOL19TR	BOHNJ09TF	BOHPV11TR	BOGXG73TF	BOHWG35TR	BOHET70TR	BOHFN79TR	BOIBB65TFB	BOIBB65TFC	BOHNC51TF	BOHXI89TR	BONHP50TF	BOGLF83TF	BOHKW92TF	BOGEA15TR	BOGFI69TF	BOHVG30TR	BOGNJ44TR	BOGZB35TR	BOHQU69TR	BOHVD30TF	BONBS38TR	BOHWR86TR	BOGVW24TR	BOGFC69TF	BOMLE58TR	BOMNQ60TF	BOHGO33TR	BOHHN84TR	BOMEW37TR	BOGSH12TR	BOGHX75TR	BOGKJ39TF	BOHKN94TR	BONQG80TF	BOGPY51TF	BOMEH34TF	BOMEH34TR	BOGSB12TR	BONJE12TR	BOHOV13TF	BONED47TF	BOHYJ46TR	BONMZ29TR	BOGNL92TF	BOMBE27TF	BOIAB29TF	BOIAB29TR	BOHVU83TR	BONQP87TF	BONQP87TR	BONMN27TR	BOHUP31TR	BOOAR48TF	BOGAD07TF	BOGON02TF	BOHCL21TF	BOHCU24TF	BOMSF31TR	BOGDX64TR	BOMGK40TF	BONPS82TR	BOGUZ26TF	BOHFR34TF	BOIFE43TF	BOIFE43TR	BOMHG92TF	BOHFU36TF	BOMDN35TF	BONFN05TR	BOGAF53TF	BOHDE74TF	BONAJ39TF	BOHZT05TF	BOMAE25TR	BOIFV91TR	BOMAN28TF	BOHRA25TF	BONPA80TR	BOMHD94TF	BOMHD94TR	BOGFA20TR	BOGRS61TR	BONCV44TF	BOGNW03TR	BOGIV37TR	BOGXH35TF	BONCG40TR	BOMRR33TF	BOGUE26TF	BOGVG78TF	BOGLM44TR	BOHCK71TR	BOGXE36TR	BOHCN73TR	BOMAA71TR	BOGGI79TF	BOGIA34TR	BONKT22TF	BONKT22TR	BOGLR90TR	BOIEY90TR	BOGCC60TR	BOHQM27TF	BOMDS88TF	BOGCR66TR	BOGLX94TF	BOHNX64TR	BOGHY35TF	BOHBO28TR	BOGXM85TR	BONHK15TF	BOGCO67TR	BOMSB88TR	BOIGF05TF	BOGZT46TR	BOGCO68TR	BOOAS04TF	BOGLR95TF	BOGNP52TR	BOGBX62TF	BOMNX27TR	BONEE08TF	BONCO95TF	BONCO95TR	BOMBQ32TR	BOOAJ04TF	BOGIR89TF	BOHSY36TR	BOGZV91TF	BOHVS43TR	BOGVT31TF	BOHMG14TR	BOMQX38TR	BONOA86TF	BOHVP43TR	BONGZ16TF	BOGAY15TR	BOGPN14TR	BOOAJ08TF	BOOAJ08TR	BONNP83TF	BOGDG20TF	BOGZV95TF	BOHQC76TR	BONKJ73TF	BONKJ73TR	BOMNZ75TR	BOHHH94TF	BOHYS57TF	BOMFD94TF	BOMFD94TR	BOHHE94TF	BOHDW81TF	BOGND58TF	BOGPK18TF	BONPH42TF	BONPH42TR	BOGOT11TF	BOGKC91TF	BOHXN07TR	BOMEV92TR	BOMSL40TF	BOMNW78TR	BOMML24TF	BOHAZ77TF	BOGAG18TF	BOMJZ62TR	BOHSI83TF	BOGPM64TR	BOMGK50TF	BOHVC91TF	BONLQ31TR	BOHRS37TR	BOHAT78TR	BONSN58TF	BOHLU62TR	BOGVM83TR	BOHXM53TR	BOHSR89TF	BOGYV95TR	BOMMW74TF	BONRF07TF	BONON42TF	BONON42TR	BOHXS58TR	BOMQF76TRB	BOGJC91TR	BOHLU67TF	BOHRL82TF	BONFV63TR	BONGD68TF	BONGD68TR	BOHOU77TF	BOMDS93TR	BOHTV44TF	BOMGE57TF	BOGOP65TR	BOGRB29TR	BOMPQ89TF	BONHQ23TR	BOHTY48TF	BOHTY48TR	BONCM56TF	BOMSH95TR	BOGZO09TR	BOHFQ95TF	BOHFQ95TR	BOGGC89TR	BOGOM67TF	BOGXS95TF	BOGUG83TR	BOGXG92TR	BOMER05TF	BOMLN72TF	BOMRW92TF	BOHCN88TF	BOGIF90TF	BOHWS58TR	BOGKM53TR	BOGZK55TR	BOIGI18TR	BOHXW10TR	BOIGK60TR	BOHEZ95TR	BOGWN49TR	BOMLB74TF	BOHVH09TR	BOOAP17TR	BOGYL07TR	BOHJJ17TF	BOMKT71TF	BOGDP31TR	BOGJB03TR	BONGH21TR	BOGME13TF	BOGME13TR	BOHVV57TR	BOMBZ49TF	BOHJX65TR	BOGJK08TF	BOHVP57TF	BOGJP51TF	BOGAY29TF	BOGEF83TF	BOHPI80TR	BOHVM58TR	BOGGY48TF	BOGDD33TF	BOHYA64TF	BONOI02TF	BOGME19TR	BOGIK02TF	BOMHE65TF	BOGEM79TRB	BOHXE15TF	BOHMC72TF	BOMJX29TF	BOGLT14TR	BONMT49TR	BOHTW03TF	BOHXV63TR	BOHMI77TF	BOGLT17TR	BOGMJ65TF	BOGCM30TF	BOMBD92TR	BOGDD38TF	BONMV94TF	BOMBD93TR	BOHRS48TF	BONLZ45TR	BOHZW24TF	BOHRP48TR	BONDA64TR	BONFE23TF	BOMPN90TR	BOHXJ65TR	BOGDR88TF	BOGDR88TR	BOGAO79TR	BONCH18TR	BOGWF02TR	BOMPN93TR	BOGRV82TF	BOMIF23TF	BOGPD79TR	BOHEA04TF	BONOW59TF	BOHGY10TF	BOGRY85TR	BOMII26TF	BOHWK19TR	BOHNV38TF	BOMBO01TR	BOGWC05TF	BONNW51TF	BOHNP37TR	BOMEU13TF	BOGKW19TF	BOGKY61TF	BOGWC07TF	BOHEC50TR	BOGBY36TF	BONQO19TF	BOMLT83TF	BOHOF88TR	BOIEQ68TR	BOGES44TR	BOHBI45TF	BOMQX51TR	BONCD66TF	BOHNA37TF	BONBK18TR	BOMRF57TF	BOMRF57TR	BOIGW70TF	BOIGW70TR	BOHNF80TF	BOMQO50TF	BOHHI64TF	BOMEO16TR	BOGYR14TR	BOHVH15TF	BOMPV02TF	BOHNO84TR	BOGMQ21TR	BOGPW32TF	BOGWQ58TR	BOHYT29TF	BOGBX82TF	BOGNM72TF	BONPR15TR	BOGPQ31TR	BOGQV84TR	BOHGS19TF	BOGYF13TF	BOGYF13TR	BONHV84TF	BOIGQ74TF	BOIGQ74TR	BOHKF78TF	BOMDR13TR	BOMLH89TF	BONDK24TR	BOMNF46TF	BOGBC81TR	BOGBI83TR	BOHPA44TR	BOGPE33TF	BOHOY42TF	BOHVA62TF	BONPT63TF	BOHPR92TR	BOGOZ31TR	BOHYJ75TF	BOHYJ75TR	BOGBO89TF	BOGUL05TR	BOMDT60TF	BOHIJ24TF	BOMKW89TF	BOGTA96TF	BOMGU29TR	BOHLM34TR	BOGAX83TR	BONDJ71TR	BOGDU91TR	BOHTQ11TR	BOHCL50TF	BOHIU71TR	BOGOH31TR	BOMOM04TF	BOGOB30TF	BOMPL56TR	BOMKE88TR	BOHID27TF	BOGOB31TF	BOMRY18TR	BOGLV70TF	BOHTH12TR	BOGAR86TF	BOHBS06TR	BOHBA01TF	BOGLN29TF	BOHPZ01TR	BOGFY57TR	BOGDF94TF	BONDJ79TF	BOIDX21TF	BOIDX21TR	BONNF10TR	BOHBM07TF	BOGXK64TR	BOMLL42TR	BOHPZ03TF	BOMIC31TF	BOGCV49TR	BOHRD59TF	BOIHO39TF	BOGLP74TR	BOHZQ38TF	BOGID62TR	BOGCD45TR	BOGUB55TR	BOMIL37TF	BONFM82TR	BOHAS02TF	BOHHD25TF	BOGLJ74TR	BONKQ50TR	BOGOV87TF	BOMQJ12TR	BOMQP14TF	BOMQY17TR	BOGBY44TR	BOGZL27TF	BONEN33TR	BOHBX57TR	BOGVX13TF	BOGQT46TR	BOHBO55TF	BOIEK75TR	BOGCF91TF	BONNL19TF	BONNL19TR	BOGHK18TF	BOHKD37TR	BOHGS23TF	BOGYX23TF	BOIBB65TF	BOIBB65TR	BONFA83TF	BOHEX69TR	BOGNN39TF	BOHYK34TF	BOMQG18TF	BOHEL68TF	BOGVZ60TR	BOHYH35TF	BOMRC69TR	BOHKC83TR	BOGTN59TF	BOHVN29TR	BOGGB11TF	BOMMY07TR	BOHPS56TF	BOGPK41TR	BOHAA08TR	BOHHF78TF	BOHCS12TF	BONLU10TR	BOHOB01TR	BONBM76TR	BOHXN31TR	BOGSQ54TR	BOHYD80TF	BOHXT34TR	BOMEN74TF	BOGGE17TF	BONOO20TF	BOHJI81TR	BOMDU27TF	BOGUI12TF	BOHFM24TR	BOHID30TR	BONCW31TR	BOMSJ27TF	BOIBU21TF	BOIBU21TR	BOMLS04TF	BONPQ76TR	BOHMO96TR	BOGFK14TF	BOMGO38TR	BOHXE36TF	BOHRB18TR	BOMKE95TF	BONGB47TF	BOMRM21TF	BOHUE28TF	BOHEY22TF	BOGAL91TR	BOHQZ17TF	BOGAO93TF	BOGLT37TR	BOMOG13TF	BOGIT29TF	BOGJP79TF	BONGD91TF	BOGEK01TRB	BOHLG47TF	BOHLG47TR	BOGLB33TF	BOGAL94TR	BOGFE75TFB	BONLT64TR	BONHR04TF	BOMLG07TF	BONFY91TF	BOHOA58TR	BOHQM60TR	BOMDE76TR	BOGID71TF	BOMLI54TF	BOHUA78TR	BOHKM46TR	BOGNT45TR	BONEW46TF	BOMER32TR	BOHZP92TF	BOHZV94TR	BOHEA28TR	BOMOF65TR	BOHAS15TR	BOMRU79TR	BOMNS19TR	BOHBF63TF	BOHSQ26TR	BONHQ55TF	BONMR22TR	BOHOW10TR	BOMHI41TR	BOHWS88TR	BOGWK73TF	BOHJG40TR	BOGDQ14TR	BONGC02TF	BOGHP74TF	BOGZW87TF	BOGNB48TR	BOOAD41TF	BOHEI78TF	BOGXA30TRB	BOMJV07TR	BONBP84TF	BOGAH06TR	BOGHD73TR	BOHAU64TF	BOGZB84TR	BOGJQ36TR	BOMEW84TF	BOHOE11TR	BOGJY80TF	BOMMJ15TR	BOMNF65TF	BOHVA80TF	BOGHD77TF	BONDN45TR	BOHFY35TF	BOGRO13TF	BOHSS78TR	BOHVJ84TR	BOHRK25TR	BOMPP28TR	BOHZO01TF	BOHOK17TR	BONEA94TR	BOOAO92TR	BONRR40TF	BOGRU17TF	BOGUL23TR	BOGJJ80TR	BONAK39TR	BOMSA34TF	BOGLT42TF	BOHAC67TR	BOHAI69TF	BONAY86TR	BOHDF77TF	BOMLY17TR	BOMGO48TF	BOGUL27TF	BOMHB96TR	BOHVA88TR	BOMOS25TR	BOHOJ64TF	BOGFB24TR	BOMAE73TR	BOMGT95TR	BOHQY70TF	BOHRM77TF	BOGFS73TF	BOGFS73TR	BOMQQ64TRB	BOHRP79TF	BOHWT47TR	BOHRG77TF	BOMOM29TF	BOMFU47TF	BONKC20TF	BONKC20TR	BOHCI77TF	BOHKJ52TF	BOMFI45TF	BONNX37TF	BOHEA33TF	BOHHG44TF	BOHHG44TR	BOMLR66TR	BOMRA38TF	BONOT89TR	BOMII56TF	BOGEB23TR	BOMRC80TR	BOMKY19TR	BOGTT72TR	BOHPW26TF	BONKC25TF	BOMOI74TR	BOHSK31TR	BOGBK19TR	BONKC27TR	BOMEI40TF	BOMKA14TR	BONBK45TF	BOMBL33TR	BONDR05TF	BONDR05TR	BOMCZ89TR	BOMQP37TF	BOHNJ68TR	BONBQ48TR	BOOAV52TF	BOOAV52TR	BOGMZ51TF	BONHQ66TF	BOMBO36TF	BOGNQ59TF	BOMBU38TF	BOOAM51TR	BONQH90TR	BOMND28TF	BOMND28TR	BOGGN33TF	BOHOQ21TR	BOGMT52TR	BOGVL35TR	BOMPP32TF	BOMJS16TF	BOMNL74TF	BOHGX92TF	BOHMM65TF	BOHGJ47TR	BOMNL75TR	BOGJN45TR	BOGVZ83TR	BONSC51TR	BOMGR50TR	BOGMT56TF	BONJZ74TF	BOGFZ31TR	BOMAU35TF	BOGJE44TR	BOGJQ48TF	BOGFW31TR	BOGRX25TR	BOHIH07TR	BONCX07TF	BOICC42TF	BOGJK47TR	BOGAY67TR	BOGOI13TR	BOMQL03TRB	BOGCN22TR	BOMDX48TF	BOHUK45TR	BOGMN59TF	BOHKQ11TR	BONPZ96TR	BONSC57TR	BOHIB09TR	BOGVH84TF	BONSF59TR	BOGUO36TR	BOMJX68TR	BOGGP86TF	BONJE75TF	BOMCU40TF	BOMDZ93TF	BOHOG71TR	BOHQN31TR	BOGDA74TF	BOGXO47TF	BOHQK31TR	BONFK60TR	BOGKI01TF	BOMDI49TR	BONHU21TR	BONQG03TF	BOHTH41TR	BOHOD74TF	BONLZ85TF	BONBF03TR	BOGFE47TFB	BOGRB72TR	BOGRN76TF	BOHHE09TF	BOGRN76TR	BOGIY95TR	BOGCS77TR	BOGEH31TR	BONFH66TR	BOHEX90TF	BOHFF95TF	BOHHS57TF	BOHPZ34TR	BOGFJ85TF	BOGNN62TF	BOGNW65TR	BONKT80TF	BONKT80TR	BOHSN41TF	BOMRI92TR	BOHQY88TF	BOMEA05TF	BOMRF92TR	BOGDZ32TF	BOGBH29TR	BOMCE92TF	BOHVC09TR	BOMEA08TF	BOHUU05TF	BONAU09TR	BOHVH53TF	BOHAP37TF	BOGZG76TRB	BOHOZ32TR	BOMGP13TF	BOHXC10TR	BOMHL64TF	BOMNX85TF	BOHXI13TF	BOHMM72TF	BOGEY89TR	BOMAU40TF	BONOS03TF	BOGPQ70TF	BOGEJ85TF	BOMEL57TF	BOGYU57TR	BONEH69TR	BOGQH79TF	BOGVT90TR	BOOAP67TF	BOHOK33TR	BOHJG66TF	BOHAX87TR	BOMRK01TR	BONML48TR	BOHET01TR	BOMPJ44TF	BOGDM81TF	BOMRN04TR	BOMOY40TR	BOHFP53TR	BOGJK58TR	BOGAJ73TF	BOGVK94TR	BOMPR91TF	BOGPN78TF	BOGRU38TR	BOMRQ08TR	BOHUT59TR	BOGOW71TR	BONGK77TF	BONGK77TR	BOHZX27TR	BOHNK30TR	BONRG19TF	BOIBD07TF	BOIBD07TR	BONNG01TF	BOGSK89TR	BOGIW57TR	BOHRB48TR	BOMRM51TR	BOHTI08TR	BOMRV55TR	BOGLH63TF	BONNJ05TR	BOHWT63TF	BONBL13TR	BOHZW73TR	BONOO59TF	BOHEV54TF	BOGTF40TF	BOGUE91TR	BOIHO39TRB	BONRL69TR	BOGTC40TF	BOHEM54TR	BOGUH93TR	BOHWW68TF	BOHEA51TF	BOHEA51TR	BOGEE40TF	BOGQI35TF	BOGOB76TR	BOMFI65TF	BOHKM74TF	BOHVU19TF	BOHNJ82TF	BOGHZ58TR	BONKO47TF	BOHBR92TR	BONEK70TR	BOGHZ59TF	BOMQG63TRB	BOHYC24TR	BONSG20TR	BOHKM77TR	BOMAV03TR	BOGHK56TR	BOHYF27TR	BOGMX27TR	BOMDY14TF	BOHJB25TF	BOGKN68TF	BONBE64TR	BONJO42TR	BOOAB25TF	BOMHR74TR	BOGEV96TR	BOHNA87TR	BOGYD18TF	BONDW70TF	BONDW70TR	BOMEF63TF	BOGXV14TR	BOGOX30TF	BOGJK60TR	BONJR46TF	BOHXF22TF	BOHAU91TF	BOICU61TR	BOICG16TF	BOICG16TR	BOMPN09TF	BOMSV61TR	BOHGG64TR	BOGSR49TR	BONDL29TR	BOGPF37TF	BOGSO49TF	BOGSO49TR	BOHVH68TR	BONAT65TF	BOHIH24TF	BOHIH24TR	BONOA10TF	BOGMC29TR	BOHEW11TF	BOMOT05TR	BOMEC68TR	BOHIK27TF	BOHOY90TR	BOGOF31TR	BOGAB57TFB	BOGMT79TF	BOGPH84TR	BONLO52TF	BOHZX35TR	BOGPK87TR	BOMFM23TF	BOHZU35TF	BOGHU12TF	BOMSA64TR	BOHEZ18TF	BOMAO59TF	BOHWZ70TF	BOHWZ70TR	BOGDJ95TR	BOGLF28TF	BOHIG73TR	BOMRE16TR	BOMML93TR	BOHXB74TF	BOMFG24TF	BOMLV46TR	BOGZY27TF	BOMPA59TR	BOMLJ43TF	BONOF63TF	BOMCR61TR	BOIHG37TF	BOIHG37TR	BOHHQ28TF	BOHQH51TF	BOGEO07TF	BOHBE08TF	BOGOK83TF	BOHKN37TR	BOHEE18TR	BONLI59TR	BONHI40TF	BOHTK63TF	BOGFH58TR	BOGHR19TR	BOHSC10TR	BOHMZ41TR	BONNU62TF	BONKR53TR	BOHSF12TR	BOGWL61TR	BOHBA51TR	BOGRN96TR	BOMQT18TF	BOMHP32TF	BOMHY35TF	BOOAT31TF	BOGNZ82TR	BOGOE86TF	BOGON89TR	BOMKJ40TR	BONNX66TF	BOGNT81TR	BOGXB94TFB	BOMIL84TF	BOOAZ35TF	BOGQW91TF	BOGXB94TRB	BOGHN63TF	BOHEM67TR	BONFB87TF	BONFB87TR	BOGBY92TF	BOGQK90TF	BOGWQ23TRB	BOHAH08TF	BOHGK26TR	BONGU41TF	BOHUU21TR	BONHL49TR	BONQF73TF	BONQF73TR	BONQO76TF	BONQO76TR	BOMFC77TF	BOHUR21TR	BOGTC57TR	BONQC73TR	BOMDP20TF	BOHXX32TR	BOGHQ69TF	BONEE81TF	BOHND95TF	BOGYR71TF	BOMIC89TR	BOHXX35TR	BOGML36TF	BOMHR84TR	BOMDD20TR	BOGPZ90TR	BOHAA52TF	BOOAK39TF	BONQC79TR	BOHGJ74TF	BOHIH31TF	BONIS06TF	BOGFL12TR	BOMDV29TF	BOIFJ37TF	BONFU40TF	BOGJW76TF	BONLS16TR	BONSI81TR	BOMKI94TF	BONML65TF	BOHIK34TF	BOGIR24TF	BONJO58TF	BOHFY71TR	BONIX51TR	BOHUN71TF	BOGIX28TF	BONPR78TR	BONHY02TR	BOMSD70TR	BOHRN64TF	BONGK92TF	BONAW79TR	BOHCS64TF	BOHJG88TR	BOMMJ57TF	BOHJD88TR	BOGYF79TR	BONRR81TF	BONOO72TF	BONOO72TR	BOMRB24TF	BOMGC82TF	BONHS06TR	BOHTU29TF	BOHFJ75TR	BOHRB66TR	BOGPY01TR	BONCH80TF	BOGRI58TR	BOGLB80TF	BOHUB78TF	BOGZY39TF	BOGZY39TR	BOHQZ67TF	BOMNQ15TR	BOGET60TF	BOHYU41TR	BOGAX02TF	BONKU62TF	BONKU62TR	BONHI50TF	BONHI50TR	BOMLM58TF	BOMCX77TF	BOHBD61TF	BOHYI40TR	BOGEC17TF	BOGWU74TR	BOMBJ23TR	BOMBM24TR	BOGQI54TF	BOIDP37TF	BOIDP37TR	BOHPT60TF	BOMEA30TF	BOHNH59TR	BONCE87TF	BONCE87TR	BONJJ12TR	BOOAK40TR	BOHKV96TF	BONMM22TF	BONMM22TR	BOHVW80TR	BOHVI35TR	BOGGL22TF	BOGGX26TR	BOGNI49TR	BOHJQ46TR	BONEC47TF	BONMY29TR	BONJM17TR	BOMNV67TR	BOGPU53TR	BOGHT79TR	BOGPD08TR	BOGJU37TR	BONNC75TF	BOGZC85TR	BOHEA78TR	BOMDS32TF	BOGAH50TF	BOMQS78TR	BOHPE64TR	BOHOX19TF	BOGUS22TR	BOHLL07TF	BOMBL75TR	BOHGS85TF	BOMEL84TF	BOHGY87TR	BONPO81TF	BOHZS03TF	BOOAY96TR	BOGAQ57TR	BOGUG22TF	BOHOK60TR	BOMRW31TF	BOHLH51TR	BOMJP55TF	BOHAJ69TR	BOMAO70TR	BOMAJ28TF	BONJO68TR	BOMRW33TR	BONIX61TR	BOMJV59TF	BOHWU41TR	BOMGR91TF	BOHHW41TR	BOHRQ76TF	BOHFG80TF	BOMRN35TR	BOMOE24TF	BOMCS36TF	BOHWX47TR	BOHBN25TR	BOGFC28TR	BOMLB16TR	BOGOO58TR	BOHWU47TF	BOHXN96TF	BOGNA03TF	BONHV17TF	BONHV17TR	BOGCE62TR	BOHKT54TR	BOHBN27TF	BOGOC56TF	BONHD13TF	BOHEB33TR	BOHEE34TR	BOGUL77TR	BOGWP36TR	BOHGZ40TF	BOIDP41TF	BOIDP41TR	BOMCJ39TF	BOGNF50TR	BOHWQ92TF	BOMIP59TR	BOMRS86TR	BONDP02TR	BOGWX83TR	BOGHL37TF	BOMQJ12TRB	BOHAH22TF	BOMKK18TF	BOGBQ64TR	BOHJF07TR	BOHES86TR	BOGBN64TR	BOHSW80TR	BOMBG34TF	BOHWE94TF	BOGHC39TF	BOGWQ85TRB	BONMG31TF	BOMBG36TR	BONMJ33TF	BONHC65TF	BONHC65TR	BONMY38TF	BOGYJ43TR	BOGQF68TF	BOMHA53TR	BOHHA95TF	BOGJI43TF	BONPP46TF	BOGMF51TF	BOGMO54TR	BONNL88TR	BOHIR08TR	BOMMZ29TF	BOGVM39TF	BOHYI59TF	BOHZY11TF	BONHC69TF	BOHCN32TR	BOMER95TF	BOGGQ81TF	BOMLZ21TR	BOMFZ04TR	BONJI71TF	BOHFQ43TR	BONOP40TR	BOHWS04TF	BOMSB43TF	BOHLT63TF	BOHAM78TF	BONAC46TF	BOIEK05TF	BOMND79TF	BOGJT94TR	BOMGS57TF	BOMIQ14TR	BOHZP15TF	BOHCH36TR	BONJL77TR	BOGJH93TF	BOMDU92TF	BOMDU92TR	BOGPC68TR	BOMQB10TRB	BOMAO82TF	BOHUN92TF	BOGEX30TR	BOHLK66TF	BOHFJ90TR	BOOAH14TRB	BOMCP42TF	BOHRK84TF	BOHUB90TR	BONBP04TF	BOHIK59TF	BOHQO35TR	BONRS59TF	BONIA28TR	BOHQI34TF	BOGJB96TR	BONCL56TF	BOGTS34TR	BOHFS96TR	BOGWJ40TR	BOMOQ39TF	BONLR84TF	BONLR84TR	BOHVG01TF	BOMIM62TR	BOHGO02TF	BOGBO25TF	BOHJX15TF	BOHJX15TR	BOHKK62TF	BOGOC67TR	BOMFG55TF	BOGHX47TF	BOHEE45TR	BOMHQ16TF	BOGWV49TF	BOMRM92TR	BOMKE22TF	BOHGL06TF	BOHNW78TF	BOIFQ10TF	BONOF95TR	BONNA43TF	BOHNB73TR	BOGYY51TF	BOGPV25TR	BOMGT11TR	BOHPI34TR	BOHQT89TF	BOHYF60TF	BONEX69TF	BOGAL22TR	BOHHB59TR	BOHPF35TR	BOHPL37TR	BOGKC57TF	BOHBM88TR	BOGMU61TF	BOMDQ06TF	BOHYL65TF	BONHR79TF	BOGEK85TF	BOGWL96TR	BOHBD87TF	BONBC58TF	BONCS10TF	BONCS10TR	BOHJW68TF	BOHXD13TF	BOMPK40TR	BOMBO91TF	BONFY22TF	BONFY22TR	BOMDN08TR	BOGIJ02TR	BOMNP86TR	BOGLP13TF	BOGGZ92TF	BONMP49TR	BOHAA80TR	BOGLY18TR	BOGUV44TR	BOMNJ89TF	BOGSF83TR	BOMFE10TF	BOGMI68TF	BOMMP82TF	BOGCU36TF	BOHZS25TF	BOMMJ81TF	BOHOT83TR	BOMGJ64TF	BOHER06TF	BONIA32TF	BOHEZ50TF	BOMAX94TF	BOMIW29TF	BOGNY25TF	BOHLK77TF	BOHLN78TR	BOHIK69TR	BOHRH94TR	BONFR75TF	BOGBO31TF	BOGNJ23TR	BOGNM24TR	BOGFN91TR	BOGRC81TR	BOHTF52TF	BOMIB27TR	BOGKS19TF	BOMLS82TF	BOIGN24TF	BOGTY47TF	BOMHQ23TF	BOGEU45TR	BOHDF02TR	BOMBN06TF	BOGQX81TF	BOHGU16TF	BOMFA62TR	BOMBB03TR	BOOAL21TR	BOHQC47TF	BOHVV19TR	BOGYQ14TF	BOGZV67TF	BOGGG01TF	BOGTG46TF	BOOAO24TF	BOOAO24TR	BONQY68TR	BOOAF80TRB	BOMLM87TR	BONGS32TF	BONQJ66TF	BOHBJ93TR	BOHMU39TF	BOOAO28TR	BOHBD92TR	BONMN09TF	BONHR85TR	BOMGW23TR	BOHJI28TR	BOGJA13TF	BOGQF83TR	BOMDK12TF	BOHYR75TF	BONSB24TR	BOGAU36TF	BOICE14TF	BOICE14TR	BOHXS25TF	BONGD34TF	BOHFO16TF	BOGPJ38TR	BOGMI70TF	BOIGJ79TF	BOGQC89TF	BOHCT52TR	BOGIG12TF	BOGOP32TR	BOGAF38TF	BOHCF08TR	BOHRR55TF	BOHBU03TR	BOMKD86TR	BOMDB18TF	BOGLS27TF	BOHIC26TR	BOHCW56TF	BOHQG02TF	BONKZ03TR	BOMRI13TF	BOGIX62TR	BOGUV55TR	BOGJL69TF	BOGVA59TR	BOGAQ86TF	BOGMI77TF	BOHFT66TR	BONRH27TR	BOHOQ91TR	BONCU71TR	BOMGJ74TF	BOMMS94TR	BOGOG36TF	BOGRU90TF	BOGAE85TF	BONFJ37TF	BOHCK58TR	BOGZK22TR	BOHWG25TR	BOMCY62TR	BOGNM30TR	BONCO72TF	BOHER19TR	BOIHK38TR	BOGQV42TF	BOHSV12TR	BOHKR37TR	BOGUD57TF	BOHXF79TR	BONIO92TR	BOHXC79TF	BOMOQ58TF	BOHBQ55TR	BOGTP53TR	BOGHG17TR	BOGOF85TR	BOHHW76TF	BOHTU69TR	BOMBQ16TR	BOHSG14TF	BOHSJ15TR	BOGKM29TF	BOGYK20TR	BOGDP03TF	BONJZ07TR	BOGYK21TR	BOMBT19TR	BOGYW26TR	BONEU82TF	BONEU82TR	BOGVK14TR	BOGEF53TF	BOIDB26TF	BOHNQ95TF	BOHNQ95TR	BOIGH37TF	BOMNZ57TF	BONKJ56TF	BOHDC15TF	BOIFT31TF	BOIFT31TR	BOHML44TF	BOMQK63TF	BOGHF65TR	BOGBW94TR	BOHDF18TF	BONSB31TR	BOHGZ74TR	BOOAZ82TF	BOOAZ82TR	BOMKH47TF	BOHOJ04TF	BOGNO87TF	BOGVE18TF	BOHGZ76TF	BOMHG80TF	BOHVF72TF	BOIFE32TF	BONOW22TF	BOOAN81TF	BOOAN81TR	BOHXV36TF	BOICT29TF	BOICT29TR	BOGVD61TF	BOHMH90TF	BOMJW45TF	BONAM29TR	BOGMR81TR	BOMNB58TR	BOOAK82TR	BOGWQ58TRB	BOMMZ56TF	gnl|ti|103246599	gnl|ti|103247128	gnl|ti|103248614	gnl|ti|103248655	gnl|ti|103248990	gnl|ti|103249077	gnl|ti|103249593	gnl|ti|103249981	gnl|ti|103250803	gnl|ti|103251058	gnl|ti|103251538	gnl|ti|103255039	gnl|ti|103255531	gnl|ti|103256540	gnl|ti|103256992	gnl|ti|103257384	gnl|ti|103257524	gnl|ti|103257625	gnl|ti|103258192	gnl|ti|103259048	gnl|ti|103259469	gnl|ti|103261747	gnl|ti|103262427	gnl|ti|103262599	gnl|ti|103263239	gnl|ti|103263311	gnl|ti|103263744	gnl|ti|103263883	gnl|ti|103264706	gnl|ti|103265115	gnl|ti|103265269	gnl|ti|103265418	gnl|ti|103265740	gnl|ti|103265988	gnl|ti|103266322	gnl|ti|103266491	gnl|ti|103267057	gnl|ti|103267469	gnl|ti|103268126	gnl|ti|103270712	gnl|ti|103270757	gnl|ti|103274270	gnl|ti|103275709	gnl|ti|103276496	gnl|ti|103277545	gnl|ti|103278672	gnl|ti|103280299	gnl|ti|103281309	gnl|ti|103282985	gnl|ti|103287071	gnl|ti|103288399	gnl|ti|103288497	gnl|ti|103293093	gnl|ti|103293416	gnl|ti|103293885	gnl|ti|103296386	gnl|ti|103297700	gnl|ti|103302436	gnl|ti|103304778	gnl|ti|103306197	gnl|ti|103308606	gnl|ti|103313752	gnl|ti|103316381	gnl|ti|103316687	gnl|ti|103318282	gnl|ti|103320258	gnl|ti|103321186	gnl|ti|103323652	gnl|ti|103324467	gnl|ti|103984386	gnl|ti|103985167	gnl|ti|103986151	gnl|ti|103986395	gnl|ti|103988297	gnl|ti|103988615	gnl|ti|103990829	gnl|ti|103993883	gnl|ti|103995288	gnl|ti|103995767	gnl|ti|103998084	gnl|ti|103998942	gnl|ti|103999496	gnl|ti|103999771	gnl|ti|104000197	gnl|ti|104000280	gnl|ti|104001618	gnl|ti|104001937	gnl|ti|104002799	gnl|ti|104004488	gnl|ti|104006751	gnl|ti|104010449	gnl|ti|104011577	gnl|ti|104012681	gnl|ti|104012972	gnl|ti|104014495	gnl|ti|104016836	gnl|ti|104017304	gnl|ti|104018739	gnl|ti|104021404	gnl|ti|104023251	gnl|ti|104026015	gnl|ti|104026554	gnl|ti|104026754	gnl|ti|104027047	gnl|ti|104028623	gnl|ti|104028713	gnl|ti|104029513	gnl|ti|104030413	gnl|ti|104034115	gnl|ti|104034902	gnl|ti|104035269	gnl|ti|104035841	gnl|ti|104035917	gnl|ti|104036599	gnl|ti|104039542	gnl|ti|104041068	gnl|ti|104041411	gnl|ti|104043019	gnl|ti|104043405	gnl|ti|104046294	gnl|ti|104047043	gnl|ti|104047667	gnl|ti|104052341	gnl|ti|104053080	gnl|ti|104053314	gnl|ti|104054734	gnl|ti|104055820	gnl|ti|104058760	gnl|ti|104059927	gnl|ti|104060497	gnl|ti|104061179	gnl|ti|104062710	gnl|ti|104066300	gnl|ti|104067166	gnl|ti|104069932	gnl|ti|104069968	gnl|ti|104070128	gnl|ti|104071424	gnl|ti|104071477	gnl|ti|104074350	gnl|ti|104074745	gnl|ti|104076551	gi|18877961|gb|BH743347|BH743347	gi|18877150|gb|BH742536|BH742536	gi|18876143|gb|BH741530|BH741530	gi|13957533|gb|BH011338|BH011338	gi|13957529|gb|BH011334|BH011334	gi|13955709|gb|BH009715|BH009715	gi|13953972|gb|BH008848|BH008848	gi|13953631|gb|BH008679|BH008679	gi|13950818|gb|BH007312|BH007312
At5g40420	BOGDF53TR	BOHRW58TR	BOGDF29TR
At2g07689	BOIBT21TF	BOHGE77TF	BOHXU85TR	BOMJS95TR	BOMOC19TF	BOMOC19TR	BONQZ37TF	BOGKD30TR	BOGXA77TR	BOMEN36TF	BOMEN36TR	BOGZS89TR	BOGDJ19TR	BONJA62TF	BONJA62TR	BOGPG58TR	BOMRR35TF	BOMRR35TR	BOGRD67TR	BONHB15TF	BONHB15TR	BOMKF18TF	BOMKF18TR	BONCC96TR	BOMHE53TF	BOGPA66TF	BOGPA67TF	BOHQJ37TF	BOGKV53TR	BOGFC88TF	BOGFC88TR	BOHPS38TF	BOHSR90TF	BONJN39TR	BOGXA77TFB	BOGXA77TRB	BOHWT18TF	BOMJQ76TF	BOGVR01TR	BOGCC84TR	BOIFL20TF	BOMSA13TF	BOOAC70TR	BOGOQ30TF	BOGHZ10TR	BOGLB29TR	BOHIF76TR	BOHQY58TR	BOGYX24TR	BONMX18TR	BOGST58TF	BOMGL36TR	BOGRF06TF	BONMH68TF	BONMH68TR	BOHBP16TR	BOHOG58TF	BOHEM24TR	BOGFP64TF	BOMRO71TF	BOGBN07TF	BOGBN07TR	BONQQ82TF	BONQQ82TR	BOOAS44TF	BOOAX90TF	BOGRZ64TF	BOHEP36TF	BOMOD29TR	BOMBU32TF	BOGXK89TR	BOHGS48TF	BOHVE48TR	BOGBD69TF	BOGUW82TR	BOHBG30TF	BOHBG30TR	BOGNZ61TR	BOGNF17TF	BOGZF52TF	BOHBJ39TR	BONDN64TR	BONNV04TF	BONNV04TR	BOIHA29TF	BOIHA29TR	BOHHY66TR	BONBU19TF	BOGTW90TR	BOGYX63TR	BOGYU68TF	BOGFI05TF	BOGAS84TR	BOHTL12TF	BOHEP67TF	BOHEP67TR	BONCE78TF	BOHFW20TR	BOMLQ02TR	BOHET20TR	BONDN83TF	BOHXW83TR	BOHQU16TR	BONKG15TF	BOHTT75TF	BONHU57TF	BONHU57TR	BONJP17TF	BOMBJ29TR	BOMGD40TF	BOGSI68TF	BOGSI68TR	BOGCC15TF	BOHOK65TF	BOHAZ20TR	BONIF68TF	BONIF68TR	BOGEW79TF	BOHUX41TR	BONAL41TF	BONQO96TF	BONQO96TR	BOMFQ05TF	BOGXM44TR	BOHWL52TF	BOHVP06TR	BOHNB71TF	BONJV32TR	BOHBG82TR	BOGAL21TF	BOIDM55TF	BONHF72TF	BOGNF65TF	BOGJG09TR	BOHSB91TF	BOGLY19TR	BONJL83TF	BOGGS04TR	BOHSR57TR	BOHVR66TR	BONHR88TF	BOICE17TF	BOICE17TR	BOGLP24TF	BOGLP24TR	BOMCN10TF	BOGOD30TF	BOMCN11TF	BOHOW93TR	BOHQG05TR	BOMRI17TF	BONES30TF	BONKN07TF	BOHMU40TR	BOMKK44TF	BONEU84TF	gnl|ti|103268949	gnl|ti|103269996	gnl|ti|103317678	gnl|ti|103986626	gnl|ti|104006770	gnl|ti|104007417	gnl|ti|104024385	gnl|ti|104027871	gnl|ti|104029214	gnl|ti|104031176	gnl|ti|104040921
At1g08100	BOHFZ70TR	BOGDV32TF	BOMEA72TR	gnl|ti|104009338
At5g36210	BOMHS88TR	BOGPR91TF	BOIBW22TF	BOMJT46TF	BOMMW56TF	BOMCZ21TR	BOHXU80TR	BOMPQ63TF	BONAR75TF	BOGXW29TF	BOMMW58TF	BOHQS13TR	BOHWY32TF	BOMDE27TF	BOHCC18TF	BONDF82TF	BOHWM30TR	BOMCQ22TR	BOGOY47TR	BOGMI85TR	BONJD59TF	BONRY81TR	BOGAE91TR	BOIEK33TR	BOGXH28TR	BOMAG63TF	BOHIT83TR	BOHLF47TF	BOMDM74TF	BOGXS73TR	BOHLK90TR	BOIBY72TR	BOHLW95TR	BOHRL68TF	BONQN30TR	BONPA79TF	BOGKS31TF	BOGFE05TRB	BOMLQ53TR	BOMLC08TF	BOICG79TF	BOGXD72TR	BOMRW73TR	BOHIW89TR	BOHQL60TR	BOGUJ66TR	BOHXI87TF	BOGLF80TR	BONES41TF	BOHMM02TF	BONID56TF	BONFD48TR	BONRM85TR	BOGKV36TR	BOGLO85TF	BOGZB32TF	BOMNF11TF	BOGKS36TR	BOHTI71TF	BOHIE87TR	BOMHT40TF	BOGPT03TF	BOHJU40TR	BOMBN22TR	BOIGZ46TF	BOIGZ46TR	BONBP36TR	BOGQC07TRB	BONIA59TR	BONJZ14TR	BOMIE48TF	BONLA68TR	BOGZE37TF	BOHEN74TF	BOMQF24TF	BOHBT68TF	BOMBT27TR	BOGDV14TR	BONKP64TF	BONKP64TR	BOHSA22TR	BOKAN94TR	BOHJO42TF	BOGQG55TF	BOMEQ36TF	BONCI89TF	BONJN14TF	BONJN14TR	BOHKT96TF	BOGKU84TR	BOMJX05TR	BONBR82TR	BONHP58TF	BOHVM37TF	BOIAB27TR	BOHKN95TF	BOMID93TR	BONEX93TF	BONPZ36TR	BOMNH61TF	BOGHU77TF	BONGH06TF	BOGGM24TR	BOGPK09TF	BOGZA83TR	BOMDQ30TR	BOHHB86TR	BOHCO20TF	BOMMX18TF	BOMJZ51TF	BOGPE09TF	BOGRQ11TR	BOMEV84TF	BOGKU89TR	BOGMJ43TR	BOIFH40TR	BONQJ87TF	BOMKH57TR	BOGSP63TF	BOGMS47TR	BOHPC63TR	BOGJJ36TR	BONFT04TF	BOGMG44TF	BOHJQ92TF	BOHRA21TF	BOMJZ54TF	BOHUS36TF	BOGIV31TF	BONJV66TR	BOMPT70TF	BOHXV46TR	BOGZF94TRB	BOHZN01TF	BOGSJ64TR	BOHOM18TF	BONFW08TF	BONFQ07TF	BOMJZ57TF	BOMAY72TF	BOMCZ30TF	BOGFE11TRB	BOGSD65TR	BONIT18TF	BOHQS21TR	BOHLF51TR	BOHXU90TF	BOMDE35TR	BONFK07TR	BOMGN47TF	BOGOS52TR	BONDX95TR	BOGWR70TRB	BOGFS27TF	BOHTY33TF	BOHOI62TF	BONCM41TR	BOGAI58TR	BOMSK81TF	BOIFV94TR	BOGDL68TF	BONLQ28TR	BOMFZ42TF	BOGGI76TF	BOHUD38TR	BOHQS24TF	BOGIS37TF	BOIHC06TR	BOHKA02TF	BOMAG72TF	BONKW22TF	BOHBR24TF	BOHBX26TF	BOHEL31TR	BOMRZ80TF	BOMRI34TR	BOHUX89TF	BONFA51TF	BOMLQ61TR	BOMOF26TR	BOMQX30TR	BOGFD29TR	BOMAJ77TF	BONOE39TR	BONFJ56TF	BOHBI25TR	BOHIE92TR	BOGBA11TR	BOMKF10TR	BOMNI20TF	BOHKC51TR	BOGTK26TR	BONES51TR	BONOP87TR	BOGIO86TF	BOGWR05TRB	BOHNI63TR	BONHS61TF	BOGLR96TR	BOGXJ87TR	BOGSW21TR	BOGMZ05TF	BOMNO24TR	BONKS70TF	BOMNR26TF	BOGUA77TF	BOMOT78TR	BONBA40TF	BOHBZ77TR	BOMFE48TR	BOGHD34TF	BOHPY28TR	BOHQL75TF	BOHKI57TR	BOMQI33TF	BOMFE49TR	BOHKL59TF	BOGQJ63TR	BOIFX06TR	BOMEH41TR	BONRA96TF	BOGPZ18TF	BOGWB38TF	BOHWC92TF	BONQK49TF	BOGBI63TR	BOGHO82TF	BOMQP24TRB	BOHHB91TF	BOIEA95TR	BOGME05TR	BONBG47TF	BOHVJ45TR	BOHQF78TR	BOMFG95TF	BOHJF51TF	BOHGU48TR	BOMKQ65TR	BONRR02TF	BOHXQ07TF	BOHJF53TF	BOHDC35TF	BOHDF36TF	BOMHH55TF	BONJH25TR	BONPQ45TR	BOMPU34TR	BOHGL47TR	BOHIG03TF	BOMAQ31TR	BOMHH56TR	BOHLG12TR	BONPQ46TF	BONFN10TR	BOHPI74TF	BONJH28TF	BONCH01TF	BOGYV92TR	BOGCV22TF	BOHFU43TR	BOGMM56TF	BOMBA81TF	BONOT40TR	BONOZ42TR	BOIAA84TR	BONPY93TF	BOGUZ35TF	BOMDN43TR	BOMPR38TF	BONOQ40TR	BONPV93TF	BOGRK23TF	BOGRK23TR	BOHUV48TF	BOGPD64TF	BOMDH43TR	BOIDA95TF	BOMRX40TR	BONGA63TR	BOHSC86TR	BONLW36TF	BOMFL03TR	BOMAE35TR	BOMOR31TR	BONPV96TF	BOGDX79TR	BOHBX30TR	BOGVV89TF	BOHKJ11TR	BOHQV32TF	BOMOO31TR	BONQR02TR	BOGPG68TF	BOHGE95TF	BOIHR18TF	BONFK17TR	BOICY95TR	BONOE41TR	BOGIJ42TR	BOHKP14TR	BOMDH47TF	BOGUE35TR	BONDD59TR	BOMPN84TF	BOHBO30TF	BOMPW87TR	BOHBX33TF	BOGGO88TR	BOGTZ32TF	BOGNZ15TF	BOGOB18TF	BOHFT92TR	BOGRP72TR	BOGXV91TR	BONRW58TF	BOIHK60TF	BOMOF32TR	BONKZ32TF	BONKZ32TR	BONFB18TF	BOGXS91TF	BOGXY93TF	BOHVQ01TF	BOHWV54TF	BOHFF49TF	BONLE37TF	BONIJ71TF	BOMDJ93TR	BONLH39TR	BOHCH83TR	BOHUI94TR	BONQR09TF	BOHBI33TR	BOHOC76TR	BOIBY92TF	BOIBY92TR	BOMCT47TF	BONQQ51TF	BOHFH94TR	BOIBN49TF	BOHTP49TR	BOGIA49TR	BOHGV07TF	BOGWT47TF	BOHCK89TF	BOGTB33TF	BOMCE46TF	BOGUJ87TR	BOMCY93TR	BOIDQ51TR	BOHHL56TR	BOGLA59TR	BOMNF30TF	BOGBM27TR	BOMNI31TR	BOGZK54TF	BOMNL32TF	BOHKL65TR	BOHQA38TF	BOHGS08TF	BOHHI57TR	BOGEJ53TRB	BOMEI08TR	BOHJP18TF	BOGVW42TF	BOGKJ55TF	BOGFP16TRB	BOGYT50TF	BONDN13TR	BONDQ14TR	BONPR08TR	BOGKD54TF	BOHMU70TR	BOMOQ89TR	BOHSY48TF	BOMMX30TF	BOGBU75TF	BONQB55TF	BONEV68TF	BOGYN50TF	BOMMX31TF	BOGHU93TR	BOHFS03TR	BONKS85TF	BONKS85TR	BOGXR01TF	BOGHL91TR	BONJN33TR	BOMCD94TR	BOGWP95TF	BOGQM77TR	BOGAJ23TR	BONMZ46TR	BOMGL12TF	BOGND66TR	BOHPG37TF	BOGPT29TF	BOGLT10TF	BOHLM21TR	BOMPU42TR	BOHBB86TF	BOGAS28TF	BOMHT68TR	BOMQH90TR	BOHCU40TR	BOHMO75TF	BOHXT19TR	BOGOT22TR	BOHMI74TR	BOGSB36TR	BOMAZ45TR	BOGPS74TR	BOGJS57TF	BOHSR95TR	BOGAR72TR	BONND96TF	BOHIJ16TF	BOHPC82TF	BOHVD59TR	BOGAD28TF	BOMSU56TR	BONOR08TR	BOHSF93TR	BOGVH49TR	BOHUJ52TR	BOHKY21TF	BOHKY21TR	BONPB55TR	BOHML79TR	BONGS76TF	BOMLX31TF	BOGWY14TRB	BOGCS33TR	BONIZ36TR	BONDP67TF	BOGVM93TF	BONRW61TF	BOGXW54TR	BOMGE60TR	BOMGN63TR	BOMMZ84TR	BOGDR85TR	BOMFR14TF	BOMGE61TR	BOHUJ55TR	BOMIU24TF	BONGA73TR	BONCY62TR	BONOT54TF	BOGZX14TF	BONDD66TR	BOHFL55TR	BOKAG21TR	BOGXE51TF	BOGVJ96TR	BOMJT77TR	BOHHV17TR	BOMRJ08TF	BOHWV60TF	BOIBT53TR	BOMLO34TF	BOMAV94TF	BOGWZ50TR	BOHCQ92TF	BOGRJ80TR	BOGID53TR	BOGZU18TF	BOMOO45TR	BOGKQ15TR	BOHCN93TR	BOHUA59TF	BOGTW43TF	BOMCW55TR	BOHHR61TR	BOHNG34TF	BOHNS38TF	BOMBR03TR	BOHED08TF	BOGUB48TF	BOMIZ74TR	BOHND34TF	BOHSZ07TR	BOHHJ19TR	BONID80TR	BONBT17TR	BONKN41TR	BOGHY53TF	BOGWZ50TRB	BOHEI52TR	BOGZW63TF	BOHKX74TF	BONEK24TF	BOIBN58TR	BOGFO93TF	BOGUA91TR	BOHKA27TF	BOKAF71TF	BONNK51TF	BOHTJ56TF	BOMHR24TR	BOHEL55TF	BOHER57TR	BOHKD29TR	BOGQB33TR	BOHSY51TR	BOHSK06TF	BOGBG33TR	BOGZH37TRB	BOGQV81TR	BOHMY35TF	BOGFO96TR	BOGRG87TF	BONHK36TF	BOGKJ61TF	BOGYO14TR	BOHKI74TF	BONES72TR	BOGEX90TF	BOHBF48TR	BONID87TF	BOGHS57TF	BONEJ70TR	BOHAO41TR	BOGKV67TF	BONBG61TF	BOGMQ23TF	BONJT40TR	BOHKI76TR	BOHPA40TF	BOHVM61TR	BOHAL42TR	BOHCP01TF	BOMOH96TF	BOICL13TF	BOGKM67TR	BOMGX23TR	BOIAB53TF	BOMIB78TF	BONHJ83TR	BONHY88TF	BONKM93TF	BOGQM86TR	BONAH15TF	BOMLE89TR	BOMNF47TF	BOHSP58TR	BOMKZ86TF	BOHJR74TF	BOGBR87TR	BOHPD46TR	BOGJM60TR	BOGXB78TFB	BOMBT59TF	BOGVK53TR	BOHFV16TR	BOGQM88TR	BOMKQ84TF	BOGPV81TR	BOGPQ39TF	BONGV80TR	BOMMI40TF	BOHVJ67TR	BOGIW14TF	BOHMO84TR	BOIDE68TF	BOHPU95TR	BOHUV62TF	BOMHK77TR	BOMSD18TR	BOMPO54TF	BOMPR55TF	BOMGW72TR	BONLT50TF	BOGVE57TF	BOMDI19TF	BOGUF07TR	BOHLJ36TF	BONCN24TF	BONCN24TR	BOMMF45TF	BOGCM40TF	BOGPY89TF	BOHCI52TR	BOGCM41TF	BOHQK04TF	BOGPP87TF	BONRW71TF	BOMRS18TR	BOGZU22TF	BONOF18TF	BOHKV33TF	BOGXA78TRB	BONIQ46TF	BONDG77TR	BOMOG07TR	BONBZ22TF	BOMRD15TR	BOHOG49TR	BOGTL04TR	BONCN29TR	BOMCU19TF	BOHXP78TR	BOHII74TR	BOMAH58TR	BOHKJ32TF	BOGLG70TR	BOMQY13TR	BOMFF24TF	BOHWS70TR	BOHWH26TF	BOHFL68TF	BOGET07TR	BOHZK36TR	BOMRD18TR	BONCV75TF	BOGTO08TF	BOHQV55TF	BOGLP75TF	BOHWM70TF	BONKI06TR	BONIJ90TF	BONQC22TR	BOGFP53TRB	BOHHR71TF	BOHZM80TF	BOMQV16TF	BOHNP47TF	BONHW44TF	BOGTI09TR	BOMCT65TF	BOHAJ01TF	BOGRD91TR	BOHHG28TR	BOGCI91TF	BOHEL62TF	BOGVO10TR	BOHSK13TF	BONBE23TF	BOHNG46TF	BOGHS61TF	BOGZC26TF	BOGJZ21TR	BOMCQ66TF	BOGFA58TF	BOGNB33TF	BOGHB16TF	BOGBY47TR	BOHPT09TR	BOGWE60TF	BOGWC19TR	BOGLG78TR	BOHQG57TR	BONQN71TR	BOIHE84TR	BONFJ87TR	BONBP70TF	BOHYT36TF	BOHBO58TF	BOMER28TF	BONCA78TF	BONKB53TR	BOMIE84TR	BOMQO62TF	BOMLB92TF	BONNE63TF	BOMLK95TF	BOGHG63TF	BOGKG72TR	BOGQM91TF	BOGKY78TR	BOHJG34TR	BOMQL63TF	BOGHD64TF	BOHVP72TF	BOHGR71TF	BOHMX90TR	BOHYV83TF	BOGAS42TF	BOGBA47TR	BONDN33TF	BOMNR58TF	BOMJX41TF	BOGQJ93TF	BOMEK71TF	BONSF33TR	BOHOE02TF	BOGPB40TR	BOHXT33TR	BOHRT16TR	BONAH24TR	BONAN26TR	BOGGS61TF	BOHOB02TF	BONLR11TF	BOMDU25TR	BONGT46TR	BOHFY26TF	BONRU30TF	BOHGX77TR	BOGSB51TF	BOMAC12TF	BOMQO32TRB	BONHM96TR	BOHRH15TF	BOGCH01TF	BONDS80TF	BONIU06TF	BOMOS10TR	BOGJE28TF	BOHYD83TF	BONHA94TR	BOMHT88TR	BOHXH34TF	BONGB44TR	BOMJX47TF	BONJE54TF	BOGRO08TR	BOMOJ10TR	BOGUO17TF	BONRI31TR	BONGV93TR	BOMLP04TR	BOMQH90TRB	BOGCS50TF	BOGRQ52TR	BONCN33TF	BOGVE68TR	BOGAI91TF	BOGRW55TF	BONHU02TF	BOHLR90TR	BOHTW26TR	BOGYH79TR	BOGIH26TR	BONPB76TR	BOMDH72TF	BOHKP40TF	BOGTU14TF	BOGUK62TF	BOMLD06TR	BOGLQ39TR	BONIK53TF	BOHFI73TR	BOGLP80TR	BOGIJ70TR	BOGZX34TR	BOGCY58TF	BONKR14TF	BONKR14TR	BOGEW15TR	BOGAF95TF	BOHCO68TR	BOGUQ67TF	BOMOD17TF	BOGLE38TR	BOGMA88TF	BOGOP91TF	BOGUQ68TF	BONRH81TR	BOHAY11TR	BOHRG69TR	BOGXK75TR	BONCP82TF	BOGTF14TR	BOHZK46TR	BONIK58TR	BOMQJ20TF	BOKAJ46TR	BONCD80TF	BONCD80TR	BOHEU72TR	BOMNP14TR	BOHEG27TR	BOGDZ10TR	BONQI33TF	BONQI33TR	BOMQM22TF	BOGBY53TF	BOHHA35TR	BOMFI39TR	BONKZ64TF	BOHGV32TR	BOHHL80TF	BOHBI62TR	BOHIC88TF	BOGNN45TR	BOGOJ95TF	BOGGW21TF	BOGNY90TF	BOGHN29TF	BOHSB21TR	BOGWC28TF	BONRK89TF	BOHJM41TR	BOGHE28TF	BOMNM19TR	BOHAD13TF	BOHYH42TR	BOGSF12TF	BOGMZ42TF	BOMHC40TF	BOGTH64TF	BOGTT68TR	BOHRW20TR	BONMI21TF	BOHHI84TR	BOGPT50TF	BOMEI35TF	BOHNA59TF	BOGAW09TR	BOGDE12TF	BOGTN68TR	BOGKD80TF	BOHRT21TR	BONQW87TF	BONGW51TF	BONGI06TR	BOHYQ48TF	BOHAL60TR	BONEY95TR	BOGMT44TR	BONBY87TR	BOHOW15TF	BOMDX32TR	BONNB74TR	BONJZ63TF	BOGJH33TF	BOGJK34TR	BOMQF72TF	BOGQB59TF	BOMMM15TR	BOHFP30TF	BOGPW56TR	BOHSP75TF	BOKBB04TR	BOGME42TR	BOHOK14TR	BOGGK27TF	BOGNJ95TF	BOIFU45TR	BONEM95TF	BOHLN07TF	BONMQ71TF	BONPC35TF	BOICC32TF	BONDY90TF	BONDY90TR	BOGPE53TF	BOHRB22TR	BOGJY83TR	BOGGY75TF	BOHFG31TF	BOHPM69TR	BOHXK43TF	BOMDO35TF	BONAP80TF	BOHCA21TF	BOHGX88TR	BOGYC39TR	BONFR07TF	BOMLM10TR	BOMMX65TF	BOHVD85TR	BOMMG19TR	BOMBN79TR	BOGOL07TF	BONGB54TF	BOHTZ31TF	BOHXY91TF	BOGMB48TF	BONJB64TF	BONDV94TR	BOHRJ70TF	BOGUL26TR	BOMJX59TR	BOMAQ72TR	BOMMI63TF	BOHFG36TF	BOGVK78TR	BOGFW29TR	BOMAQ73TF	BOGIK34TR	BOHFX83TR	BOHXK49TR	BOGOT55TR	BONAJ85TR	BOHKH05TF	BOHEY34TF	BOHBY26TF	BOHCA29TR	BOGIQ39TR	BOGFS72TF	BOHNH15TF	BONHL11TR	BONCB42TR	BOMFR44TF	BOGBK11TF	BONEO05TF	BOGLK48TR	BOGUK74TR	BOHEV37TR	BOGJD89TF	BOHXM96TR	BOGFJ72TR	BONRZ95TR	BONHI13TF	BOMLG19TR	BOMSC86TF	BOGZU44TF	BOGEN23TR	BOIBL39TR	BOMFC42TF	BOGXK84TR	BOHCO79TF	BOMOG29TR	BONHL16TF	BOHPN20TF	BOHEU80TR	BONKZ70TR	BOMDE87TR	BONDX02TF	BOGTR29TR	BOGPR10TR	BONHZ63TF	BOIEF49TF	BOHJN05TF	BOHQM73TR	BONKF25TF	BONLE76TR	BOGWI37TR	BOHSZ36TF	BOGNB50TF	BONRB94TF	BOMFH90TR	BOGSO21TR	BOHVT44TR	BOGDQ20TF	BONQT90TF	BOHBC71TF	BONSG03TR	BONJL20TR	BOIBK87TR	BOMBL34TR	BOGEB28TF	BOHHF91TR	BONGI12TF	BOIHQ68TRB	BOHVB41TF	BONDI04TR	BOMJP11TF	BOHYK53TR	BOGEV76TR	BOHME17TR	BOGAT16TR	BOGSO25TF	BOHAG25TF	BOHBO79TF	BONMX36TF	BOGHB39TR	BOMNO72TF	BOHPJ70TF	BOMBN80TF	BOGGZ38TF	BOGPQ61TF	BONGT61TR	BOMKI64TR	BOGLU03TF	BOHJD53TF	BOGBD66TR	BOMPP33TR	BONBD91TF	BONBD91TR	BOGOL10TR	BOMNU78TF	BOGVW82TF	BOMEW94TF	BOMMA21TF	BOGBD68TF	BONCX05TR	BOGPK62TR	BOGVZ84TF	BOGYL48TF	BOGYL48TR	BOGVT83TR	BOGKG96TF	BOMPM35TF	BONGW66TR	BOMAX37TF	BOMQC84TF	BOGRL22TR	BOGLR07TR	BOGAS65TF	BOHOE24TF	BOHPD75TF	BOGUI30TF	BOHPP79TF	BOIEV07TR	BOHQZ30TR	BOHXE51TR	BOHSA84TF	BOHSG86TF	BOHMD68TR	BONSF57TR	BOMRY40TR	BOHVG95TR	BOGOW60TF	BOMPU82TF	BOICW92TF	BOICW92TR	BOMPJ38TR	BOIDB96TF	BOIDB96TR	BOHCX80TR	BOHUE44TR	BOMSD45TR	BOMSJ47TF	BOMPL80TR	BONCC05TF	BOMGO56TR	BONPQ95TF	BOHAC77TF	BOMFM05TF	BOGGV88TR	BOGIE40TF	BOGNX12TF	BOHEY40TF	BONIO27TR	BOGCT28TR	BOHNK21TR	BOGGA82TF	BOMAK80TF	BOGUR39TF	BOMDC46TF	BOHNT25TF	BOMFG05TR	BOGAD67TF	BOHKN15TF	BOGJM96TR	BOHLS68TF	BOHOG73TF	BONCC09TR	BOGUT82TF	BOGEW30TR	BOHFG48TR	BOGXT91TF	BOGAA68TR	BOMCR43TR	BOGHZ41TR	BOHEM41TR	BONFK63TR	BOGRE71TR	BOMRS47TF	BONOT92TF	BOGQC20TF	BOGKI05TF	BOHTN45TF	BOHTN45TR	BOHBY38TR	BOGCG71TR	BONCN57TF	BOIEX59TR	BOIGJ12TF	BOGQX28TR	BOMFR55TR	BOHRA85TR	BOMOJ38TF	BOHHD50TF	BOMFC51TR	BOGUB82TR	BOGIB48TR	BOGON69TR	BOMKV24TF	BONNL42TF	BONPY04TR	BOMLF71TR	BOGXH94TF	BONNR45TR	BOGBK25TR	BOHEJ46TF	BOGCP78TF	BOGUK87TR	BOHWK57TR	BONBC07TF	BOMHA11TR	BOHEJ47TF	BOGKH51TR	BONLK87TR	BONNL45TF	BOMNP34TF	BONLK88TR	BOMGY10TF	BONKQ80TF	BOHMQ26TF	BOMKP27TR	BOGTZ85TR	BOMIC66TF	BOGWI48TR	BOHPN35TR	BONDX16TF	BOGJX09TF	BOHKD67TF	BOGJF04TF	BOMOF86TF	BOMDY05TF	BOGMZ60TR	BOHPV80TF	BOHMK28TR	BOHIN10TR	BOHOZ31TR	BONPA05TR	BOMOI89TF	BOGPX29TF	BOHTG96TF	BOGGW44TF	BOGHY96TF	BOHQD87TR	BOGPZ71TF	BOGDT35TF	BOHXO14TF	BOGQK77TR	BOGAQ26TF	BOHJG61TR	BOMNO82TR	BOGIU03TR	BOGVL45TF	BOGDT37TR	BOMKC71TF	BOMPV43TF	BOHUW51TF	BOGXY07TR	BONDW63TF	BOHAO81TF	BOGVR48TR	BOGWT47TFB	BONCR11TF	BOHPD80TR	BOHJA62TR	BOMMM33TF	BOGTB86TF	BONJR39TR	BONRP14TF	BONCO12TR	BOHPD82TR	BOHLH24TF	BOHJA65TR	BOGUX43TF	BOMMA33TF	BOMMJ36TF	BOGCZ34TR	BOMIV21TR	BOHXW65TR	BONOP09TR	BOHWU14TF	BOGVW96TR	BOGRL33TR	BOMRK04TR	BONDB63TR	BOMMJ38TR	BONDN67TR	BOMDF52TR	BOMIY24TR	BOGGP93TR	BOMSD54TF	BOGII08TF	BOGGV96TF	BOMOP40TF	BOGCW37TF	BONFF24TR	BOMCX50TR	BOMIJ22TR	BOHCD45TR	BOHIP66TR	BOHRH49TF	BOHNQ33TF	BOMQZ03TR	BOHTL08TR	BOGXF94TFB	BOHEV50TR	BOGOI29TF	BOMIV28TR	BOMPO94TR	BOHCL90TF	BOGSH89TR	BOHRG91TF	BOIEL61TF	BOIEL61TR	BOGXL57TR	BOGBZ32TR	BOGCS81TF	BOHWN60TF	BOMIG25TF	BOGWP08TR	BOMFG17TR	BOHQQ45TF	BONQM15TF	BOHFD58TF	BOHCO94TF	BONNX51TR	BONNM07TF	BONNM07TR	BONLK90TR	BOMLP39TR	BOMAN96TR	BOGUQ94TR	BONEU26TR	BOGQX37TR	BONNR51TR	BOGNF23TR	BOHEJ52TF	BONHU36TF	BOMOA45TR	BOGOQ79TF	BOGRN87TR	BOGHN51TF	BOHJQ22TF	BOMCC53TF	BOGWA09TF	BONHO36TF	BONNR54TR	BOGTO46TR	BOHJZ26TR	BONLK95TR	BOGWL54TR	BOMEM15TR	BOGMR20TR	BOGLE69TR	BOMBM07TF	BOMOI91TF	BOIDU62TF	BOIDU62TR	BOMBA04TF	BOMNM42TF	BOGZU67TF	BOGOE79TF	BOHND81TF	BOGQL39TR	BOHBD47TR	BOIDX64TR	BONNL55TR	BOGTZ93TR	BOMBD06TR	BOGUB96TR	BOHBU94TF	BOGML21TR	BOIFS21TR	BOIFV22TF	BOMBU53TR	BOGQH80TR	BONAF10TF	BOHBL92TF	BONBB60TR	BONMV09TF	BONMV09TR	BONBW67TF	BONBW67TR	BONNR59TR	BONEK72TF	BOHAG40TR	BONQF64TR	BOHSK52TF	BOHMK35TF	BONHC38TF	BOMBD09TF	BOMNM46TR	BONQO68TF	BOHGV63TR	BONGL31TR	BOGQT86TR	BOGAK30TR	BONHN83TF	BONDO24TR	BOMNR90TF	BONDI23TR	BONDO25TR	BOGJZ62TF	BOGQE83TR	BONRY20TF	BOHUC10TF	BOGBA80TF	BOGMI25TF	BOMNA45TF	BOMNX93TR	BOHIK20TR	BOGYI60TF	BOGBD82TF	BOHVH64TR	BOHLT32TF	BOGQE85TF	BOMAP07TR	BONKE93TF	BONKE93TR	BOHOQ41TF	BOHVE65TR	BOGAE34TF	BOGXV16TR	BONJC43TR	BOMDP18TF	BOGQB87TR	BOMEO69TF	BOGDB43TF	BOHAI90TF	BOGFX08TF	BOGMZ77TR	BOIFX74TF	BOIFX74TR	BOGLX26TR	BOHCH08TR	BONRD21TR	BOGFL06TF	BONJQ92TF	BOGPQ85TR	BOGVF58TF	BOMPP56TF	BONIL40TR	BONCI22TR	BONOA13TR	BOGIZ61TF	BOHQI02TF	BONDQ76TR	BOGPH83TF	BOGVC58TF	BONLJ08TR	BOHCG51TF	BOGAY87TF	BOGUR53TR	BONKV02TF	BOHFY66TF	BOHMD87TR	BOMGF70TF	BONGZ89TF	BOHXE71TR	BOHQU08TR	BOGFC07TF	BOHCG53TR	BOHIE29TF	BOGUC50TR	BOMGX77TR	BOHLS83TR	BOHFY68TF	BONAK69TR	BOGSB93TR	BOMGO75TF	BOGUX58TF	BOGKU21TF	BOIBO60TF	BOIBO60TR	BONKP04TR	BOHWU28TR	BOHBH05TR	BOGLT73TR	BOGHL11TR	BOMRY63TR	BOGMB78TF	BOMAC56TF	BOGIN63TF	BONLU58TF	BOHCD56TF	BOGHI11TF	BOMOP53TR	BOGKI20TF	BOGWG13TR	BOHNQ44TF	BOHQH50TF	BOGIH63TR	BOHPX04TR	BONFN81TR	BOHPX05TR	BOGKC20TF	BOMOS56TF	BONKS09TR	BOGWX61TF	BONQY28TF	BOGFB54TF	BOHOD93TF	BOHZZ83TR	BOHOG94TF	BOHAV02TRB	BOMMC94TF	BOGIE64TR	BOGCY94TF	BOHEH18TR	BOHKQ39TF	BOGKC22TF	BOGYV20TF	BOHDZ15TF	BOGDU01TF	BONER35TF	BOHQT58TF	BOGWX64TR	BOGOB83TR	BOGOE84TR	BOHAN04TR	BOGWD18TF	BOGLH77TF	BOMRA63TR	BOHBV58TF	BOHTQ67TF	BOHPF04TR	BOMQP72TRB	BOGOE85TF	BOMIL82TF	BOGKQ70TR	BOGEC08TR	BONRC77TF	BOMEY27TF	BOHZN84TR	BOGHZ65TR	BOMNN09TR	BOGWC60TF	BONQG28TR	BOGEC09TF	BOGKL29TR	BONHC42TF	BOGMU30TF	BOIEI77TR	BOGCD93TR	BOGIB69TF	BOGVP14TR	BOGFF60TFB	BOHHJ74TR	BONBC26TR	BONBF27TF	BOGNQ81TR	BOMNJ50TF	BOGEB51TF	BOHQH59TR	BOHBJ58TR	BOGYG21TF	BONNO65TR	BOIFY31TR	BONPM22TR	BOGAW40TR	BOIDJ29TR	BOGMX34TR	BOHPK51TF	BOGDF03TR	BOGDR07TF	BOGWL67TF	BOIDU74TF	BOHPK52TR	BONJU50TR	BOHMK44TF	BOMAP11TF	BOMHX82TF	BOGJR26TR	BOMQM64TF	BOGAZ44TR	BOGMR35TR	BOMMT07TF	BOMBR64TR	BOHPZ59TF	BOMED28TR	BOGXY21TR	BONBK75TR	BOGGL17TF	BOMQY69TF	BOHOU07TF	BOGJW70TF	BOHYH80TF	BOHST67TF	BOMEX76TR	BOGRY05TR	BOGSA08TR	BOMBF62TF	BOHLZ42TR	BOGQB92TR	BOHRR16TF	BOGVG19TR	BOHMY93TF	BOHAJ55TR	BOIGI85TR	BONGC42TF	BOHDD63TF	BOMPV62TR	BOHMB48TR	BOHGS77TF	BOGRM05TF	BOGAW49TR	BONPL72TR	BOHYB83TF	BOGVU68TR	BONGZ92TR	BOHSK69TR	BOIDF78TR	BOMMJ51TR	BOHUI26TF	BONDQ81TF	BOGCU07TF	BOGPI48TR	BOGRG05TF	BONDK80TF	BONDK80TR	BOHQR11TF	BOIBV23TR	BOGPT93TF	BOMPS64TF	BOIEP30TF	BOMGD34TR	BOGIL23TR	BOGPK91TF	BOMRT23TR	BOMSE29TF	BOHRE60TF	BONLU60TF	BOMAI61TR	BOGSC58TF	BOGCI07TR	BOGOU45TF	BOGPK93TF	BOHIE36TF	BOMGA36TR	BOHWX34TF	BOHGA78TR	BONAH75TR	BOGRO53TF	BOHTO23TF	BOHTO23TR	BONHS02TR	BONIU54TF	BOMIY43TF	BOHTF21TF	BOHCG62TF	BOHZU43TR	BOHOH56TF	BONID09TR	BOHFB29TF	BOMNW10TF	BONDE85TR	BOMPA65TR	BOHHK31TR	BOGRU58TF	BOHUQ78TR	BOMKW03TR	BOMLS53TF	BOHOE58TF	BOHPU10TF	BOIFC85TR	BOHFD73TF	BOHXT89TF	BOHIM85TR	BOMGI85TR	BONOX77TR	BOGLH80TF	BOMKW05TR	BOGON91TF	BOHLJ94TF	BOHAT10TR	BOGQU51TR	BOHEY72TR	BONKV19TF	BONNV28TR	BOKAB44TR	BOGXF06TFB	BOGTU62TF	BONEL41TR	BOIGV43TR	BOGKF32TR	BOHBS64TF	BOHNK55TF	BOHGW32TR	BONGS02TR	BOGBK50TR	BOGNC41TR	BONCE83TR	BOGEM42TRB	BONRC85TF	BOMEP32TF	BOMLA55TF	BOGIK79TR	BOHGN31TR	BONRC86TR	BOHKJ90TF	BOMNV61TR	BOMBY28TR	BOMIR95TF	BONFH96TF	BOGZH49TRB	BOGNF46TR	BOMNP61TF	BOGZD39TF	BOGVD20TF	BOGKZ85TF	BOGSG13TF	BOMHP45TR	BOMOD69TR	BOHMN52TR	BOGYM33TR	BONBI39TR	BONQF81TF	BONKC63TR	BONBQ83TF	BONQO85TR	BOHAE17TR	BONMS27TR	BONNL76TR	BONEW95TR	BOMPN22TF	BOGMO43TF	BOGBE57TF	BOHLF02TR	BOGWZ87TFB	BOHBA69TF	BOHVH80TF	BOHOX17TR	BOGDO19TR	BOMEG39TR	BOHVK82TF	BONDR45TR	BOGVL70TF	BOHGS83TF	BONGX56TR	BOMHR93TR	BOGCX13TF	BOGGQ71TR	BOGAZ57TR	BOHVB81TR	BOGNB94TR	BOGOM04TR	BOHSN77TR	BOHSQ78TR	BOMHC90TF	BOMGY46TF	BOHGV87TF	BOGAE52TF	BOMER87TR	BOGVI73TR	BOICJ37TF	BOGKE89TR	BOMPK28TR	BOGAH54TR	BOKBC09TF	BOGYU86TF	BONOS33TF	BOHOL19TR	BOGUV27TR	BOHAG67TF	BONRY44TR	BOMHF94TF	BOGJN83TR	BOGFC20TR	BOHCB24TR	BOGUV29TR	BOHBT20TR	BOIFR92TF	BOIFR92TR	BONAE81TF	BONRM43TF	BOHQR23TF	BONPO87TF	BOHNF11TF	BOMRK31TR	BOHCE28TF	BOMSV86TR	BOMOH22TR	BOHQR24TR	BOHXK90TR	BONFO52TR	BONFU54TF	BOGFZ72TR	BOGMB92TR	BOMRK32TF	BOHIN49TF	BOMDI81TR	BONLR71TR	BOGWY27TFB	BOIEG41TF	BOHIP91TF	BOMLE14TF	BOIFC91TF	BOGMK96TF	BOGND01TF	BOGOI54TR	BOGOL55TF	BOGUX76TF	BONHM12TF	BONIC60TR	BOMAC73TR	BONCC43TF	BOMFY46TR	BONCI45TR	BOHKQ51TF	BOHYS03TR	BOHNF16TF	BONBX40TR	BOIEJ45TR	BONCW91TR	BOGUC71TF	BOHEQ35TR	BOGER23TR	BOGLF47TF	BONCW92TF	BOGTG22TF	BOGTJ23TR	BOGUF73TF	BOGOC55TR	BONFC54TR	BONES08TR	BOMPA77TF	BONRA47TF	BOICI89TR	BOHCG76TF	BOIHR18TRB	BONOO84TR	BOGIK82TR	BOGIC39TR	BONQY45TR	BOGMV01TF	BOGBR18TF	BOGIZ89TF	BONDV02TF	BOHHB44TR	BOMFJ48TR	BOHPR24TF	BOHJR07TF	BOGPM10TF	BOHQT76TR	BOMFG48TR	BOGZA43TR	BOGZU90TR	BONJS20TF	BOGEC25TF	BOGKR47TF	BOGPM12TR	BOMEJ40TF	BONKJ29TR	BOHNK67TF	BOMNY71TR	BOGPS15TR	BONQP49TR	BOGSG20TF	BOMFL93TF	BOIHM82TRB	BONOC88TF	BOGPD11TF	BONQX93TF	BOHAH23TR	BOGAO13TF	BOHJT53TF	BOHDZ38TF	BONQX94TR	BOHAQ27TF	BONNO83TF	BONGY18TR	BOMCI86TR	BOHXJ02TF	BOHAE24TF	BOMKB18TF	BONDJ06TR	BOHQB77TF	BOMCL88TF	BOMKG61TR	BOHGN45TF	BOHSC35TF	BONAU42TF	BONJJ24TR	BONKF74TF	BONKF74TR	BOHXM05TR	BOGKW96TF	BOGAI15TF	BOMMT24TF	BOHPQ73TR	BOGYV47TR	BOHJZ59TF	BOGKE91TF	BOMEM48TF	BOMKP66TR	BOHTB88TF	BONDA06TF	BOMBD37TF	BONAL42TR	BOGSO70TF	BOIFP51TR	BOGSJ28TR	BONPA41TR	BONPY49TF	BOHYC56TF	BOHOI22TR	BOHPQ76TF	BOGVD36TR	BOHUO42TR	BOHCZ35TR	BOGOS14TR	BOGDF27TF	BOGYG47TR	BOGYJ48TF	BOGDN71TF	BOHLL17TR	BOHGB48TR	BOGFX32TR	BONGO64TR	BOGMC53TF	BONRE04TR	BONML81TR	BOMPQ38TF	BOMQD85TF	BOHII09TF	BONIS24TF	BOGYG49TF	BONPG48TR	BONFV17TR	BOMEO96TR	BOGGK81TR	BOGYA48TR	BOGOM16TR	BOGOP17TR	BONGC63TF	BOGXJ41TF	BOHNX22TR	BOHIQ54TR	BOHUF44TR	BOHOF27TR	BOGXA66TRB	BOGLD06TF	BOMGD52TR	BOMAU81TR	BOGDQ77TR	BOHXI55TF	BOHAG78TR	BONOD40TR	BOHIW58TF	BOHLK63TF	BOHRQ82TF	BONFX62TF	BOMJS67TF	BOHTX42TR	BONES10TR	BONLP37TF	BONAQ95TR	BOIES52TF	BOIES52TR	BONQH01TR	BOGOX65TF	BONFJ19TR	BOGCL28TR	BOGKJ02TF	BOHRW87TF	BOGRX75TR	BOIEE09TR	BOIEY56TR	BOHLK67TF	BOIBY48TR	BOICL95TF	BONQY50TR	BOHRT88TF	BOHEH40TF	BOMRZ49TR	BOMIV63TR	BOHOB75TF	BOHCP86TR	BOHVV05TR	BOIBA43TF	BOIBA43TR	BOIBX91TF	BOIBX91TR	BOGQY28TF	BOMLV73TR	BOGND13TF	BONKJ31TR	BOHQI36TF	BOMCP46TR	BOGER33TF	BONKY36TF	BONKY36TR	BOHLE69TR	BOMRB44TF	BOMMD79TR	BOHNC27TF	BONNS44TF	BOHNH70TF	BOHMX24TF	BONBO50TF	BOHBN38TR	BONOC91TR	BOGTX80TF	BOIDP50TR	BOHHK55TR	BOHNT75TF	BOGNU63TF	BONII77TF	BOGCH76TR	BOMHN15TR	BOHJX17TR	BOGOF69TR	BOGKR54TR	BONEU63TR	BOGJS04TR	BOGKF51TR	BOMEV51TR	BOHKN67TF	BOGWD45TF	BOMFG58TF	BOGWT32TRB	BOGVS40TR	BOHUV03TR	BOGPP23TR	BOGQF71TF	BOGQF71TR	BOGWO91TR	BONHI71TF	BOHPL35TF	BOIBI96TF	BOMEG50TR	BOMEJ51TF	BOGFB88TR	BOHBV88TF	BONPV51TF	BOGKC55TF	BOHIU12TF	BOIDS58TF	BONJP33TF	BOHJI19TR	BOHBA83TR	BOHYL63TF	BOHYO64TF	BOGXT02TF	BONGS26TF	BOGMG15TF	BOGBE72TR	BOMJQ22TF	BONRW11TF	BONGG23TR	BOGBE73TF	BOMSL06TF	BOMHM64TF	BOHEG95TF	BOMSU09TF	BOMCC95TF	BONPV54TR	BOMHY68TR	BONCY11TF	BOHGN56TF	BONMJ43TF	BOGGI42TF	BOMGH13TF	BOGSM37TR	BOHVO59TR	BOGVM46TF	BOIEW11TR	BOGMR63TR	BOMMQ34TF	BOMSF07TF	BOMBA46TF	BOGUY40TF	BOGDW80TF	BOGPR72TF	BONRQ13TF	BONRQ13TR	BOHYC65TF	BOHCW43TR	BONMS49TR	BOHIL16TR	BONSM65TF	BOMAG40TF	BOGSO82TR	BOGAF28TR	BOGSD38TR	BOHPQ87TR	BOHPT88TF	BOMHJ69TF	BOHFZ54TR	BOHFL09TR	BONMR91TF	BOGXS50TF	BONRT17TR	BOKBC25TR	BOHOO36TR	BOGRS34TF	BOMAP45TR	BONDX69TF	BOGPR77TF	BOHTJ02TR	BONIM32TF	BOHCW47TR	BOHJB68TR	BONSG67TR	BOHUF53TR	BOHTY08TF	BOGIU52TR	BOMDY59TR	BOHHR13TF	BOMDD53TF	BONLM43TR	BOGLR61TF	BOMFN14TR	BOHDG96TF	BOHWY19TF	BOHZJ23TF	BOMRZ53TR	BONIG34TF	BOGCF33TR	BOGUX90TF	BOGCR37TF	BOGVC94TR	BOGLA17TR	BONBV12TR	BOGNP20TR	BOHRQ93TF	BONRM63TF	BOHBW42TR	BOGLR64TF	BOGRX83TR	BOGXV59TF	BOGOI70TR	BOGNY24TR	BOGCZ82TF	BOHEF05TR	BOMOE40TF	BONFD27TF	BOMGD66TF	BOGCO39TR	BONRP66TR	BOGLR66TR	BOHIH67TF	BOMMD84TR	BOGCQ81TR	BOGQP32TF	BOHBH40TR	BOHBZ46TF	BOGUI90TF	BOMQL09TRB	BOHLE76TR	BOGRC80TR	BOMKW30TF	BONCL65TF	BOGRX88TR	BOGBX35TR	BOMCS56TF	BOHGO11TR	BOHSS06TF	BOGRL85TF	BOHZO73TF	BOKBB79TR	BOMLV83TF	BONNV53TR	BOMRN57TF	BOHWC61TF	BOHKC27TR	BOGER43TF	BOGFH91TR	BOGHU53TR	BONCO69TF	BONQS62TF	BOKAE71TF	BOIGE23TR	BOGZV65TF	BOGJV12TF	BOHYA20TR	BOIBJ59TF	BOHBY92TR	BONEX72TR	BOMIV78TF	BONLF94TF	BOHNT85TR	BOHNC39TF	BOGZG62TF	BOMNH40TR	BOGNU73TR	BOHQN93TF	BOHKK75TR	BOMOJ93TR	BOHAQ41TF	BOHNE82TR	BOGTO90TR	BOHDW52TR	BOGVH05TR	BONAS14TF	BONBI62TR	BOMLA83TR	BOHJL26TR	BOMAZ05TR	BOHJZ72TR	BONJP40TF	BOGET92TR	BOMPO04TR	BOMPR05TF	BOGNC72TF	BOMMZ40TF	BONDD20TF	BOGMV27TR	BOGNI74TR	BOMHB26TF	BOGFY01TR	BONNG58TF	BOGYK18TF	BOMQP76TRB	BOGYP61TF	BOMMZ42TF	BOGQO87TF	BOMES66TF	BOHPZ93TF	BOMBS58TR	BOGVG51TF	BOHCF02TF	BOGSP46TF	BOMNB47TR	BOGVM54TF	BOGNC77TR	BOMDB12TR	BOHFR16TF	BOHUJ16TF	BOGNF79TF	BOGUH03TF	BOHFX19TR	BOGAC34TR	BOHIO25TF	BONPJ63TR	BOHLU36TR	BOGJX67TR	BOMQG38TRB	BOHRG08TR	BOGGF53TF	BOGUE04TF	BONCM21TR	BOHJQ79TF	BOGXT19TR	BOGSL92TF	BOHUL62TF	BOMMV90TR	BOMCK10TF	BOHFI19TR	BOMKG88TF	BOGSO94TR	BOGGL59TF	BONIP42TR	BOGCU43TF	BOHWP22TR	BOHME87TR	BONIJ41TF	BOGMO78TR	BOHUU67TF	BOGOJ34TF	BONDU79TR	BOMJS83TR	BOGLS29TR	BOGOS38TR	BOHFZ68TF	BOHLZ86TF	BOMRL17TR	BOGOJ37TR	BOHLK82TF	BONQT22TR	BOHWV28TF	BOGKV22TR	BONRE28TR	BOGLG28TF	BOMRT61TR	BOMBZ10TF	BOHWS28TF	BOMDD65TF	BOHXI76TR	BOMQX12TF	BOMFK25TR	BONIS49TR	BOMCV61TR	BOHHF23TR	BONLS58TR	BOGTK06TR	BONFO81TF	BOMRK61TR	BOMMA92TF	BONOA62TF	BOHKZ80TF	BOGOA38TR	BOHWJ28TR	BOKAC34TR	BOMJM88TF	BOGXJ67TF	BOMIV81TR	BOMQX16TF	BONIR93TF	BONOD65TF	BOGTS52TR	BOGHP17TF	BOIHE39TF	BOHNZ91TF	BOMQN76TRB	BOHTA19TF	BOMFE28TR	BOMRT67TF	BOHVM21TF	BOMHT31TR	BOGOR87TR	BOGUD59TR	BOGLF75TR	BOGZP70TF	BOMNC03TF	BOGZK28TR	BONEP35TF	BONES36TR	BOMCY68TF	BOGEJ09TF	BOHNW92TR	BOGND33TR	BOGHU62TF	BOMNF05TR	BONLA59TF	BOMEW26TR	BONCL78TF	BONCL78TR	BOGZV74TF	BOMCG64TF	BOHQF56TR	BOMBW18TR	BONQV73TR	BOHAL05TF	BOGLI79TF	BOHNI49TF	BOHVA21TF	BOMNQ51TF	BOMNC06TR	BONEG35TR	BOGKA26TR	BOHYG32TR	BOHNK91TF	BOHPO50TF	BOMHB30TR	BOGZJ72TF	BOMQN60TF	BOGZA70TR	BOGZP75TF	BOMHN35TF	BOGYB20TR	BONMT16TR	BOGWT94TRB	BOHPA07TF	BOGCE96TR	BOGQG48TR	BONSN32TF	BOIDB27TR	BONBO73TR	BONQS77TF	BOGVT19TR	BOHSX65TR	BONBA29TF	BOGEM76TRB	BOMJZ40TF	BOGKX79TF	BOGAU42TF	BOHCU12TR	BOGYV70TF	BOMAT13TR	BOHVU74TR	BOGPP43TR	BOHSC60TF	BOGFP08TRB	BOHGI28TR	BOKAH89TF	BOGYV71TF	BOMHS82TF	BONPN27TR	BOMPL14TF	BONHO94TF	BONHO94TR	BOGGG16TR	BONNJ69TF	BOHXS33TF	BONBL77TR	BOGMV39TR	BOGSD51TF	BOGYJ70TR	BOMQQ69TF	BOHCX17TF	BOGCY05TF	BOMJN41TF	BOGVP64TF	BOMDN24TF	BOMKG90TF	BOGJD27TF	BOMPQ60TR	BOMJQ43TR	BOGQF96TF	BOICK27TF	BOICK27TR	BOGFV14TR	BOMOR10TR	BOOAC39TF	BOHOX54TF	BOHUM27TF	BOHDH66TR	BOGUB11TF	gnl|ti|103246856	gnl|ti|103247052	gnl|ti|103247237	gnl|ti|103248765	gnl|ti|103248853	gnl|ti|103248899	gnl|ti|103250713	gnl|ti|103250800	gnl|ti|103252501	gnl|ti|103252821	gnl|ti|103252911	gnl|ti|103253016	gnl|ti|103253457	gnl|ti|103255057	gnl|ti|103255175	gnl|ti|103257308	gnl|ti|103259706	gnl|ti|103261727	gnl|ti|103262221	gnl|ti|103264260	gnl|ti|103264307	gnl|ti|103264419	gnl|ti|103265053	gnl|ti|103265141	gnl|ti|103265301	gnl|ti|103265522	gnl|ti|103265976	gnl|ti|103266443	gnl|ti|103267852	gnl|ti|103268325	gnl|ti|103268376	gnl|ti|103268994	gnl|ti|103269227	gnl|ti|103269954	gnl|ti|103270649	gnl|ti|103272162	gnl|ti|103272507	gnl|ti|103272928	gnl|ti|103273043	gnl|ti|103275896	gnl|ti|103276040	gnl|ti|103276804	gnl|ti|103277568	gnl|ti|103278664	gnl|ti|103280538	gnl|ti|103282099	gnl|ti|103282472	gnl|ti|103282547	gnl|ti|103283496	gnl|ti|103283918	gnl|ti|103284313	gnl|ti|103284561	gnl|ti|103285513	gnl|ti|103287209	gnl|ti|103288449	gnl|ti|103289626	gnl|ti|103289728	gnl|ti|103292666	gnl|ti|103292901	gnl|ti|103293329	gnl|ti|103294535	gnl|ti|103296310	gnl|ti|103298181	gnl|ti|103298271	gnl|ti|103298436	gnl|ti|103299066	gnl|ti|103299858	gnl|ti|103299953	gnl|ti|103300478	gnl|ti|103301375	gnl|ti|103303340	gnl|ti|103305409	gnl|ti|103306557	gnl|ti|103307078	gnl|ti|103307365	gnl|ti|103307994	gnl|ti|103308504	gnl|ti|103309607	gnl|ti|103310501	gnl|ti|103311003	gnl|ti|103312302	gnl|ti|103314039	gnl|ti|103315090	gnl|ti|103316667	gnl|ti|103317379	gnl|ti|103317702	gnl|ti|103317843	gnl|ti|103318496	gnl|ti|103318555	gnl|ti|103319779	gnl|ti|103319781	gnl|ti|103320151	gnl|ti|103320454	gnl|ti|103320713	gnl|ti|103322183	gnl|ti|103324056	gnl|ti|103324492	gnl|ti|103324546	gnl|ti|103984576	gnl|ti|103985225	gnl|ti|103985431	gnl|ti|103986592	gnl|ti|103986762	gnl|ti|103987342	gnl|ti|103987856	gnl|ti|103988855	gnl|ti|103989368	gnl|ti|103991707	gnl|ti|103992688	gnl|ti|103993418	gnl|ti|103993445	gnl|ti|103994445	gnl|ti|103994637	gnl|ti|103995361	gnl|ti|103996098	gnl|ti|103996502	gnl|ti|103996860	gnl|ti|103997072	gnl|ti|103997357	gnl|ti|103999524	gnl|ti|104001314	gnl|ti|104001454	gnl|ti|104002196	gnl|ti|104003036	gnl|ti|104003422	gnl|ti|104004403	gnl|ti|104007224	gnl|ti|104010104	gnl|ti|104010861	gnl|ti|104012945	gnl|ti|104016187	gnl|ti|104016516	gnl|ti|104017322	gnl|ti|104018388	gnl|ti|104018888	gnl|ti|104020349	gnl|ti|104021687	gnl|ti|104022813	gnl|ti|104023402	gnl|ti|104024172	gnl|ti|104024317	gnl|ti|104026570	gnl|ti|104026587	gnl|ti|104027533	gnl|ti|104027848	gnl|ti|104028254	gnl|ti|104028390	gnl|ti|104028427	gnl|ti|104028910	gnl|ti|104029221	gnl|ti|104029479	gnl|ti|104030373	gnl|ti|104030411	gnl|ti|104030716	gnl|ti|104030723	gnl|ti|104030960	gnl|ti|104031816	gnl|ti|104033143	gnl|ti|104034499	gnl|ti|104034769	gnl|ti|104035532	gnl|ti|104036438	gnl|ti|104036952	gnl|ti|104037697	gnl|ti|104037709	gnl|ti|104038423	gnl|ti|104038629	gnl|ti|104038840	gnl|ti|104039182	gnl|ti|104039256	gnl|ti|104040492	gnl|ti|104040563	gnl|ti|104040912	gnl|ti|104042384	gnl|ti|104043653	gnl|ti|104044494	gnl|ti|104045295	gnl|ti|104045489	gnl|ti|104046131	gnl|ti|104051112	gnl|ti|104051740	gnl|ti|104051914	gnl|ti|104052249	gnl|ti|104052739	gnl|ti|104053663	gnl|ti|104054046	gnl|ti|104054228	gnl|ti|104056597	gnl|ti|104056715	gnl|ti|104057219	gnl|ti|104057752	gnl|ti|104058079	gnl|ti|104058862	gnl|ti|104061895	gnl|ti|104062681	gnl|ti|104063095	gnl|ti|104063270	gnl|ti|104064048	gnl|ti|104064489	gnl|ti|104065023	gnl|ti|104065595	gnl|ti|104065803	gnl|ti|104066022	gnl|ti|104067291	gnl|ti|104067748	gnl|ti|104068587	gnl|ti|104070957	gnl|ti|104070992	gnl|ti|104071708	gnl|ti|104073016	gnl|ti|104073042	gnl|ti|104073410	gnl|ti|104074071	gnl|ti|104075047	gnl|ti|104075618	gnl|ti|104076869	gnl|ti|104077039	gi|18880885|gb|BH746025|BH746025	gi|18880093|gb|BH745310|BH745310	gi|18879950|gb|BH745174|BH745174	gi|18878276|gb|BH743662|BH743662	gi|18878230|gb|BH743616|BH743616	gi|18877890|gb|BH743276|BH743276	gi|18877797|gb|BH743183|BH743183	gi|18877296|gb|BH742682|BH742682	gi|18877075|gb|BH742461|BH742461	gi|18877036|gb|BH742422|BH742422	gi|18876844|gb|BH742231|BH742231	gi|18876705|gb|BH742092|BH742092	gi|18876515|gb|BH741902|BH741902	gi|18876475|gb|BH741862|BH741862	gi|18876295|gb|BH741682|BH741682	gi|18875571|gb|BH740958|BH740958	gi|18847648|gb|BH739735|BH739735	gi|18847515|gb|BH739604|BH739604	gi|13955583|gb|BH009655|BH009655	gi|13955263|gb|BH009498|BH009498	gi|13953691|gb|BH008708|BH008708	gi|13953652|gb|BH008689|BH008689	gi|13951889|gb|BH007829|BH007829	gi|13951887|gb|BH007828|BH007828
At1g29930	BOIGJ88TF	BOHBS17TR	BOGBQ29TR	BOGGI21TR	BOGDT67TF	BOGTX95TF
At5g14190	BOOAN84TF	BOGYL38TR	BOHFZ11TR	gnl|ti|104025898
At4g35860	BOGJR74TF	BOGJS39TF	BOHTW27TF
At4g27890	BOMDV70TF	BONAX30TF	BOMNZ31TF	gnl|ti|103285274	gnl|ti|104016165
At5g19640	BONLE11TF	gnl|ti|103992228	gi|13953735|gb|BH008730|BH008730
At2g32260	BOHLR44TF	BOHIB81TR	BOMFB86TR	BOGAV66TR	BONBH63TF
At4g24690	BOGPX93TF	BOHCK22TR
At4g16170	BOGDR57TF
At3g23810	BOHXG34TR	BOGUR13TF	BOOAP80TF	BOOAP80TR	BOHDW20TR	BONLY37TR	BONRM62TF
At3g46910	BOGVJ65TR	BONMG64TF	BOGPU94TR	BOMDY73TF	BOHZY41TR	BOGJI76TR	BOMDE29TR	BOMOC12TF	BOGMI86TR	BOGCX55TF	BOGCL54TF	BOGRM58TF	BOHWP38TF	BONHN08TR	BOMNL17TR	BOGEU65TF	BOHJI46TR	BONNM79TR	BOMNN68TF	BOGNC96TF	BOGJR82TR	BOGFJ20TF	BOMAH27TR	BOHKP03TR	BOHIR47TF	BONFJ54TR	BOHHU46TF	BOHTA34TF	BOHJY08TF	BOOAG23TRB	BONQP93TR	BOMAK30TR	BOMBD81TR	BOMEG91TF	BOMFZ54TF	BOMAV87TF	BOMOC35TR	BOIHH65TF	BONPX07TR	BOGQE29TF	BONQH55TR	BOMDO01TF	BONBG55TR	BOGBC74TF	BOGDA31TR	BONPH54TR	BOMDK53TF	BOGJM59TF	BONJV88TF	BONEW20TF	BONRT64TF	BOGOS72TR	BONQZ63TR	BOHST07TF	BOHEX58TR	BOMKU33TF	BOMDO10TR	BONQH65TF	BOICI12TR	BOGVZ58TF	BOGIN12TR	BOGPS82TF	BOMRJ14TR	BONLH53TF	BOMGN77TF	BOIFH78TR	BOGLP78TR	BOHVK22TR	BOHGJ22TF	BOHKI87TF	BONMI17TR	BOGVW65TF	BOHTZ21TR	BOOAL85TF	BONAG76TF	BONAD77TF	BONHO04TF	BOHHJ32TF	BOGBT06TR	BONIK59TF	BONIK59TR	BONGU03TR	BOGHS71TF	BOGIA77TR	BOHJS44TF	BOMIE94TF	BOMNO69TR	BOGGJ71TR	BONIU18TR	BONFF09TR	BOGBE11TF	BOGON59TR	BOOAN02TF	BOOAT06TR	BOHEI81TF	BOMBF31TF	BOMGS03TF	BOHMM60TF	BOHSB36TF	BOHJP56TF	BONKB74TF	BOIFJ08TR	BONAV90TF	BOHNQ22TF	BOGVE85TF	BONFT61TR	BOGAG69TF	BOMRY47TR	BOMDN95TF	BOHAY31TF	BOHTH47TR	BOHYK61TR	BOMHD19TR	BOOAY64TF	BOGMO18TR	BOHJB19TF	BOHJS68TR	BOHRN42TR	BOGOL22TF	BONOG08TF	BONGN78TF	BOHKH21TF	BOHRY95TF	BOHEH09TF	BOGKC13TF	BOGBQ36TF	BOGHT58TF	BOGSO40TF	BONQI65TF	BOGVM08TR	BOMQS56TF	BOHPE42TR	BOGAT35TF	BOMEU67TR	BOMRT12TR	BOMOE01TF	BOHTR14TR	BOMFY24TF	BONGK85TF	BOHWL23TR	BONRO70TR	BOMBY11TR	BOHTI18TR	BOMNT06TR	BOGKL24TF	BONNJ16TR	BOHKY85TF	BOMIX87TF	BOHVI26TF	BONSM33TR	BOHPB51TF	BOHRF10TR	BOHSH65TF	BOMBL66TF	BOGDT58TF	BOGPZ96TR	BOHFP74TR	BONFZ91TR	BOGRR58TF	BOHLA90TF	BOGWT60TRB	BONOC75TF	BOHVI30TF	BOGHN70TF	BOHAK15TR	BOHPK61TR	BOGAN51TR	BOGOJ01TF	BOGGZ74TR	BOHGD81TR	BOHLW54TR	BOGUA22TF	BOGJB81TF	BOMEC87TR	BOMOQ24TR	BOHRQ75TR	BOGTS24TR	BONRG47TR	BOHHE40TR	BOMRY83TF	BOHKQ56TR	BOGKF46TR	BOHJT55TR	BOMJQ19TR	BOGMO59TF	BOGZF55TRB	BOGSF74TF	BOGLU53TF	BOHWG05TR	BOMCV46TR	BOMLP71TF	BOHET47TR	BOHYJ12TF	BOGCQ77TR	BOMCD49TF	BONHA28TR	BOHBJ87TF	BOMNM81TF	BOGFF03TFB	BOHVL58TR	BOHRI43TR	BOGUP45TF	BONJR87TF	BONQQ14TF	BOGTY46TF	BOGCN84TF	BOGTS46TR	BOGJP11TR	BOGMA27TR	BOGID10TF	BOMGK29TF	BONFS35TR	BOGWY05TRB	BOMMV93TR	BONSD77TR	BONIS46TR	BOGIF61TR	BOMNU03TF	BOMAG59TF	BOMMA93TR	BOGKG25TR	BOGZM72TR	BOHNK92TF	BOHGX28TR	BOHPO51TF	BOMJT40TR	BOMBS66TF	BONPB25TF	BOHRD12TR	BOHRU60TF	BOGNC88TR	gnl|ti|103256809	gnl|ti|103260292	gnl|ti|103260643	gnl|ti|103263580	gnl|ti|103264993	gnl|ti|103271252	gnl|ti|103326125	gnl|ti|103988830	gnl|ti|104002809	gnl|ti|104007343	gnl|ti|104020653	gnl|ti|104039228	gnl|ti|104039402	gnl|ti|104046452	gnl|ti|104046960	gnl|ti|104047209	gnl|ti|104054630	gnl|ti|104056929	gi|13957387|gb|BH011192|BH011192	gi|13951800|gb|BH007787|BH007787	gi|13951798|gb|BH007786|BH007786
At1g07135	BOGJX76TF	BOMMN76TR	BONQQ81TR	BOMPJ34TF	BOMNV93TF
At1g29800	BOOAW87TF	BONBZ02TF	BONBY02TF	BOHQF37TF
At5g65270	BONFY41TR	BOHJS25TF	gnl|ti|104018327
At1g11770	BONLK13TR	BONBK07TR	BOMLJ48TR	gnl|ti|103262346
At5g43270	BOOAZ88TF	gnl|ti|104059766	gnl|ti|104062373
At5g65380	BONRQ32TR	BOGWU23TF	gnl|ti|104066737
At1g65445	BOMKD92TR	BOMFR35TF	BOMHX63TR	BOMQT57TF	gnl|ti|104030861
At5g45720	BONSG80TF	BOGBW69TF	BOMIG76TR
At5g26590	BONSG80TR	BONKZ14TR	BOMFZ37TF	BOGFL63TR	BOIEM82TR	BOGFL69TR	BOMOH68TR	BONHJ59TF	BOIFW43TF	BONAD30TR	BOHRD25TR	BOMAD70TR	BOGFF78TR	BONDN08TF	BONNJ85TR	BOHMC62TR	BONAX91TR	BOGVM84TF	BOHWT07TF	BOGHX96TF	BOIFO18TR	BOHIS16TF	BOHFV09TF	BOICE50TR	BONCH10TR	BOGAX75TR	BOICE55TF	BOIGZ76TF	BOMAI08TF	BONFT33TR	BOGHQ10TF	BOGBY41TF	BOHRZ10TF	BONKN55TF	BOHWS79TF	BOMET71TR	BOHVJ71TR	BOGME32TF	BOGAD47TF	BOGDD57TF	BOGOE47TR	BOIHK92TR	BOMIT94TF	BOHPN18TF	BONAW31TR	BOGYC36TR	BONHF11TF	BOKAD52TF	BOIET92TF	BOMKD10TF	BOGQO19TR	BOHBI73TF	BOGKV92TF	BOGSF21TR	BOHRK30TF	BONGZ64TF	BOMLJ20TF	BOGCT29TF	BONFF17TR	BONPE96TF	BOGUN83TR	BOHOA78TR	BOGWC46TR	BOHJE17TF	BONFX20TF	BONIC31TF	BOGVK96TF	BOIER65TF	BOGVY04TR	BOHCK05TR	BOHUQ66TF	BOHRK59TF	BOMIA30TF	BOHSF11TF	BOMQK17TF	BOHUR23TF	BOGRM01TR	BOMME05TF	BONLA10TR	BOGSL58TF	BOGSL58TR	BOHFS72TR	BOGWY26TRB	BONLJ19TF	BOMNW11TF	BOGHK70TR	BOHPN66TF	BOHRC20TR	BONLY22TF	BOMLE11TF	BOGLH92TF	BOHJZ52TR	BOGOM11TR	BOHZM12TF	BOGDQ77TF	BOGWP44TF	BONLO89TR	BOMFM59TF	BOMQY90TF	BOHVL55TR	BONMV47TR	BOMEG56TF	BONGX72TR	BOGDI35TF	BONMP48TF	BOGBH79TF	BONSG63TF	BOMPK46TF	BOIAB07TR	BOHSX57TR	BOICW18TF	BOMAH02TF	BOGXZ15TR	BOGXY62TR	BOHBZ52TR	BOICH26TF	gnl|ti|103269846	gnl|ti|103271338	gnl|ti|103282187	gnl|ti|103285505	gnl|ti|103287634	gnl|ti|103296635	gnl|ti|103301194	gnl|ti|103318356	gnl|ti|103322042	gnl|ti|103324753	gnl|ti|103986145	gnl|ti|103989249	gnl|ti|104001239	gnl|ti|104002753	gnl|ti|104003558	gnl|ti|104004265	gnl|ti|104008817	gnl|ti|104017064	gnl|ti|104038728	gnl|ti|104039959	gnl|ti|104042302	gnl|ti|104048198	gnl|ti|104060418	gnl|ti|104062005	gnl|ti|104062515	gnl|ti|104064239	gnl|ti|104069424	gnl|ti|104071620	gnl|ti|104074865	gi|18877769|gb|BH743155|BH743155	gi|13955618|gb|BH009673|BH009673
At5g52670	BOHAK59TR	gnl|ti|104036463	gi|18880543|gb|BH745716|BH745716
At1g74650	BOICK29TR	BOGIU71TR	gnl|ti|103299030	gnl|ti|104040506	gi|18877660|gb|BH743046|BH743046
At3g57260	BONGG46TF	BOHGE76TR	BONCS36TR	BONRJ80TR	BOMFC03TR	BONSA08TF	BONAD96TR	BONON92TF	BOGYI67TR	BOGSD24TF	BOMNE34TF
At1g11360	BOGAT90TF	BONKW58TF	BOHFP62TR
At2g07675	BOIDA77TR	BONRE35TR	BONOA70TF	BOGED18TR	BOGZJ87TR	BONMV73TR	BOGFJ23TF	BOHFT81TF	BOHRO74TF	BOGJO87TR	BOGUY78TR	BOMDD87TR	BONQE42TF	BOMFS94TR	BONDK02TF	BONDK02TR	BOMFG92TF	BOGQJ69TF	BOHMI64TF	BOGRN22TF	BOHMC66TR	BONAR90TR	BOHUM45TF	BOHVF96TF	BOHVF96TR	BOMLX25TF	BOGNH13TR	BOGZL08TR	BOOAE18TRB	BONKV81TF	BONKV81TR	BOHGU51TR	BOHMP26TF	BONKM80TF	BOHGA06TR	BOGYK52TF	BOHBE89TR	BOMPR45TR	BONRR18TR	BONCB13TF	BOHQV41TF	BOGOV74TF	BOGOV75TR	BOIEH64TF	BOHAO42TF	BOGVT51TR	BOHYM70TF	BOMEK67TR	BOHUN19TR	BONJN48TF	BOHAN92TR	BOGHW12TF	BOIBT67TF	BONHK40TF	BOGOG83TR	BOHTY68TR	BOIEE74TF	BOHND49TR	BOHAI52TR	BOGDY55TF	BOGHA68TF	BOHLV44TR	BOGPP91TF	BOGXI24TR	BOGYK76TF	BONCZ35TR	BOGVH67TR	BOGWU20TR	BOGZE43TRB	BOIEB85TR	BOOAA45TF	BOHPA65TF	BOIFT93TF	BOIFT93TR	BOHRA71TR	BOGTR22TF	BONLW74TF	BONLW74TR	BOGMG96TF	BONGX11TR	BONKO28TF	BONKO28TR	BOHLP60TF	BOGVT86TR	BONRM08TF	BOMAR38TR	BOGCQ27TR	BOMGL57TR	BOMIR61TR	BOGYS05TF	BOGQF27TR	BOGEN38TR	BONLE89TF	BOOAE18TF	BOHYK65TF	BOHYK65TR	BOHOB31TF	BOMAC44TF	BOGLQ63TR	BOHEB04TF	BONCK62TF	BOMAQ94TF	BONLL48TR	BONBI12TF	BOHQT48TF	BONNG07TR	BOHWW69TF	BOHNV84TF	BOGKF18TR	BOIGU70TR	BOGZR66TR	BOOAE22TF	BONSM29TR	BOMRQ14TF	BOHTF12TR	BOMOM50TF	BOHIG77TF	BOGFH57TR	BOMOP59TR	BOGEQ53TF	BOIGP38TR	BOGOB88TF	BOMBU62TF	BOGYM26TR	BOGVA14TF	BOHXR36TF	BOMMV56TF	BOIFA39TR	BOHRN65TF	BOGLW81TR	BOIEO80TF	BOHBJ64TF	BOHVL37TF	BONAL33TF	BOMAM22TR	BOHPE65TF	BOIFU90TF	BOIFU90TR	BOHBZ20TR	BONOY37TF	BOHXC45TR	BOMCS34TF	BONIL62TR	BOGLC45TF	BONKV27TF	BOGCB63TR	BOMHQ08TR	BOOAT50TR	BOMHH09TR	BOMNP70TR	BONNF80TF	BOGKC47TR	BOHJH51TR	BOGAZ63TF	BONIY24TR	BOIEH01TR	BOHWM01TF	BONLS36TF	BOMIH16TR	BOMDC91TR	BOOAR11TR	BOHTZ94TF	BOHSU43TR	BOGWO94TR	BONNI91TF	BONNI91TR	BOHIO11TF	BOHVF55TF	BOHSF47TF	BOHXO63TF	BOIBQ07TF	BOGPF77TR	BONNK02TR	BONLD44TF	BONIJ38TR	BONKS42TR	BOGKM18TF	BOHQQ91TF	BOHQQ91TR	BOHQC46TF	BOMLJ85TF	BOGKC61TF	BOMHK28TF	BONGY36TF	BOHIL22TR	BONHF86TR	BONJG45TR	BOOAN77TF	BOMJV81TR	BONRK25TR	BOHWM21TF	BOMCT14TR	BOMDA60TR	BOMLT41TF	BOGHY12TF	BOMOZ55TR	BOIHB36TR	BOMCS64TR	BOHGR23TR	BONKS55TR	BOHHK73TR	BONHP49TF	BONHD48TF	BOHKB89TR	gnl|ti|103246979	gnl|ti|103264660	gnl|ti|103274174	gnl|ti|103276703	gnl|ti|103277410	gnl|ti|103278763	gnl|ti|103279091	gnl|ti|103280553	gnl|ti|103282950	gnl|ti|103285775	gnl|ti|103287628	gnl|ti|103291652	gnl|ti|103301191	gnl|ti|103304762	gnl|ti|103310485	gnl|ti|103311432	gnl|ti|103311807	gnl|ti|103987141	gnl|ti|103993187	gnl|ti|103995611	gnl|ti|103997942	gnl|ti|103999573	gnl|ti|104004024	gnl|ti|104012377	gnl|ti|104012907	gnl|ti|104031682	gnl|ti|104032219	gnl|ti|104032514	gnl|ti|104041990	gnl|ti|104042237	gnl|ti|104057244	gnl|ti|104057342	gnl|ti|104060870	gnl|ti|104064261	gnl|ti|104065925	gnl|ti|104074287
At1g43590	BOGRH05TR	BONAC71TF	BOMCW29TR	BOMNU13TR	BOMBW21TF	BOHVP30TF	BOHWC82TF	BONAV35TR	BONQS89TF	BOGNI94TR	BOGOK01TR	BOHXS42TF	BOGAO52TR	BOMLX10TR	BOGOY52TR	BOGVP77TF	BONGG56TR	BOGSG67TR	BOHBL20TR	BOGRG61TR	BOIEK44TR	BONEK03TF	BOGBP17TR	BOMLN67TF	BOHGX42TR	BONNE35TF	BOGYZ43TR	BONNE39TF	BOMNZ76TR	BOMBM85TF	BOICQ48TF	BONAO91TF	BONRQ52TF	BOGAL68TR	BOIEW53TF	BOIEW53TR	BOMOO33TF	BONLY81TF	BOHCB82TR	BOHNU72TF	BOGTN34TR	BONQK51TR	BOMRH91TF	BOHCB88TR	BOGJQ04TF	BOHYV61TR	BOHVK09TF	BOGJN04TF	BOMOK88TF	BONBD59TF	BOGSH37TF	BOHOS35TR	BOHMC75TR	BOGAD29TF	BOGXI09TF	BOHXS66TR	BOGRT39TF	BOGIJ53TF	BOGQZ37TR	BOGWC08TF	BOHBO46TR	BOHBC44TR	BOHPS41TR	BOMNO44TF	BOMPV07TF	BOGYW62TR	BOHFM10TR	BOMBK55TR	BOHLS31TF	BOHRK08TF	BOGIT17TF	BOGLT26TF	BONSE74TR	BOMAH52TF	BONOF16TF	BOMLX43TR	BOGTU06TF	BOGCV47TR	BOGUT57TR	BOHCC56TF	BOMLC41TF	BOHIL77TR	BOIDI20TF	BOGRE49TR	BOHPN03TR	BONFD80TF	BOGIP69TF	BONBK24TR	BOGLP79TF	BONKH54TR	BOIHH87TF	BOMPM10TF	BONQE72TF	BONMO16TR	BOGBA45TF	BOIFU35TR	BOGXF22TR	BOHUV72TF	BOMPR67TR	BOGCS52TR	BOMJT92TF	BOGZO30TR	BOGCY57TF	BOHCI65TR	BOMGH83TF	BONBK30TR	BOHED25TF	BOGQN50TF	BOGAW01TR	BOHNV58TF	BONOE76TR	BOIBQ79TF	BOMEO33TF	BONCG86TF	BOKAL93TF	BOIEN88TF	BOMFN86TR	BOHAJ16TR	BONKK66TF	BONQB81TR	BOHEF78TR	BOGJB31TR	BOMAR24TR	BOGGV74TR	BOHNN10TR	BOGGD71TF	BOMSL80TF	BONIC14TF	BOGIN36TR	BOHCF75TR	BOHKY57TR	BOMRO81TR	BOGVX30TR	BOGWI36TF	BONNF35TF	BOHSK32TR	BOHST36TF	BOHVE41TF	BOHGS44TR	BOGZK93TR	BOMBK82TR	BONPW90TR	BOGPH61TR	BOHLH17TR	BOMJR64TF	BONFR17TR	BOGIN41TF	BONCC07TF	BOGUN81TF	BOGWC41TR	BOHGT07TF	BONKI35TF	BOHJZ19TR	BOMQX94TF	BOGXV09TF	BOHFK09TF	BOMBH93TF	BOIEG11TF	BOGAY77TR	BONAN59TF	BOMMO81TF	BOHRY92TF	BONSF68TF	BOGXX57TF	BOMSD57TR	BOGZV16TF	BOMAK93TF	BOGNI21TR	BOHEB07TR	BONLK91TF	BOHCC94TF	BONIB84TR	BOMKM33TF	BONBZ66TF	BOMBJ09TF	BOMEA15TR	BONEQ75TF	BONKC49TF	BOGJI17TF	BONAR19TF	BOHVK66TF	BOMNI92TR	BOMMY46TF	BOGSI48TF	BOMNF94TR	BOGPT86TF	BOGZP20TR	BOGXA28TRB	BOHRH58TR	BOHCM58TR	BONQR72TF	BOGUV10TF	BOHAS55TR	BOGSA07TF	BOIGF82TR	BOMQA64TF	BONJL53TF	BONDN81TF	BONLJ15TR	BOGLL32TF	BONPL77TF	BOMJR90TF	BOGMT88TR	BOMPA62TR	BOICR78TF	BOMGL82TR	BOHKT42TF	BOHQI16TF	BOHFV78TR	BOHHQ35TR	BOGKL31TF	BONLL68TR	BOGHR27TR	BOGVV20TR	BOMKE03TF	BOGZR80TF	BOGAU05TR	BOMFU88TR	BONBI38TR	BOHAB15TF	BOGZL88TF	BOMPN27TR	BOHCH22TR	BONPL80TF	BOHFH31TF	BOGYU85TR	BOMDA32TR	BOGDQ67TF	BOGMF49TF	BOIFG49TR	BOHVE89TR	BOMMS68TR	BOHBN23TF	BOHHE43TF	BOMRE38TR	BOHVR41TR	BONIC68TR	BOIGS59TR	BOIGJ58TF	BOHXM08TF	BONHC68TR	BOMAY35TF	BOMGQ09TF	BONFG10TR	BOGYF90TF	BONPI90TF	BONDO58TF	BONCJ07TF	BONBY03TF	BONIM28TF	BOMLT28TF	BOHRO22TRB	BOHWX56TR	BOHHI09TF	BOGIN90TR	BOHYD12TR	BOGRC76TR	BOMNT34TF	BOHGF07TF	BONQD55TR	BONHC72TF	BONNL93TF	BOHDE43TR	BOHDY95TR	BOMMW38TR	BOMRI01TF	BONSG65TR	BOMJM70TR	BOGLU61TR	BONLY48TF	BOMSB56TF	BONOP54TF	BONLJ46TF	BONRY68TR	BOHVJ10TR	BOHOE87TF	BOGTP45TR	BONKM43TF	BOGCN86TR	BONIF86TR	BOHSX57TF	BOHGZ66TR	BOHJN72TF	BONDG25TF	BOICB14TF	BOMDH17TR	BOHRD09TR	BONCJ21TF	BOHER10TR	BONRN26TF	BOGTW05TF	BONLP54TF	BOHUI66TF	BOHKL33TR	BOGOX84TF	BOHLQ88TR	BOGOU86TF	BOGEG05TR	BOHSP14TR	BOGVK10TF	BOGKU71TF	BOHPG06TF	BOMLJ93TR	BONMQ16TR	BOHYU82TF	BOHOP08TR	BOMJZ46TR	BOGMG38TF	gnl|ti|103249692	gnl|ti|103253383	gnl|ti|103253559	gnl|ti|103258424	gnl|ti|103258451	gnl|ti|103260207	gnl|ti|103261750	gnl|ti|103263686	gnl|ti|103264894	gnl|ti|103270153	gnl|ti|103272541	gnl|ti|103275271	gnl|ti|103276210	gnl|ti|103277624	gnl|ti|103283521	gnl|ti|103284148	gnl|ti|103292809	gnl|ti|103294212	gnl|ti|103302136	gnl|ti|103303308	gnl|ti|103311924	gnl|ti|103312075	gnl|ti|103326258	gnl|ti|103326288	gnl|ti|103984365	gnl|ti|103984760	gnl|ti|103985582	gnl|ti|103985609	gnl|ti|103986376	gnl|ti|103987648	gnl|ti|103989326	gnl|ti|103990351	gnl|ti|103990373	gnl|ti|103991427	gnl|ti|103993679	gnl|ti|103994881	gnl|ti|103995093	gnl|ti|103995229	gnl|ti|103995924	gnl|ti|103997742	gnl|ti|103998452	gnl|ti|103999396	gnl|ti|104001184	gnl|ti|104001389	gnl|ti|104004599	gnl|ti|104004982	gnl|ti|104006119	gnl|ti|104007540	gnl|ti|104009979	gnl|ti|104011117	gnl|ti|104012477	gnl|ti|104018019	gnl|ti|104021492	gnl|ti|104021590	gnl|ti|104022616	gnl|ti|104026073	gnl|ti|104026589	gnl|ti|104027722	gnl|ti|104029075	gnl|ti|104031554	gnl|ti|104033195	gnl|ti|104036064	gnl|ti|104038515	gnl|ti|104038755	gnl|ti|104040349	gnl|ti|104042488	gnl|ti|104045598	gnl|ti|104047615	gnl|ti|104047805	gnl|ti|104052817	gnl|ti|104057812	gnl|ti|104058258	gnl|ti|104058435	gnl|ti|104058690	gnl|ti|104062262	gnl|ti|104062337	gnl|ti|104062977	gnl|ti|104063312	gnl|ti|104072422	gnl|ti|104076033	gnl|ti|104076702	gi|18877726|gb|BH743112|BH743112	gi|18876963|gb|BH742350|BH742350	gi|18875548|gb|BH740935|BH740935	gi|13956143|gb|BH009948|BH009948	gi|13952619|gb|BH008183|BH008183	gi|13950513|gb|BH007166|BH007166	gi|13950512|gb|BH007165|BH007165	gi|13950416|gb|BH007117|BH007117	gi|13950414|gb|BH007116|BH007116
At5g18930	BONAG29TF	BONAG29TR	BONHG75TF	BONHG75TR	BOGSE45TR	BOHWH30TR	BOMNP29TR	BOGCY72TR	BOGEW46TF	BOHMT62TF	BOGBL34TR	gnl|ti|104036169
At3g62850	BONGJ47TR	BOGIV27TR	BOHCH62TF	BOHRR78TF	BOHOS22TR	BONPK48TF	BONPK48TR	BOMPL37TR	BOGLB09TF	BOGFC84TF	BOGTS82TF	BOHGO56TR	BONAM54TR	BOGVD91TF	BOGJW10TR	BOGET01TR	BOHUG64TF	BOMOR67TR	BOGDW11TF	BOHAP14TF	BOGSB61TR	BOGIW32TF	BOGBZ17TR	BOHUA84TR	BOGJK40TF	BOHAU71TR	BONGW63TF	BONGW63TR	BOICF40TF	BOICF40TR	BONCZ54TR	BONEZ64TF	BONOH95TF	BONNT96TF	BOIGY22TR	BOGAZ30TF	BOGEH46TR	BOMSV60TR	BOHTL19TF	BOHGD70TF	BOHRW61TR	BOMFU80TF	BONDL59TF	BONDL59TR	BOMQB40TRB	BOGDU30TF	BOGKV11TF	BOGGU53TF	BOHJK78TF	BOHKO32TF	BOHKO32TR	BONKM51TF	gnl|ti|103269119	gnl|ti|103296377	gnl|ti|103323731	gnl|ti|103997781	gnl|ti|104050950	gnl|ti|104061668	gnl|ti|104067958	gi|18878117|gb|BH743503|BH743503	gi|18877393|gb|BH742779|BH742779
At5g10920	BONMP66TF	BONMP66TR	BOGSB29TF	BOIDC06TF	BOHCP16TF	BOHCP16TR	BOMND84TR	gnl|ti|103303723
At3g33520	BOGML81TR	BOHGX59TR	BOHVD55TR	BOMDH75TR	BOMMC03TF	gnl|ti|104036104
At5g64860	BOHYR89TF	BONDM68TF
At1g06410	BOHOL51TF	BONAW18TR	BOHGD64TF	BOHNF10TF	BOHJR28TR
At5g08480	BONMS67TF	gnl|ti|103298272	gnl|ti|103985598	gnl|ti|103994854
At5g08520	BONMS67TR
At2g07741	BOGMR83TF	BOHNY05TR	BOHVM31TR	BOMFA89TR	BONFY54TF	BOICA80TF	BOGQN15TR	BONEE04TR	BOGFO75TR	BOHQX75TF	BOGIC84TF	BONKS74TR	BOGRZ25TF	BOGVA84TF	BOGUA86TR	BONMT42TF	BOGVS90TF	BOMBG93TR	BONPN59TF	BOIHF22TF	BOGRN36TF	BONNX05TR	BOHTH09TR	BOGNB23TR	BOIGH74TF	BOGYK65TF	BOHPK07TR	BOHPV53TF	BOHPY54TF	BOHAC51TF	BOGGS68TF	BONCZ36TF	BONLH61TR	BOIDN81TF	BOOAS47TR	BONNI31TF	BONDX05TR	BONQF44TF	BOMAL31TR	BOGDB37TF	BOGFQ44TR	BOGZD15TR	BONPX69TR	BOHQR04TR	BOMLR95TR	BOICY27TR	BONOD23TR	BOHRT69TR	BONHI53TR	BOMKG51TF	BOICS33TR	BOGYP37TR	BONPO88TR	BOICF83TF	BOGIB84TF	BOICR90TF	BOMIY67TF	BONRA57TF	BONDS10TF	BOIGD66TF	BOGHB94TF	BONPS59TR	BOGQP31TF	BOIGK23TR	BOGHR53TF	BOGKA16TF	BOGGL55TF	BOHFN64TR	BONQW29TF	BONQK27TF	BOGSQ08TF	BOGXZ26TR	gnl|ti|103250754	gnl|ti|103277810	gnl|ti|103283461	gnl|ti|103290166	gnl|ti|103292258	gnl|ti|103301744	gnl|ti|103301859	gnl|ti|103306480	gnl|ti|103312332	gnl|ti|103995320	gnl|ti|103999321	gnl|ti|104013806	gnl|ti|104022641	gnl|ti|104023172	gnl|ti|104039765	gnl|ti|104040088	gnl|ti|104049833	gnl|ti|104063571	gnl|ti|104065137
At2g07777	BOGMR83TR	BOGLV39TR	BOGPF94TF	BOIEN35TR	BOIHS90TF	BOGKL89TF	BOHJE92TF	BOGKA44TF	BOGPQ18TF	BOGVE34TR	BOHLL62TF	BOHSS41TR	BOHVD51TR	BONHS77TR	BOGXL02TR	BOGAA25TR	BOMBG92TF	BOMMX42TR	BOMGU28TF	BONRR23TF	BOGYK65TR	BOIFT75TF	BOGJM67TF	BONRO27TF	BOHCL53TF	BOHOU92TR	BONML16TR	BOHPV57TF	BOGLW34TR	BOMDW74TR	BONSE85TR	BOHTT27TF	BOHYN41TF	BOHKR94TF	BOMMF61TR	BOIBT82TF	BONGR14TR	BOGPL19TR	BOHGF92TR	BONDB57TR	BOGFK38TR	BONPV04TF	BOHTE47TF	BOHLH27TR	BOGDG81TF	BOHKQ21TF	BOHKQ21TR	BOHIJ62TF	BOGAV79TR	BOMCG03TF	BOHHZ17TF	BOMRS55TF	BOMMF85TR	BOIDU66TR	BONHB80TF	BOGAN37TF	BOGJN65TF	BOGFT50TF	BOGJK67TR	BOGKU22TF	BOHTK69TR	BONRS35TF	BOIGV40TF	BOIGV40TR	BOMIM46TR	BOGTM18TF	BONGS01TR	BOHIJ89TF	BOGGU21TF	BOGZF80TF	BOMEX81TF	BOGYP37TF	BOGGQ70TR	BOHLZ53TF	BOGXY39TF	BOHXH96TR	BOGGL30TR	BOMMN23TF	BONLY31TR	BOGVO82TR	BOGCC24TR	BOHCJ85TF	BOHHW56TF	BOIHS90TRB	BOHBM84TF	BOMNS82TR	BOHUM12TF	BONHX87TF	BOMDZ16TR	BOMMW42TR	BOGPU81TF	BOOAK73TR	BOHRR51TR	BOMCZ12TR	BOMFQ20TR	BONAC63TR	BOHMN89TF	BONEP36TR	BOGVZ18TF	gnl|ti|103253710	gnl|ti|103280186	gnl|ti|103294303	gnl|ti|103300395	gnl|ti|103318725	gnl|ti|103992888	gnl|ti|104004926	gnl|ti|104015038	gnl|ti|104017263	gnl|ti|104018165	gnl|ti|104036059	gnl|ti|104070979	gi|13953995|gb|BH008859|BH008859
At1g12760	BONCP30TR	BOHHF43TR	BOGSI04TR	BOMMO64TR	BOHXB70TF	BOGWA20TF	BONIV36TF	BONNM69TR
At1g32560	BOGYG73TR	BOGTZ68TF	BOMEL68TR
At4g02270	BONOE20TF	BOHFW79TF	BOMIQ51TF	BONHB10TF	BOHSG33TF	BOGVK32TR	BOHIM01TR	BONPB42TF	BOGDD27TR	BONOS90TR	BOHEI40TF	BONOA93TR	BOHHC57TF	BOHAT82TF	BOGPA79TR	BOIDT67TF	BOICR16TR	BOMMX41TF	BONKD96TF	BOHYG77TF	BOGSE47TR	BOHBU59TR	BOMNG08TR	BONAT22TF	BOMGU33TR	BOHDX69TF	BONLO12TF	BONLL15TR	BOHBP11TR	BOMLF52TF	BOHKN05TF	BONEO01TR	BONLX39TR	BOMCR41TF	BOMNG39TF	BOGLW65TR	BOMLF88TF	BOMEL63TF	BONJU45TR	BOHME38TR	BOHYE75TR	BOGRW91TR	BOHFD64TR	BONEL35TF	BONMM14TF	BOHRO17TF	BOGXX73TF	BOMIG55TR	BONND35TR	BOMLP69TR	BOGBE67TF	BONJU71TR	BONQF94TF	BOHMB66TR	BOGCO23TF	BONDF56TF	BONJU79TF	BOMAC83TR	BOHKZ69TR	BOICK05TF	BOHGK54TR	BONDA14TF	BOMBL93TF	BOGJY13TR	BOIHG79TF	BOGAR36TR	BOMDV62TF	BOGAK81TF	BOMDY67TR	BOGPR88TR	BOGOX85TF	BOHSY17TF	BOGFE40TFB	gnl|ti|103253891	gnl|ti|103288135	gnl|ti|103304848	gnl|ti|103307781	gnl|ti|103992773	gnl|ti|104027421	gnl|ti|104031391	gnl|ti|104047456	gnl|ti|104055680	gnl|ti|104064841	gnl|ti|104065402	gi|18876619|gb|BH742006|BH742006
At2g13720	BOGMU84TR	BOGEU76TF	BONET11TR	BOGFF91TR	BOICO10TF	BOHQH07TR	BOGNA82TR	BOGXI29TF	BOGQC09TF	BOGFZ20TR	BOMAC26TF	BOGNW58TR	BOGYC43TR	BOMNU82TR	BOMLY36TF	BOMJO76TF	BOHZO28TF	BOMAD05TF	BONCZ74TF	BONIC45TR	BOICV23TR	BOHMW48TR	BOHKJ89TF	BOHDD64TR	BOHEN29TF	BOHVW81TF	BOHYD07TF	BOGZO91TF	BOHFN41TR	BOHLZ63TR	BONAR49TR	BOHTU45TF	BOMRZ48TR	BOMAO87TF	BOMQZ43TR	BOMNH43TF	BONBF63TF	BOMCW12TF	BOMLB41TF	BOHAO02TR	gnl|ti|104000508	gnl|ti|104020252	gnl|ti|104023058	gnl|ti|104045113
At1g12110	BOMLX05TF	BOMKG37TR	BOMED31TR	BONAL46TF	BOGIV07TR	BOMCT19TF
At5g27850	BOIHR32TRB	BOHZU06TF	BONNO36TR	BONCV02TR	BOOAT68TF
At1g64170	BOMMK52TR	BOHRM64TF
At5g23150	BOGGU67TF	BOHMM67TF	BONFN90TR	BOHDY75TF
At4g03415	BOGAR49TF	BOHEC80TR	BOGKM95TF	BOGIQ68TR	BOGNO77TR
At1g64350	BOMAY63TF	BOHKZ18TF	BOGUA58TF
At2g07738	BOHUG26TR	BOGFM19TF	BOMRZ73TF	BONLG67TR	BOGWP76TF	BONMT25TR	BOMAZ24TF	BOHGF37TR	BOGAL50TF	BONKD68TF	BOGNF94TR	BOGJU82TF	BOMGQ46TR	BOHUS39TR	BOGGR76TF	BOGLG45TR	BOGEM20TF	BOHKD07TF	BONBY41TF	BOMBW31TF	BOHBN74TF	BOOAR50TF	BONEV59TR	BOMPR31TF	BOOAO55TF	BOHLD11TR	BONGE17TF	BOGVV82TF	BOMAQ34TR	BOICB42TR	BOGRE27TR	BOGRE28TF	BONEK10TF	BOIGL11TR	BOHYQ14TF	BOGYR06TF	BOMNC30TR	BOHKO68TR	BOHZJ69TF	BOGBR72TR	BOHXQ10TR	BONEV67TR	BONCZ12TF	BOMPO42TF	BOGEF87TF	BOMFX11TR	BOGIW08TF	BOHWW19TR	BONNL02TF	BOMMQ86TF	BOGHB01TR	BOMHO20TR	BONFJ75TF	BONFJ75TR	BOMOE94TF	BOMPJ05TF	BOGMQ28TF	BOGBL86TF	BOMGI23TF	BOGFW08TR	BOHMU89TF	BOIER22TF	BOIER22TR	BOIFC29TF	BONGD80TF	BOGUN53TR	BOMCU16TR	BONAD69TR	BONIQ48TF	BOGEH04TF	BOMIW85TR	BOIBK68TR	BOGOG87TF	BOGNP80TR	BONHE44TF	BOHUZ20TR	BOMBT60TR	BOHQD59TF	BOMQR63TF	BOMHZ84TR	BOMMX50TR	BONPT73TF	BOGPE44TF	BOGXL23TF	BONCQ31TF	BONPH74TR	BOHIJ36TF	BOHRP67TF	BOMGB80TF	BONIW58TF	BOIBT72TF	BOHHG32TF	BOGOE48TF	BOHSQ20TF	BOHWP82TR	BOMIZ94TF	BOGWC26TF	BOMRC76TF	BOGJQ35TR	BONHB57TF	BOMDR32TR	BOGMG92TF	BOMCR31TF	BONKR21TF	BONKR21TR	BOGUT75TR	BOGKZ43TR	BOOAK03TF	BOGAW11TR	BONLE77TF	BOHTG84TR	BOMQU83TF	BOMKC63TF	BOGUX31TR	BOGPT67TF	BONFU15TR	BOGLL06TF	BONGE64TR	BOGQX21TF	BONQJ04TR	BONIZ77TF	BOIHC63TF	BOMEY08TF	BOIGP17TF	BOHQJ82TF	BOIDX57TF	BOIDX57TR	BOIDC58TF	BOIDC58TR	BOIFF61TR	BOGXL51TR	BOIFU69TF	BONDE66TF	BOGQX32TF	BOGTZ90TF	BOMOO95TR	BOGET49TR	BONGL30TF	BOMAV08TF	BONHB84TF	BOMGD26TF	BOICR66TF	BOGCT43TF	BOGOU38TF	BOGIQ62TF	BOHHE20TF	BOMCJ15TR	BOMOA51TF	BOGGU10TR	BONHR44TR	BOHEY67TF	BOOAM80TF	BOHRT61TR	BOGRR52TR	BOGAJ94TR	BOHRH68TR	BOHNE50TR	BOHHY80TR	BOMQE34TRB	BOHSF25TR	BOGWC72TF	BOMNG63TR	BOGNT96TR	BOMHG48TR	BOMMY64TR	BOGPR59TF	BOMOQ20TR	BOMPY79TR	BOGCW64TF	BOGRO65TR	BONCH92TF	BOGKC43TF	BONQJ48TR	BOGAU15TF	BONMM31TF	BONEI56TR	BOHSF36TF	BOGVA32TR	BOGVG34TF	BOGBH69TR	BOGCL21TR	BOMFK01TF	BOHGG94TF	BOHSE88TF	BOGJE91TF	BOHKX16TF	BOMPS84TR	BOHIB52TR	BOGVF87TR	BOHKF13TF	BONQP52TR	BOIEA55TR	BOOAC10TF	BOGWO95TF	BOHYR68TR	BOHXM16TF	BOHER01TF	BOHTY07TR	BOGJC57TF	BOGXY56TR	BOHWM14TR	BOMCQ07TF	BOGOJ28TR	BOHIK65TR	BOGHS04TF	BOGCW80TF	BOGXM56TF	BOHWD16TF	BOMLH34TR	BOMOJ90TR	BONNA50TR	BOGWR27TFB	BONFF78TR	BOHXG20TR	BONKI94TR	BOHMT84TF	BOHXG23TF	BOHQS03TF	BOGYD65TF	BOGCC40TF	BONRV77TF	BOHAR01TR	BOGKJ22TF	BOGKA21TF	BONQK28TR	BOHVP25TR	BOGZG93TRB	BONQM71TF	BOHAN50TF	BOMBM60TF	BOHOG01TF	BOMBJ61TR	BOMBG61TF	BONGM44TF	BOMMF07TF	BOMLU03TF	gnl|ti|103249830	gnl|ti|103254075	gnl|ti|103259302	gnl|ti|103264179	gnl|ti|103264614	gnl|ti|103266743	gnl|ti|103277438	gnl|ti|103301950	gnl|ti|103304096	gnl|ti|103321616	gnl|ti|103992620	gnl|ti|103999164	gnl|ti|103999717	gnl|ti|104003458	gnl|ti|104026394	gnl|ti|104029723	gnl|ti|104031219	gnl|ti|104036363	gnl|ti|104038946	gnl|ti|104045909	gnl|ti|104066376	gnl|ti|104066728	gnl|ti|104068120	gi|18878095|gb|BH743481|BH743481	gi|18876525|gb|BH741922|BH741922	gi|13954849|gb|BH009289|BH009289
At3g51410	BOGSJ57TR	BOHOA27TF	BOGEM47TF	BOMGI80TF
At3g18360	BOGYP76TR
At1g13250	BOGIG20TF	BOHJY10TR	BOGIB07TF	BONJQ65TR
At1g30400	BOIFH37TF	gnl|ti|103273354
At4g33850	BOMBA66TR	BOMDX68TF	BOMCS25TR	BOGML56TF	gnl|ti|103991054
At3g04460	BONOT25TR	BONBT53TF	BOGQD46TF	gnl|ti|103276079
At3g58510	BOMBG68TF	BONLE26TF	BONRX06TR	BOHLM19TR	BOOAQ05TF	BOMSL91TF	BOHBA39TR	BOHGB44TR	BOHFX21TF	gnl|ti|104036614
At1g44960	BONDX84TR	BONDX19TR
At4g18830	BOIGA86TR	BOIDA78TF	BOIDA78TR	BOMPN66TR	gnl|ti|103284845	gnl|ti|103288386
At2g13126	BONJJ56TF	BONFM46TR	BONRP82TR	BOGUA67TF	BOHVM34TF	BOHHQ87TR	BOHUV31TR	BOHCT80TR	BONLY85TF	BOGSQ46TR	BOMDH64TF	BOMKU41TR	BOMQM26TRB	BONOX25TR	BOGMM94TR	BOGDE25TR	BONGZ76TR	BOMEI67TR	BONHE89TF	BOMGU78TF	BOIGG30TF	BONAW75TF	BONHO50TR	BOGBI10TF	BOGHC31TR	BOGMM03TF	BOGJQ94TR	BOHYI61TF	BOHMT74TR	BONID33TF	BOGTV41TF	BOMLB33TR	BOHVD22TR	BOMPO18TF	gnl|ti|103287673	gnl|ti|103308273	gnl|ti|104032000	gnl|ti|104041324	gnl|ti|104057695	gnl|ti|104060303	gnl|ti|104074477	gi|13953253|gb|BH008494|BH008494
At3g04570	BOIBN20TF	BOIBN20TR	BOHTM48TR	BONFW34TF	BOHCV23TR	gnl|ti|104048996
At2g23690	BOMBJ69TF	BOHBV81TR
At2g07706	BOIAA69TF	BOIAA69TR	BONCY35TF	BOGOG41TF	BOHFZ78TF	BOGUG68TR	BOIAB25TF	BOHFZ81TF	BONRT44TF	BOIFG91TF	BONCR92TF	BOMSE88TF	BOHVU92TF	BOMGF07TF	BONIB22TF	BONGJ69TF	BOHYT15TR	BOGVT40TR	BONOX02TF	BOGTY89TR	BOGWJ94TR	BONPN53TR	BONCT15TR	BOGJS59TF	BONRL16TR	BOHUD54TF	BOGUW50TR	BONAA60TR	BOHBU53TR	BOGNQ35TF	BOHYK38TF	BONDW36TF	BOICO29TR	BOMAK64TR	BOGPG94TF	BOGHW24TF	BOGLJ81TF	BOGOE49TR	BONNK72TF	BOHND59TF	BOMJM03TR	BOGQE59TF	BONPU38TF	BOMMU62TR	BOHNK13TR	BOGEH28TF	BOGPH66TR	BOHAC79TF	BOIBR44TF	BOGGD87TR	BOMDV03TF	BOMFD13TR	BOHAI94TR	BONRP27TR	BOHWL24TF	BONFH85TF	BOHKY87TR	BOOAN33TF	BOHUX26TR	BONLM10TF	BOGSU57TF	BONJI53TF	BOGAK45TR	BOMNT14TF	BONBX37TR	BOIDL86TF	BOMSH37TF	BONHP15TR	BONHD12TF	BONER51TR	BOGZR93TR	BOMMT28TR	BOHAD76TF	BOHJL12TF	BOGER38TF	BOGUC87TF	BOHOF32TF	BOGVL91TF	BOGXG57TR	BOHTX59TR	BOGVQ03TF	BOIGP72TR	BOMQB54TF	BOGSD41TR	BOOAN78TR	BOGLM24TR	BOHZS34TR	BONNN13TF	BOHEW61TF	BOMIS82TF	BOMSF20TF	BONOW21TR	BOMEP78TF	gnl|ti|103263463	gnl|ti|103269324	gnl|ti|103286988	gnl|ti|103299718	gnl|ti|103299818	gnl|ti|103307961	gnl|ti|103309358	gnl|ti|103317634	gnl|ti|103993814	gnl|ti|104018338	gnl|ti|104019541	gnl|ti|104024767	gnl|ti|104031351	gnl|ti|104033722	gnl|ti|104061921	gi|18847491|gb|BH739580|BH739580
At3g57610	BOMHP88TF	BOHEO34TF	BOGGC81TF	BOGAA36TR	BOMCJ47TR	BOMCJ48TR
At4g03630	BOGJL73TF	BONSG86TF	BOGJC76TR	BONAO91TR
At5g46050	BOOAK84TR	BOHXP38TF	BOGVM68TR	BOMAE19TR	BOHUF70TR	BONIB07TF	BONFD40TF	BOHLH90TR	BOMNR12TF	BONRG81TF	BOGQQ09TR	BOMCY73TR	BONEY43TF	BOGRA56TF	BOGWB24TR	BOMNR17TR	BOHBB63TF	BOIEM89TR	BONBO81TR	BONER91TF	BONBU84TF	BOMRE79TF	BOHMU57TF	BOGBC56TR	BONGM50TF	BOMHE47TF	BOGDU63TR	BOGMD43TR	BONOQ31TR	BOHRD24TR	BOGWQ89TRB	BOGKC88TF	BOHOG18TF	BOHBU20TF	BOHXA45TR	BONKW21TF	BONLK28TF	BOMAS76TF	BONHQ12TR	BOHBF21TR	BOHZY55TR	BOGFU75TR	BONHT16TF	BOIHN56TF	BONEE05TR	BONGW13TF	BONRA94TF	BOMHE52TF	BOOAC51TR	BONNG85TF	BOHMI65TR	BOIDM95TR	BONLZ35TR	BONCH08TF	BOGFG36TR	BONLB37TF	BOMLF28TR	BOHJV13TR	BOHVB01TR	BOMNO30TR	BOHTA44TF	BOHKU66TF	BONGZ20TR	BOGJN05TF	BOGTJ82TR	BONPT50TF	BOHVV56TF	BONDK14TR	BOHAO36TR	BOMMX32TF	BOMJO23TR	BOOAR65TR	BONRU14TF	BOHJO67TF	BOGSE38TF	BONDY68TF	BONKD89TF	BOICE54TF	BOHIL61TR	BOGLB15TF	BOMMZ89TF	BONCB19TR	BOMQM03TF	BONRH66TF	BOHKU72TR	BOGQE32TR	BONIM86TR	BOMFQ67TR	BOGGN02TF	BOMOE91TR	BOOAS25TF	BONPO14TF	BOGPE30TR	BOOAM27TR	BOGKJ69TR	BOHJO73TR	BOHYM75TF	BOHPJ49TR	BOMOS03TR	BOGGJ57TF	BONLW52TF	BOMQK60TRB	BOMAW58TR	BOGPM88TF	BOGOV81TR	BOMOA05TR	BOMIX39TF	BOHBA06TR	BOHIO79TR	BOHQD51TF	BOIBH64TF	BONHT44TF	BOHTG64TF	BOOAP30TF	BOMQU61TR	BOGGB10TF	BOGBR92TR	BOIHM65TRB	BOGGK19TF	BOOAD38TR	BOGFN11TF	BONOX24TF	BONFW40TR	BOHMO94TR	BOGXC20TF	BOICI28TF	BOGRR08TF	BOHNN02TF	BOHTW23TF	BOGIH24TR	BOMGK80TR	BOHTB23TF	BOMQV21TF	BOMQP21TF	BONLE65TF	BONLQ69TR	BOHEO70TR	BOHKA43TR	BOGHS70TR	BOHHC82TF	BOGGE21TF	BOMEL39TR	BONIU12TF	BOHAL66TF	BONPN81TF	BOHLK09TR	BOMEN88TF	BOHGI88TF	BOGLZ48TF	BOMCX34TR	BOIFT96TF	BOHQW27TR	BOGIH37TR	BOHBV27TF	BOHRA74TR	BOGTC21TR	BOHWH45TF	BOGUB76TF	BOGNC09TF	BONNI36TR	BONOH87TF	BOHVW44TR	BOHNG65TF	BOGTN74TF	BOHBO77TF	BOMHR54TF	BOGIA88TF	BONGF12TR	BOMGJ02TR	BONKH74TF	BOHAR73TF	BONBJ93TF	BONAK43TF	BOHGA48TF	BOMMD25TF	BONOX44TR	BOHCJ35TF	BONPQ94TR	BOHGL96TR	BONII24TF	BOGPH68TR	BOHQT32TR	BOHWI06TR	BONRA09TF	BOMRV44TR	BOHCI81TR	BOHZW62TF	BOMIM18TR	BOMLX71TR	BOHTB40TR	BONCB54TF	BOGUQ86TF	BOMLX76TF	BOGIP95TF	BOMIL65TF	BOHMK21TF	BOGFS89TF	BOGVX40TF	BOHQA83TF	BOHGP55TR	BOGWK94TF	BOOAV65TF	BOOAV65TR	BOGVR46TR	BOIGF67TF	BOGRR31TR	BONRM18TR	BOMQC86TRB	BONDN69TR	BOMOM41TR	BOGUU49TF	BONHR32TF	BOGRK84TF	BOGRZ89TR	BOGHL08TR	BONHR37TF	BOHYL25TF	BOGCM89TR	BONNC53TF	BOOAG05TRB	BOGJU18TF	BONPM17TR	BONPA14TF	BOGQQ87TR	BOMPW09TF	BOMEU66TR	BONLV04TR	BONKH94TF	BOMKF83TR	BOMDG16TF	BOICI63TF	BONGW89TF	BOMGU77TF	BONCC27TR	BOHIM78TF	BONBX27TR	BONFH86TF	BOOAT33TF	BOGWL66TF	BOHCW10TF	BOMHM36TR	BOGJF22TF	BONHN93TR	BOGXP20TR	BONIM01TR	BOMSK25TR	BOGVF61TF	BOOAE38TF	BOGMC35TF	BOGXM22TF	BOMGA30TR	BOGSI55TF	BOOAA80TF	BOGNE89TR	BOGUD13TF	BOOAV89TF	BOOAV89TR	BOGME81TR	BOGXP27TF	BOHXZ84TR	BOGLC32TF	BOMGA37TR	BONGB93TR	BOMFS35TR	BOGHL22TR	BOHAZ19TF	BOGBB50TF	BOHSC27TF	BOHMQ56TR	BOHGS81TF	BOGZO89TR	BOOAS91TF	BOHCE20TR	BOMAP25TF	BOGVR74TR	BONFA02TF	BOOAS95TF	BOMIT06TR	BOHVH89TR	BOMOE20TF	BOGFF24TR	BOHEW34TF	BOHBE20TR	BOHON68TF	BOGIT82TR	BOIEM46TF	BOHRN79TR	BOGWQ60TFB	BOMOJ73TF	BOMHK09TR	BOGKW91TR	BOGIB88TF	BONND39TF	BOHGH42TF	BOHAH28TR	BOGZI95TF	BOGPR64TF	BOHAG72TF	BOHQU31TF	BOMQI67TRB	BOHOW79TR	BOGFI37TF	BOGZQ08TR	BOHFS95TR	BONRJ57TF	BOMOB34TF	BONLF81TF	BOHKH60TR	BONES18TR	BOMQQ40TF	BONSK10TR	BOHYA14TR	BOHHE59TR	BOMJQ20TR	BOHVF53TR	BOIFH15TR	BOGUV40TF	BOHLI23TR	BOMND85TF	BONLY43TF	BONAI55TF	BOGSI83TF	BOHLW74TF	BONCJ18TF	BONBS11TR	BONJL89TF	BOHNR36TR	BOHEW54TF	BOGWV52TF	BOHKN70TR	BOMFD61TR	BOGYH10TF	BOMQG73TRB	BOGTX93TF	BOGKL67TF	BOMDH10TR	BOMJT31TF	BOIDD63TR	BOHIO22TR	BOMPW52TF	BOGFS03TR	BOHYI75TR	BOMNP96TF	BOMDV66TF	BONDL77TF	BOHLW84TF	BOMAP59TR	BOHIW78TR	BONRG71TR	BOGZB21TR	BOGYW20TF	BOGOC82TF	BOHKN80TF	BOGEX55TF	BOGKA25TR	BOIHP89TF	BOICQ20TR	BOGEO56TR	BOGHX68TR	BOMFG78TR	BOMPU15TF	BOMHP80TR	BONLW12TF	BONLQ11TF	BOGVY66TF	BOGPY49TR	BOIDD74TR	BOMDQ25TR	gnl|ti|103251196	gnl|ti|103253487	gnl|ti|103255632	gnl|ti|103256573	gnl|ti|103256853	gnl|ti|103260340	gnl|ti|103261043	gnl|ti|103262149	gnl|ti|103264204	gnl|ti|103264907	gnl|ti|103276835	gnl|ti|103282045	gnl|ti|103286958	gnl|ti|103304291	gnl|ti|103307417	gnl|ti|103987046	gnl|ti|103990366	gnl|ti|103995086	gnl|ti|103995704	gnl|ti|103997216	gnl|ti|103998233	gnl|ti|104010533	gnl|ti|104022057	gnl|ti|104036521	gnl|ti|104039458	gnl|ti|104041649	gnl|ti|104050718	gnl|ti|104052829	gnl|ti|104055533	gnl|ti|104060696	gnl|ti|104062539	gnl|ti|104067373	gnl|ti|104070898	gnl|ti|104071900	gi|18878920|gb|BH744249|BH744249	gi|18875928|gb|BH741315|BH741315	gi|18875813|gb|BH741200|BH741200	gi|18875613|gb|BH741000|BH741000	gi|18848476|gb|BH740321|BH740321	gi|13957395|gb|BH011200|BH011200	gi|13957372|gb|BH011177|BH011177	gi|13957097|gb|BH010902|BH010902	gi|13955448|gb|BH009588|BH009588	gi|13955078|gb|BH009406|BH009406	gi|13954321|gb|BH009024|BH009024	gi|13951587|gb|BH007684|BH007684	gi|13951544|gb|BH007663|BH007663
At4g16190	BOGJO74TF	BOHAX21TF	BOMAH54TR	BOGKH25TF	BOGNB39TR	gnl|ti|103990279
At3g13120	BOGPR92TR	BONJB19TF	BOHQN08TR	BOHQK08TR
At2g07787	BOIGJ89TR	BOIFV86TF	BOIFV86TR	BOIFM89TR	BOMHQ44TR	BOIDA88TF	BOIGI08TF	BONIQ28TR	BOIEW56TR	BOHTA41TF	BOICK52TF	BOICK52TR	BOHOH25TR	BOIEI59TF	BOIEI59TR	BOHSQ51TR	BONFT94TF	BOGOD08TF	BONIV22TF	BONCI51TR	BOIBY66TF	BOIBY66TR	BOIGT31TF	gnl|ti|103265114	gnl|ti|103294250	gnl|ti|103295893	gnl|ti|103306915	gnl|ti|103312902	gnl|ti|103319864	gnl|ti|103992858	gnl|ti|103995856	gnl|ti|104007518	gnl|ti|104007793	gnl|ti|104027246	gnl|ti|104032200	gnl|ti|104041131	gnl|ti|104042064	gnl|ti|104047313	gnl|ti|104050779	gnl|ti|104061152	gnl|ti|104065854	gnl|ti|104068006	gi|18877650|gb|BH743036|BH743036	gi|13956726|gb|BH010531|BH010531
At1g30850	BOGUQ17TR	gnl|ti|103294988
At1g79210	BONPV77TR	BOHVG31TR	BOHZN27TR	BOIBO41TF	BOIBO41TR	BONGR67TR	BOGZA56TF	gnl|ti|103986710	gnl|ti|104014894
At1g07930	BOGPD47TF	BONSL11TR	BOMEF06TR	BONIW47TF	BOHQE35TF	BOGFC03TF	BONIJ18TR	BOGDX20TR
At3g52910	BOGVG65TR	BOMOJ74TF	BOGVG41TR	gnl|ti|103275887	gnl|ti|103278724	gnl|ti|104019865
At1g02460	BOHXX81TR	BOMDZ44TF	BONHQ20TR	BOGRA72TF
At1g73220	BOMPK61TR	BOOAP22TF	BOOAP22TR	BOHRK18TR	BOMQV86TR	BOMKS76TR	gnl|ti|103264856
At3g28450	BOHRD17TF	BOHMR60TF	BOMNV49TR
At2g03760	BOGVJ66TF	BOKAI55TF	BOMGB24TF	gnl|ti|103282240
At4g34480	BOMDY72TR	BOHBN66TF	BOHST95TF
At1g70350	BOHRX64TF	BOIGY17TF	BOIEA61TR	gnl|ti|104039534
At5g43910	BOHFR28TF
At3g20530	BOGFD11TF	BONFC90TR	BOHYN21TR	BONGN41TF
At2g40880	BOMDK27TF	BONPF10TR
At4g15140	BOMJN45TR	BONPH53TF	BOICR28TF
At3g43770	BOMPT64TR	BONGI94TF	BONAZ07TR	BOHTZ08TR	BOIHL70TRB	BOMLA26TR	BONNU46TR	BONRS18TF	BONHE83TF
At5g05260	BOMDN28TF	BOMME59TR	BOHQP38TF	BOGPB26TR	BOHEW56TF	gnl|ti|104051784
At1g77590	BOHMN95TR	BONQR42TF	BOHAJ34TF
At2g47620	BOHBX11TF	BOIDL66TR	gnl|ti|104049468	gnl|ti|104067849
At1g79010	BOHGN78TF	BOGMZ19TF	BOGPT55TR	BONHN70TF	BOIGK15TR	gnl|ti|104026888
At4g01060	BOMPZ66TR	BONOT60TR
At3g28950	BOHNV04TF
At3g18430	BONGJ48TR
At1g27630	BOGLY35TR
At1g06700	BOHCC15TF	BOHRV48TR
At2g40060	BOGAF46TF	BONCU81TF	BOGBG18TR	BOMNL54TF	BOMHN95TF	BOGFA78TR
At3g13690	BOMMB50TR	BOHYR69TR	BOGVV67TR	gnl|ti|103256002	gnl|ti|103297828
At3g04000	BOHII34TF	BOGOD21TR
At3g03990	BOHII34TR
At2g20550	BOIEW32TF	BOHWQ11TF	BOMBA94TR	BONOR49TF
At2g07749	BOGRN08TR	BOHOC52TR	BOHLQ95TR	BOGFI66TF	BOIDH33TF	BOGPT07TF	BOHAT60TF	BOIGV96TF	BOIGV96TR	BOMRI30TF	BOMMB62TR	BOIFP93TR	BONCV45TR	BONCJ46TR	BOGEP24TF	BONEP50TF	BOGOZ14TF	BOHCR32TR	BOHZS63TF	BOMIE61TF	BOHWJ56TF	BONPQ55TF	BOHPX89TR	BONOO08TF	BOGKZ12TR	BOGIM53TF	BOGCU82TF	BOGPH30TF	BOMML44TF	BOGCT02TF	BOOAD36TF	BOOAD36TR	BOGMS85TF	BOMIM07TR	BONJO23TR	BOICU42TF	BOMRM43TF	BOHNH25TF	BOHGV52TF	BONAR05TF	BOMBR44TR	BOGXA62TRB	BOGRR30TF	BOMCY03TF	BOHUN56TR	BOGLT62TR	BOGCN38TR	BOHTF08TF	BOHRG96TR	BOMKA36TR	BOIGU82TR	BOGAW41TR	BOGDB50TR	BONAN71TF	BONAN71TR	BONHS03TF	BONRR85TF	BOGZM38TR	BONSD46TF	BONRQ03TF	BONLR82TF	BOMLV71TR	BOHCJ90TF	BOMLG85TR	BONNJ58TR	BOHGT65TF	BOHQF50TF	gnl|ti|103248778	gnl|ti|103278421	gnl|ti|103304343	gnl|ti|103310798	gnl|ti|103311810	gnl|ti|103316360	gnl|ti|103324946	gnl|ti|103993336	gnl|ti|104025132	gnl|ti|104033484	gnl|ti|104039148	gnl|ti|104043691	gnl|ti|104066763
At5g64160	BOHOO53TF	BOGWK67TF	BOHYF35TR	BOIDH16TR
At5g56080	BONMV69TF
At4g35140	BOOAF46TRB	BOGVB42TF	BOGCI35TF	gnl|ti|104043381
At5g64960	BOGYG74TR	BOGFR93TF	gnl|ti|104071241
At2g44525	BOIFM80TF	BONLQ20TF	gnl|ti|104068195
At1g52380	BONIB03TF	BOHPR88TR	BOMKI93TR	gnl|ti|104010170
At3g56970	BOHUD26TF	BONQT34TF	BOHFU96TF	BOGWN92TR	BOICG58TF
At4g37330	BOGYJ75TF	BOGXD05TF
At2g07772	BOMGY81TF	BOHYA43TF	BONEA47TF	BONFZ03TF	BONDP44TR	BONFM50TR	BOGLF95TF	BOIGE50TR	BOHJO52TF	BOGQM67TR	BOGMG53TF	BOGGO84TF	BOMCK46TR	BOHMY24TF	BONIA78TF	BOOAJ15TR	BOGMZ18TR	BOGPD77TF	BOGOG71TR	BOGWF07TF	BOHUZ18TF	BOHGO67TR	BOGPD86TF	BOGBP40TR	BONIS96TR	BONNC18TF	BOGKV77TF	BOOAP38TF	BONCW34TR	BONDJ81TF	BOMAK61TR	BOHOJ57TR	BOHZZ48TR	BOHMQ04TF	BOHNG52TF	BOGLV89TR	BOHGP30TF	BOGGV70TR	BOMAF20TR	BONFO04TF	BOHRA70TR	BOMRP34TR	BOGEH24TF	BOGZW90TR	BOHNS69TF	BONKW77TR	BOGYX46TF	BOMKF61TR	BOGJH46TR	BONJT77TR	BOGUT80TF	BOIDM04TF	BOGQE72TF	BOMAQ90TF	BOHOY85TF	BOGWU50TF	BONLH92TF	BOGQL38TF	BOGLO20TR	BOGFO07TR	BOHIP70TR	BOHHS72TR	BOGFR11TR	BOICG27TR	BOOAM84TR	BOGSR61TF	BOHYS07TF	BOGLB90TF	BOHEP82TR	BOGAO19TF	BOGEM38TRB	BOHJO12TR	BOGAX23TR	BOHMI28TR	BONJP39TF	BOGDF38TF	BOGSR85TF	BOMMG87TR	BOHZO72TR	BOMCP58TF	BOHNE83TF	BOHUM17TF	BONJJ47TF	BONRH21TF	BOIBN19TF	BOIBN19TR	BOMBZ11TR	BOHTJ19TR	BOOAL36TR	BOMAT17TF	BOGXK22TR	gnl|ti|103247948	gnl|ti|103254512	gnl|ti|103276538	gnl|ti|103285018	gnl|ti|103285126	gnl|ti|103294664	gnl|ti|103314025	gnl|ti|103985605	gnl|ti|104000443	gnl|ti|104005100	gnl|ti|104018049	gnl|ti|104033165	gnl|ti|104042987	gnl|ti|104047705	gnl|ti|104050866	gnl|ti|104065920	gnl|ti|104073125
At1g27160	BONIV50TR	BOGDR79TF	BOGVB50TR	BOIDH81TF	BOGJO18TF
At2g42080	BOHJB83TF	BONOF69TR	BOGQR69TR	gnl|ti|103999727	gnl|ti|104040202
At4g07670	BOHOA08TF	BOGYD75TR	BONQW30TF	BOHLB90TF	BOMOH64TF	BOIDZ39TF	BOIDZ39TR	BOHLP02TF	BOGPD54TR	BONLQ29TF	BOGHV35TF	BOGHP34TR	BONHD62TR	BOMBY88TR	BOMQJ23TRB	BOIGN65TF	BOIGN65TR	BOGXW53TR	BOMFI17TF	BOGKZ18TF	BOIDU15TF	BOMKX31TR	BOMFQ68TR	BOGXU11TF	BOMKF38TR	BOMKE82TR	BOMNH93TF	BOGDX92TR	BOGYB65TF	BONET32TF	BOGMN37TF	BOHNS52TF	BOGRK59TR	BOGXZ68TFB	BONDW46TR	BOMNF66TF	BOHOT19TF	BOGOW51TF	BOHQZ27TR	BOHBM23TF	BONKL25TF	BOMRL82TF	BONDR03TR	BOHXL05TF	BOHVG92TR	BOMSG45TF	BONCT54TF	BONBT51TF	BOHVW50TF	BOGNW63TF	BOHHV59TF	BOHAS32TF	BOHNZ33TR	BOMIV25TF	BOHVL13TR	BOIDS18TF	BONIH85TR	BOGKB68TR	BOHPY95TR	BONLJ07TR	BOIBJ14TF	BOMMM49TR	BONRX73TR	BOHFJ67TF	BOGKI27TR	BOHVL25TR	BOMPK12TF	BOMPY62TF	BOGGQ68TF	BOMMS57TR	BONCI34TR	BOGGI22TR	BOMNS69TF	BOHQX25TF	BOHXT92TR	BOHUT85TR	BOGCL19TR	BOHTL34TR	BOGCH61TR	BOIHA54TR	BOGXO89TF	BOHFD88TF	BOGDR21TF	BOMLA66TR	BONDM06TR	BOHXS09TR	BOIHH11TF	BOHBT33TR	BOMLK25TR	BOHGL03TF	BOHXY11TR	BOMDQ01TR	BOGNR67TF	BOGXQ01TF	BOGIS06TR	BOMKG77TF	BOHWP13TR	BONGC72TR	BOMMB36TR	BOGZE31TRB	BOGEO42TR	BOGWD53TF	BOGZY69TR	BOMPL06TF	BOHGN64TR	BOGAL34TF	BOMJQ34TF	BOMRU12TF	BOGSA46TF	BOMMZ49TR	BONCS26TF	BOHLC39TR	BOHLH83TR	BOHOQ95TR	BOMIV80TF	BOGHG14TR	BOGZN27TR	BOMMU07TF	BOMGQ30TR	gnl|ti|103252546	gnl|ti|103253614	gnl|ti|103256217	gnl|ti|103267232	gnl|ti|103277700	gnl|ti|103286122	gnl|ti|103318364	gnl|ti|103999944	gnl|ti|104000652	gnl|ti|104004014	gnl|ti|104019497	gnl|ti|104042340
At2g35930	BONCS32TR	BOHQY79TR	BOMOA83TF
At1g28300	BOGAO49TR	gnl|ti|104001351
At3g54040	BONIE04TF	BONIE04TR	BOHZK24TR	BOOAZ34TF	BONKM16TR	BOGRM30TF	gnl|ti|104074809
At2g25110	BOGXZ29TR	BOHSW90TF
At3g18930	BOMGH35TR	BOMKE56TF	BOMFG52TR
At4g01850	BOHOD09TF	BOHHF48TF	BOGAM24TF	BOHCA12TF	BONNO68TR	BOHCD68TR	BOGZS43TF	BOHVF50TR	BOHWF65TF
At5g18080	BOMMN54TR	BOGAS21TR	BOHTG65TR	BOGEG56TF	BONJV06TF	gnl|ti|103998042
At3g22410	BOGTZ10TR	BOHGM46TR	BOGVE14TF
At1g76500	BOGGX69TF	BOGKF80TR	BOGUC18TR	BOGWF68TF	BOGYI73TR	BOHVI48TF	BOHKE60TF	BOGPS25TR	BOHBY93TF	BOMDB19TF	BOHOI48TF	BOHOI48TR	BONCD28TF	BOMEB22TF	gnl|ti|104011822
At3g03060	BOIFB36TR	BOGCC02TR	BOGZA71TR
At1g28370	BONIK06TF	BOHKG09TR	BOMRT86TR	BOHZN60TR	BOMJY29TF	BOIDO64TR	BOGKI41TF
At2g07707	BONDL81TR	BOGLV39TF	BONLV68TR	BOMCV72TR	BONLP69TF	BONQH35TF	BONNJ74TR	BOHAC17TF	BOGKL89TR	BOMAV72TF	BOMAV72TR	BOGOH07TR	BOHIC49TF	BOMCB34TF	BONHY64TR	BOGMS50TR	BOHGF45TF	BOGDD26TF	BOGDD26TR	BOHAT76TF	BOMEP93TF	BOMEP93TR	BOHGQ94TF	BOHLL62TR	BOGCY28TR	BONMP87TR	BOIBZ47TF	BOMFL09TF	BOGEV35TF	BOGRA75TR	BOHKL64TR	BOHPO81TR	BOOAR64TR	BONFZ20TF	BONJJ80TR	BONLK40TF	BOGXA47TRB	BOMNR45TR	BOHLM32TR	BOIFK71TR	BOGJM67TR	BOHGF69TF	BOHCL52TR	BONRO27TR	BOHCL53TR	BONJD92TR	BOHFR66TF	BOMFF22TR	BONLN55TR	BONKW50TR	BONCM75TF	BOMKR40TF	BOHPK07TF	BOHYE32TR	BOIHP41TRB	BOMET70TR	BOMDF21TR	BONQB78TR	BOGGS65TR	BOHUB24TF	BOHCX62TF	BONFQ40TR	BONFN42TF	BOGWU20TF	BOGTO13TF	BOHKG45TF	BOHHD39TF	BOMHO43TR	BOOAP42TF	BONKN65TF	BOGKG80TR	BOHPY65TR	BOGHM77TR	BONJI17TR	BOGOX07TF	BONFC02TR	BOMSD36TF	BOHWZ40TR	BOGGA73TR	BONDR02TR	BOOAB03TF	BONQF47TF	BOGSC21TF	BOGZF80TRB	BOHUZ45TR	BOHGF92TF	BONCW52TF	BOHNT26TF	BOGFK38TF	BONIN73TF	BOHEM43TF	BOGIJ92TF	BOMHM13TR	BONPV04TR	BOHYT61TF	BOHYT61TR	BOMNP38TR	BOMKC74TF	BOHLH27TF	BOGVT95TF	BOGXR52TR	BOMSA52TF	BOHXH64TF	BOIHO70TF	BOHWL18TF	BOGRQ89TF	BONKX49TR	BOGDH42TR	BOICP19TF	BONRG20TF	BOGFT50TR	BONCI29TF	BOGOB84TF	BOMQY61TF	BOHWT79TF	BOHWT79TR	BOIGA33TF	BOHED64TF	BOMNA50TF	BOGMX37TR	BOHSE61TF	BOGSR54TR	BOGJZ73TR	BONPL73TR	BONDW84TR	BOGJN74TF	BOGTY10TR	BOMPJ64TF	BOGLL39TF	BOGLL39TR	BOMSG79TF	BOMIA45TF	BOMIA46TF	BOMQY70TR	BONPS34TR	BOMBG27TR	BOMDY31TF	BOMBR73TF	BOGAQ51TF	BOMPJ72TR	BOMCY33TF	BOHWI42TR	BOGTS25TR	BOGKL40TF	BOGKL40TR	BOMMZ21TR	BONEU58TF	BOGGL30TF	BOHVI44TF	BONAI43TR	BOGVO82TF	BOIEH01TF	BOHPE75TR	BONLS36TR	BOHAG79TF	BONMO87TR	BONIU71TR	BOGCC24TF	BONFC60TF	BOMAL85TR	BOGXA47TR	BOHHW56TR	BONDV14TR	BOHBM84TR	BOOAW64TF	BOOAW64TR	BOMKY79TR	BOIFS61TR	BOGJR57TR	BOHOC32TF	BOMLT30TR	BONCL62TF	BONFC73TR	BOHNF38TF	BOGHR53TR	BOHKH76TF	BOHNH88TF	BOOAZ74TF	BOMDW19TF	BOMNA93TR	BOGAC38TF	BOGDZ95TF	BOMMD96TR	BOOAL34TR	BOHRP11TR	BOHGQ70TF	BOHVA28TR	BONEF84TF	BOMDZ28TF	BOGYY77TF	gnl|ti|103250299	gnl|ti|103250405	gnl|ti|103253323	gnl|ti|103260652	gnl|ti|103261877	gnl|ti|103274094	gnl|ti|103274830	gnl|ti|103277500	gnl|ti|103280552	gnl|ti|103290624	gnl|ti|103296254	gnl|ti|103311525	gnl|ti|103315044	gnl|ti|103321674	gnl|ti|103988447	gnl|ti|103990370	gnl|ti|103990804	gnl|ti|103992848	gnl|ti|103999742	gnl|ti|104001180	gnl|ti|104003243	gnl|ti|104006075	gnl|ti|104008463	gnl|ti|104014584	gnl|ti|104015261	gnl|ti|104023393	gnl|ti|104025821	gnl|ti|104035119	gnl|ti|104035697	gnl|ti|104057258	gnl|ti|104059126
At1g50030	BONPA71TF	BONPA71TR	BOGHA80TR	BOGPI19TR	gnl|ti|103251560
At5g13930	BOGYS78TF	BOGAN92TR	BOMKB69TR	BOHHS41TR	BOMKD20TF	BOOAS89TR	BOGYZ23TR	gnl|ti|103266630	gnl|ti|103300150	gnl|ti|104059853
At1g55280	BOGIJ22TR	BOHLQ51TR	BOHJT77TR	BOHMU46TR
At1g77520	BONPD72TF	BOMQH83TF	BOGKS66TR	BOHOX95TF	BOGGE26TR	BONKL51TF	BOHID90TF	BOMKK17TF
At3g22160	BOMHD85TR	BOGLE20TR
At3g22550	BOGCJ05TF	BOGYK77TR	BOGYC51TR	BOGDI30TF	gnl|ti|103288041	gnl|ti|103288144
At1g48780	BOGUB13TF	BOMEZ60TF
At5g11970	BONIQ08TR	BOGJB94TR
At1g66345	BONOW27TR	BOMAE95TF	BONHG38TR
At1g14860	BONPJ74TF	BOMDZ40TF
At3g58560	BOHWV30TR	BOMPA12TR	BOGCK40TF	BOGAK82TR
At1g04410	BOHLC41TF
At1g23150	BOHLC41TR
At1g02475	BONDG39TF	BOIDT35TR	BOIET42TF	BOMIL16TR	BOHEP15TF
At4g35870	BOMOL11TR	BOGGI75TR	BOGTM36TF
At5g54370	BONDG39TR	BOGAX13TR
At3g11200	BOMHM88TR	BOHQX77TR	BOMBO22TF	BOHAX66TF	BOHJC28TF	BOGLO70TF	gnl|ti|103297209
At3g50120	BOGPL91TR	BOGXQ79TF	gnl|ti|104044478
At5g57480	BOIGG89TF	BOGVC19TR	BOHBX66TR
At2g04515	BONPV78TR	BOIHE45TF	BOGWP70TF	BOMRO35TR	BOHFH88TR	BONFK12TF	BOHBL38TR	BOMMR32TF	BONMW49TR	BOHEY01TR	BOGRY89TF	BOHQL91TF	BOGZN66TR	BONGT31TF	BONKV96TR	BOGJG67TF	BOGCY49TR	BOGWO14TF	BOIBW69TR	BOGNP86TF	BONEV88TR	BOGDM54TR	BOGBT01TF	BOHEA25TF	BOGCE16TF	BOHSZ32TR	BOHBI71TF	BOGPO15TR	BONQR56TR	BOHBU86TF	BOGPC28TR	BOHPG85TF	BOGMQ68TR	BOGAD75TF	BOGLQ66TR	BOHLK34TF	BOMON04TF	BOHKW30TR	BOHYO34TF	BOHPQ50TF	BOMLI95TR	BOIGU84TR	BONBE75TF	BONGL47TR	BONCL35TF	BOGUV20TF	BOMAY27TF	BOHRE70TF	BOGIZ87TR	BONMO88TR	BOGJR50TF	BOHET59TR	BOMKB32TF	BOGIG11TF	BOMMB43TR	BOMMA90TR	BOMEZ28TF	BOGBU49TF	BONHX96TR	gnl|ti|103247679	gnl|ti|103252024	gnl|ti|103254211	gnl|ti|103254762	gnl|ti|103271018	gnl|ti|103279143	gnl|ti|103282414	gnl|ti|103290895	gnl|ti|104028246	gnl|ti|104032785	gnl|ti|104039467	gnl|ti|104040427	gnl|ti|104043795	gnl|ti|104050775	gnl|ti|104052155	gnl|ti|104053906	gnl|ti|104065593	gnl|ti|104069986	gnl|ti|104070028	gnl|ti|104073651	gi|18847398|gb|BH739491|BH739491	gi|18847386|gb|BH739479|BH739479	gi|13955376|gb|BH009554|BH009554
At5g57680	BONFP40TR	BOHFI89TF	gnl|ti|104045737
At5g55220	BOMDV72TF	BOMIT88TF	BOGUI78TF	BOHNT79TR	gnl|ti|104058147
At2g24610	BOICM72TR
At2g12405	BOOAT88TF	BOGOF94TR	BOHIO57TF	BOGGT06TF	BOMMT90TF	BONDV87TF	BOGUI33TR	BOHSD91TF	BOKAN44TR	BOGCT81TR	BOHOX47TF	gnl|ti|104004927	gnl|ti|104006839	gnl|ti|104056099
At3g22480	BOGDR59TF	BOHYD44TF	BONCY01TF	BOHNF25TF
At5g63130	BOHXG36TR	BOMRQ42TF
At3g20362	BOHGB75TR	BOGPF92TF	BONDU88TR	BOMGM83TR	BOGUP65TF	BOHHR36TR	BOMOK61TF	BOMOB60TR	BOMBQ21TR	BOHQX67TR	BONBM33TF	BOIEV87TR	BONQB33TF	BOHMX50TF	BOHVS34TF	BOHBE62TR	BOHTF73TF	BONQS82TF	BONQS82TR	BOGSB10TF	BOGSB10TR	BOMKF08TF	BOHRY22TF	BOGHR76TR	BONER93TR	BOMJO05TR	BOHGK80TR	BONQM88TR	BONDA40TR	BONRZ41TR	BOMGH40TF	BONJP65TR	BONAR81TF	BOHCZ71TF	BOGXW36TR	BONCV41TF	BONIQ16TF	BOGPA55TF	BOGXZ38TR	BOGCM15TF	BOHOO63TR	BOHRA27TF	BOHIW90TF	BOHKG02TF	BOHXU92TF	BOHUR84TF	BOHZK08TR	BOGJO89TF	BONCG43TF	BONCG43TR	BONPJ89TF	BONPJ89TR	BOGXV85TR	BOMLI19TR	BOHYH01TF	BOGKM40TR	BONRB48TF	BONRB48TR	BOGLD48TR	BONGW10TR	BOHTL81TF	BOGHG33TR	BOMGA96TF	BOGLC92TF	BONJT21TF	BONHP64TF	BONJN24TF	BOHYJ54TF	BOGBI65TR	BOMNH70TR	BOHPO73TF	BONEA57TR	BOMKK65TF	BONLZ30TR	BOGMP55TR	BOMAQ35TR	BOGGX84TR	BOGAC61TR	BOIFE53TF	BOGJU93TR	BONRL08TF	BOGDC71TF	BOGVA81TF	BONPE49TF	BOGXK43TF	BONLZ38TR	BOGMG59TF	BOMMH72TF	BOHQY34TR	BONAF92TR	BONKW30TR	BOGWY68TFB	BONOE44TR	BOGFP81TRB	BOMRX48TF	BOMAY89TF	BOHZP62TF	BOGQK23TR	BOOAS10TR	BOGFC80TF	BOGHS44TR	BOGEM35TF	BOGQE26TR	BOMCV93TR	BONNK45TF	BOGYC03TR	BOMDX03TR	BOMBK42TF	BONKB38TF	BONKB38TR	BOMCD93TF	BONMW44TR	BOMBB42TF	BOHOV31TR	BOMSD03TF	BONAE09TF	BOGYK57TR	BOMJW71TF	BOMSF52TF	BONLQ42TF	BONPB57TR	BOGVG92TF	BOMIX24TR	BOMQQ61TRB	BOGZU14TR	BOMRM09TR	BOMOU45TR	BOHWS61TR	BONRT67TR	BOHLF75TR	BOHHG18TR	BOHOL89TF	BOMNX42TF	BOGMN21TR	BOMSV16TR	BOHAX48TR	BONBD66TR	BOGWT68TFB	BOMDW63TF	BOGUW52TF	BOMGF27TF	BOMRA10TR	BONGM86TR	BOHFL65TF	BOGZL21TR	BOHLL83TR	BOIET72TF	BONNR15TF	BOHUJ69TR	BOMII37TF	BONMX10TR	BOGQQ44TR	BOGQK45TR	BOGTK55TF	BOHBF58TR	BOHYB34TR	BONBV76TR	BOMMY09TR	BOHGO72TR	BONBP78TF	BOOAR82TF	BOOAR82TR	BOMNI59TF	BOMEB72TR	BONMH65TF	BOMMI55TF	BOHRV67TR	BOHQB12TF	BOHQB12TR	BOGCS56TR	BOMNJ10TF	BOHSZ24TR	BOHQV66TF	BOHVW33TF	BOOAS40TR	BOHYQ43TR	BONNW75TF	BOMJY04TF	BOGGN21TF	BOHEL77TF	BOHWP89TF	BONML26TF	BOMBH70TR	BOGMQ46TF	BOGBA59TR	BOGLW40TF	BOGMP90TF	BOGSK65TR	BOMEK87TR	BOGGS76TR	BOGXC33TF	BONAV88TF	BOGFH26TF	BONOW81TR	BOHRP77TF	BOGMD96TF	BONIB61TR	BOHBP28TR	BONHC13TF	BONHC13TR	BONNF32TF	BOGEJ92TRB	BONJU21TF	BONJU21TR	BOMNP27TF	BOGAH11TR	BONDR07TR	BOHAM27TF	BOMKX66TR	BONQN93TF	BONRP02TR	BOHMV69TF	BOGVQ82TR	BONRA01TR	BONSL57TR	BOHPJ78TF	BOMPP39TR	BOMIJ10TF	BOHRB36TR	BONRC50TF	BONRO54TR	BOHKE12TF	BONOC45TF	BOHYO10TF	BOMII62TF	BOGRN78TR	BOHGZ09TF	BOMHG15TF	BONLB87TR	BOMQN29TRB	BOMFC59TR	BOGJW50TF	BOGZG46TRB	BOMND38TR	BOHYH64TF	BOMGP15TR	BOMER59TF	BOMBF47TF	BOGJC09TF	BOHXO17TR	BOHOK32TF	BOGIF02TR	BOHFV52TR	BOHFM53TR	BOGMB66TF	BOGHU04TF	BOGWX52TR	BOOAG10TRB	BONRO68TR	BONLN93TF	BOMNY42TF	BOGZE46TRB	BOHWH64TR	BOHMT32TR	BONKF42TF	BOHWQ68TR	BONET72TR	BOGNK71TR	BOOAN26TR	BOGSR42TF	BONNO59TR	BOHQA92TF	BOMHO71TR	BOGTB90TF	BOMDD11TF	BOHJM73TR	BOOAE29TF	BOHQX01TR	BOMRZ17TF	BOGCN40TR	BONAQ68TR	BOMRQ15TR	BONJW96TF	BONJW96TR	BONRD24TF	BOGOC33TF	BOHIM74TF	BOGRZ92TR	BONKA01TF	BOMFP28TR	BOGNL31TR	BOHEE16TF	BOMIA33TR	BOIBR65TR	BOHTF19TR	BOMCC60TF	BOMCF61TR	BOHSR15TR	BOGOT89TF	BOMEG23TR	BOHJZ39TR	BONBZ78TF	BONDX35TF	BOHSB60TF	BOMBU66TF	BOMGY36TR	BOMGD30TF	BONFX41TF	BONFX41TR	BOMDP29TF	BONAT75TR	BOGPC49TF	BONDB80TR	BOGLC31TR	BOGXD25TF	BOMJR91TF	BONGH92TF	BOGXO70TF	BOGOF44TR	BOHBH13TF	BOGBI01TR	BOHWU38TR	BOHWW80TR	BOGFT67TF	BOHDZ21TF	BOMIJ45TF	BOMOD61TR	BOHQT65TR	BOGQD07TF	BOGQD07TR	BOMBV25TR	BOHJT41TF	BOMCF73TR	BOGQL55TF	BONRC87TF	BONEF45TR	BOMKJ51TR	BOGYS34TF	BONHR58TR	BOHGZ39TR	BOOAZ48TR	BONSM42TF	BOMNS66TF	BONDX46TF	BONDX46TR	BOGVG27TF	BOHXX43TF	BOMJQ08TF	BONAR36TF	BOOAP90TR	BOHRU27TR	BONDQ90TF	BONDQ90TR	BOGXJ32TF	BOGVO77TR	BOHZP06TF	BOMCS30TR	BOGMK93TF	BOHGJ89TR	BONLD27TF	BOMHZ03TR	BOMHT04TR	BOHWI44TR	BOMKW15TR	BOGEW70TF	BOGHL35TR	BONJY21TF	BOGCE67TF	BOHPU28TF	BOHBV78TF	BOHEP85TF	BOHPL27TF	BOGKN90TF	BOMFI94TF	BONDV09TF	BONDV09TR	BOGFF32TFB	BOGSM27TF	BOMER90TR	BOGLV04TR	BOGSA26TF	BOGCO20TF	BOGIX40TR	BOGYI90TF	BOHGM95TF	BOHXL55TR	BOHNX24TF	BOMLQ24TR	BOGCT72TR	BOHQO34TR	BOHCY87TF	BOGCK70TF	BOHUK94TF	BOHKQ60TR	BOGKJ05TF	BOHNZ72TR	BONEX60TR	BONHG24TF	BOMNK30TR	BOMLM75TF	BOHTZ96TF	BOGYZ09TF	BOGNX66TF	BOOAI15TF	BOGKR58TF	BOGMG12TF	BOHGN52TR	BOMKB27TF	BOMDZ08TF	BOHPL39TR	BONSJ61TR	BONMS47TF	BOHJQ67TR	BOHOU35TR	BOMBL91TF	BOHRR43TR	BONFY23TF	BONRQ16TF	BONRQ16TR	BOGSD39TF	BOGAW77TR	BONML92TF	BOGDK84TR	BOGFF45TR	BOGDE88TF	BOHCS95TF	BOGFZ95TR	BOMMJ89TF	BOHBN46TR	BOMKZ34TR	BOHET57TF	BOGCE84TR	BOMOM92TF	BOMEY60TF	BOOAR24TR	BOHHB63TR	BONJY40TF	BOMNB40TF	BOGTR91TF	BOMNB40TR	BOGTR91TR	BOHKB73TF	BONDS22TR	BOGJJ14TF	BONMP50TF	BONMP50TR	BOMNH48TR	BOMAQ07TF	BONGA32TR	BOGQI87TF	BONGS39TR	BONPY67TR	BOGAO39TR	BONGR83TF	BONGR83TR	BONLQ09TF	BONLQ09TR	BONJU94TF	BOGIA13TR	BOGAK85TR	BOGLG27TR	BOHOI49TR	BOMGS77TR	BOGZE32TRB	BONBY23TR	BOGQY42TF	BOMGG76TR	BOOAE15TRB	BOGOO83TF	BONBS25TR	BOHTO64TR	BOOAX30TF	BOMOQ59TR	BOHHF29TF	BOGCN94TF	BOHAU08TF	BOGHG19TR	BONQY75TF	BOMRH69TR	BOGNA38TF	BOMML03TR	BOOAG16TRB	BOMQE61TF	BOHML45TF	BOHUS22TR	BONHU96TF	BOGFV12TF	BONBI77TR	BOHYF83TF	BOHNS01TF	BOHIU36TR	gnl|ti|103246767	gnl|ti|103246980	gnl|ti|103248274	gnl|ti|103254240	gnl|ti|103254997	gnl|ti|103255085	gnl|ti|103260242	gnl|ti|103262768	gnl|ti|103263566	gnl|ti|103265586	gnl|ti|103270204	gnl|ti|103272490	gnl|ti|103281940	gnl|ti|103282576	gnl|ti|103290546	gnl|ti|103291012	gnl|ti|103291151	gnl|ti|103293837	gnl|ti|103301960	gnl|ti|103303553	gnl|ti|103304341	gnl|ti|103312695	gnl|ti|103315674	gnl|ti|103992525	gnl|ti|103992969	gnl|ti|103995964	gnl|ti|103998094	gnl|ti|104003359	gnl|ti|104013486	gnl|ti|104015568	gnl|ti|104015788	gnl|ti|104022317	gnl|ti|104022573	gnl|ti|104026452	gnl|ti|104029613	gnl|ti|104031318	gnl|ti|104031483	gnl|ti|104040786	gnl|ti|104041616	gnl|ti|104043615	gnl|ti|104045201	gnl|ti|104064757	gnl|ti|104066314	gnl|ti|104066791	gnl|ti|104068057	gnl|ti|104076145	gi|18880827|gb|BH745975|BH745975	gi|18880544|gb|BH745717|BH745717	gi|18879328|gb|BH744603|BH744603	gi|13957080|gb|BH010885|BH010885	gi|13956683|gb|BH010488|BH010488	gi|13956675|gb|BH010480|BH010480	gi|13954784|gb|BH009257|BH009257	gi|13954429|gb|BH009078|BH009078	gi|13953883|gb|BH008803|BH008803	gi|13952586|gb|BH008164|BH008164	gi|13950441|gb|BH007129|BH007129	gi|13950370|gb|BH007094|BH007094	gi|13950368|gb|BH007093|BH007093
At5g60650	BOGPG49TR	BOMNR72TR	BOGGX47TF	gnl|ti|103266583
At2g26890	BOHXJ37TF
At4g24610	BOHLU47TR	BONFU11TF
At3g18950	BONFY43TF	BOMRO23TR	BOHUG94TF
At5g09720	BOGLG30TF	BOHVK81TF
At4g02160	BONRN33TF	BONDL85TF	BOGSB13TF	BOMQH70TF	BOHCU27TR	BOMBG78TR	BONMJ79TR	BOHBO24TR	BOHHW91TF	BONDN03TF	BONGY66TF	BOIHI13TR	BOMQI42TF	BOGON27TF	BONNW50TR	BONNN56TF	BOGYU18TR	BOGTJ96TF	BONSC28TF	BONGY84TF	BOGMM76TR	BONFY88TF	BOGDQ06TR	BOGWQ43TRB	BOHAO51TR	BONEP88TR	BONCT37TR	BOGAR96TR	BONIW59TF	BOHMN04TR	BOIGK91TF	BOHVP84TR	BOGNA93TR	BOGGS72TF	BONBA85TR	BOHCA24TF	BOGFQ26TF	BOOAL96TF	BOMAN75TF	BONHQ65TF	BOOAP51TR	BOIGC58TR	BOOAJ55TF	BOGGB33TF	BOMMG25TF	BOMPM38TR	BOGIZ47TF	BOHYO12TF	BONQL51TR	BONFB65TF	BONKK82TF	BOGUI40TF	BOHNJ84TF	BOMNG44TR	BONMP09TR	BOIGI72TF	BONPL62TF	BOGJW66TR	BOHIH28TR	BOHXK76TF	BOGXO66TF	BONBR23TR	BONHO45TR	BOOAB31TR	BOGAE42TR	BOHHZ35TF	BOHLV96TR	BOMQZ23TF	BOGWS19TFB	BOHWW85TF	BOHAQ19TR	BONAQ85TF	BOMEP43TF	BOMHD52TR	BOMPT33TR	BONJX78TR	BONAE96TR	BOHWR56TF	BOMOP88TR	BOHBS89TF	BONOS56TR	BONQK18TR	BOOAZ85TF	gnl|ti|103249479	gnl|ti|103258004	gnl|ti|103258149	gnl|ti|103259745	gnl|ti|103270563	gnl|ti|103282762	gnl|ti|103289404	gnl|ti|103310173	gnl|ti|103313918	gnl|ti|103319302	gnl|ti|104013912	gnl|ti|104020195	gnl|ti|104023255	gnl|ti|104029510	gnl|ti|104060360	gnl|ti|104065763	gi|18879695|gb|BH744931|BH744931	gi|13956368|gb|BH010173|BH010173	gi|13955821|gb|BH009770|BH009770
At5g18340	BONGL90TF
At4g24390	BOGFD12TR	BOHSN61TF
At1g14685	BOHBR10TF	BOHAX75TR	BOMGR67TF	BOGXD28TR	gnl|ti|104027278
At4g34135	BOHXM38TR	BONLW34TR	BOMOE05TR	BOIBS58TF
At3g08750	BONGO91TF	BOGSZ18TF	BOIBI60TF
At4g10950	BOGVP69TR	BOGGM18TR
At2g22180	BONLN16TF	BOGKG61TR	BOHOT31TR
At2g22170	BONLN16TR	gnl|ti|103288331	gnl|ti|104035229
At4g16160	BOHXP39TF	BOMGO62TF	BOMQW25TR
At4g27070	BOMEA76TR	BOMDY30TF
At5g62850	BOMPW66TR	BOHTZ57TF	gnl|ti|103254898	gnl|ti|103270146
At2g05360	BOHBX12TR	BOHAO23TF	BOGKZ58TF	BOHGM51TF	BOHRO09TF	BOIHS77TRB	BOHTE91TR	BOIBC93TF	BOIBC93TFB	BONKM46TF	gnl|ti|103283121	gnl|ti|104029125
At2g07696	BOGRS51TF	BOGOG41TR	BOIBZ29TF	BOIHQ45TF	BOHFZ78TR	BOGNY40TR	BOHWU83TR	BOIAB25TR	BOGRE10TR	BOIBW36TF	BONFG51TR	BOHHZ90TR	BOGIL89TR	BOIED96TF	BOIED96TR	BOHIJ03TR	BOGSG75TF	BOMSL48TF	BOGQB29TR	BOGDJ30TF	BOGTP86TR	BOGWJ94TF	BOHMD29TF	BOMNH85TR	BONCT15TF	BONRL16TF	BOHZN23TF	BOGPG79TF	BOHVB19TR	BOGSK45TF	BOGUW50TF	BOMGO28TF	BOIFQ77TF	BOIFQ77TR	BOMFL22TF	BOMFL22TR	BOHBU53TF	BOICO29TF	BONDG83TR	BOMLA04TF	BOMKV01TF	BOHTT27TR	BOHHS34TF	BOGLS82TR	BOMEU31TF	BONKF19TF	BOHMN08TF	BONAT36TR	BOMMA19TR	BOHKH03TF	BONRL45TF	BONRL45TR	BONPE86TF	BONPE86TR	BOGHT32TF	BONRT95TF	BONRT95TR	BOHWS95TF	BOGJW43TF	BOGJW43TR	BOMFD08TR	BOIEF57TR	BOIDM09TR	BOGBE29TR	BONDH68TF	BONOO55TR	BONPP12TF	BONPP12TR	BOMJV31TF	BOHZL36TR	BONNJ14TF	BOGWM17TR	BOGZO70TR	BOHMZ44TF	BOGJU23TF	BOOAN33TR	BOOAY82TF	BOOAP85TR	BOGGK67TR	BOGIF25TR	BOHON58TR	BOMLV52TR	BOGTM18TR	BOGWM28TR	BONRF89TF	BOGXS39TR	BOMIT09TR	BOMRK34TF	BONHP15TF	BOHYG07TR	BOHKB55TR	BOHPO27TF	BOGCU20TR	BOMMT28TF	BOMDM46TF	BOHNI20TF	BOGJH96TR	BONKD35TF	BONKD35TR	BOHRX42TF	BOHEL05TR	BOGFX49TF	BOHEL08TR	BOMFS63TR	BOGQV37TF	BOHVS16TR	BONNM52TF	BOHML39TF	BONDC70TR	BOGPL84TF	BONJI91TR	BOMGB28TF	BOMAS59TF	gnl|ti|103323892	gnl|ti|103326136	gnl|ti|103993246	gnl|ti|103996503	gnl|ti|104008563	gnl|ti|104019390	gnl|ti|104045370	gnl|ti|104047527	gnl|ti|104057157	gnl|ti|104057256	gnl|ti|104076907
At3g63180	BOHYF87TR	BONRM90TF
At4g39640	BONGU93TR	BOMOO18TR	BOGYU45TF	BOHFB40TF	BOHVX70TR	gnl|ti|103280175	gnl|ti|104041349	gnl|ti|104074437
At5g58070	BOGFM15TR	BOHPH04TF	BOGYR49TF	BONAO24TF	BOMGL94TF
At4g33380	BOGXY70TF	BOMNU10TR	BONIN64TR	BOGIJ86TF
At5g49790	BOHOC50TR	BOGTH16TR	BONEO92TF	BOHYO94TR	BOMAS73TR	BOGOP57TR	BOHKI52TF	BOGUG76TR	BOGRA68TF	BOHSG32TF	BOMCA87TR	BOMPU37TR	BOHXY58TF	BOGOV62TR	BONRE55TR	BOGYU07TF	BOHGU50TF	BOMLK78TF	BONDN14TF	BOMBK44TR	BOGJE07TR	BOMKQ74TF	BOGIV53TF	BOGZL12TF	BOIHO28TF	BOKAD24TR	BONIS83TF	BOMBB52TR	BOMCR10TF	BOMCR10TR	BOGJG64TF	BOHTK10TR	BOIBI12TR	BOMRA11TR	BOHEJ11TF	BONFQ36TF	BOMFT71TR	BOGMW35TF	BOHXZ35TR	BOIDQ77TF	BOIDQ77TR	BOHSA62TF	BOMPJ15TR	BOMEE73TF	BOGYZ77TF	BOMKT96TR	BOMQC68TF	BOGPB46TR	BOHOY57TR	BONGM94TF	BONHR02TF	BOHJY41TR	BOMNP18TF	BOMCH74TR	BONQK80TF	BOMOC69TR	BOHGR80TR	BOHRN29TF	BOGXW82TF	BOMDH89TF	BOIDI42TF	BOGIM89TR	BOMNA25TR	BOGTE75TR	BOICX44TF	BONNB86TR	BOGLC02TF	BONII22TF	BOHRH37TF	BOGRR28TF	BOGUO39TF	BONBR05TR	BOMGF59TR	BOMHY13TR	BOMHM19TR	BOHGH08TF	BOGXY08TR	BONAN57TF	BOIDS12TR	BONRI66TR	BOHNE35TR	BOGQI33TR	BOHDW06TR	BOMOR92TF	BOMCL56TR	BOGXF89TFB	BOHZN78TR	BOMPN02TF	BOGGC02TR	BOGVX54TF	BOIFJ22TF	BOMEC61TF	BOIGI77TR	BOMIV31TR	BOGRF40TF	BOHPA96TF	BOHRB56TR	BOGEU06TR	BOHKH37TF	BOHKH37TR	BOHQQ57TR	BOHSO19TF	BOMKX91TF	BOGSA06TF	BOGNT87TR	BONLY13TF	BONOM21TR	BOMGJ36TR	BONOI70TF	BOMRT29TR	BOIEV39TR	BOHQB60TR	BOKAJ90TR	BOMKD50TF	BOGZR86TR	BOMJY53TR	BONMR75TR	BOGAH57TF	BOGAH57TR	BOMOQ29TR	BOIHG53TR	BOGEU24TR	BOMKB17TF	BOHYI56TR	BOHUL40TF	BOMLZ20TF	BONFM14TR	BONPA48TR	BOIDW03TF	BOHQF30TR	BOMQT41TF	BOHLO23TF	BOGLV16TR	BONCP16TF	BONCX64TR	BOMRH58TR	BOMID77TR	BOHJE70TF	BOGAI39TF	BOHIK73TR	BOHFN68TF	BOGXV69TR	BONCU75TR	BOGHV17TR	BOHPA01TR	BOGHD16TF	BOMKZ46TF	BOHNK95TF	BOGZP78TF	BOGVP60TR	BOGSY56TR	gnl|ti|103251222	gnl|ti|103254626	gnl|ti|103264363	gnl|ti|103267172	gnl|ti|103272079	gnl|ti|103275501	gnl|ti|103281586	gnl|ti|103293040	gnl|ti|103301694	gnl|ti|103307089	gnl|ti|103309935	gnl|ti|103321462	gnl|ti|103323781	gnl|ti|103984597	gnl|ti|103988570	gnl|ti|103989688	gnl|ti|103989713	gnl|ti|103990555	gnl|ti|103995106	gnl|ti|104000334	gnl|ti|104003069	gnl|ti|104006549	gnl|ti|104020357	gnl|ti|104024676	gnl|ti|104025454	gnl|ti|104025583	gnl|ti|104026237	gnl|ti|104026352	gnl|ti|104026755	gnl|ti|104028723	gnl|ti|104028809	gnl|ti|104029819	gnl|ti|104030841	gnl|ti|104033221	gnl|ti|104038796	gnl|ti|104042102	gnl|ti|104045094	gnl|ti|104046533	gnl|ti|104057380	gnl|ti|104064101	gnl|ti|104068665	gnl|ti|104075694	gi|18879214|gb|BH744504|BH744504	gi|18876301|gb|BH741688|BH741688	gi|13953454|gb|BH008593|BH008593
At2g07785	BOGRE06TR	BOGTB14TF	BOHWO88TF	BOMHM95TF	BOHXX90TF	BOHXM49TR	BOHSV33TF	BOGQD65TF	BOHGZ91TR	BOGXV95TR	BOHEU48TR	BOHZY69TF	BOHJS14TR	BOOAM13TF	BOIDQ55TF	BOIDQ55TR	BOHVD50TF	BOGHM49TR	BOMEE58TR	BOMGT66TF	BONLV93TF	BOHNR84TF	BOGOW35TR	BOHBV04TR	BOGWR68TFB	BOGFZ11TR	BOHOY50TF	BOMSJ24TR	BOMHK83TF	BOGZL34TR	BONML23TF	BONML23TR	BOOAA43TR	BONEJ93TR	BOICT81TF	BOIFT90TF	BOIFT90TR	BOGSN67TF	BOHBG25TF	BOGXF27TFB	BOHIM54TF	BOHOP72TR	BOHTN40TF	BOHZZ66TF	BOGLE56TR	BOGXH92TF	BONPJ03TF	BOGHN47TF	BOGVO42TR	BOMKC78TF	BONFF22TF	BOMDL58TF	BOHBP42TR	BOMRJ59TR	BOHFT18TR	BOMRT11TF	BOMFG20TF	BOHOA90TR	BOHIJ79TF	BOGSD05TF	BOGSD05TR	BOHTI21TF	BOGLH81TR	BOGWT90TFB	BOGWT90TRB	BONBR38TF	BONDX42TF	BONDX42TR	BOGMO49TR	BOGGT78TF	BOHXP04TF	BOHNX26TR	BONFG19TR	BOMOG81TF	BOHSC43TR	BOHSW94TF	BOIGD68TR	BOIEH14TF	BOIEH14TR	BOGGQ95TR	BONRB18TF	BONRB18TR	BOHUP17TR	BOMAY52TR	BOHEX15TR	BOMQF10TF	BOMPO15TR	BOGSJ53TR	BOHAN58TR	gnl|ti|103281471	gnl|ti|103306017	gnl|ti|103995202	gnl|ti|104000014	gnl|ti|104006726	gnl|ti|104012960	gnl|ti|104021930	gnl|ti|104027260	gnl|ti|104028416	gnl|ti|104030726	gnl|ti|104044244	gnl|ti|104061725	gnl|ti|104072415	gnl|ti|104073718	gi|18881029|gb|BH746143|BH746143	gi|18878134|gb|BH743520|BH743520
At5g21920	BOGXK25TF	BOHQF42TR	gnl|ti|103322573	gnl|ti|103996459	gi|18876536|gb|BH741913|BH741913
At5g60910	BOHIC33TF	BOIFJ10TF	BOGAH58TR	gnl|ti|104037536
At1g19050	BOHOF51TR	BONKR56TF
At1g68410	BOMRO21TF
At2g32590	BOGMI82TR	BOGEN11TF	BOHKV68TR	BOGJN59TF	gnl|ti|103323360
At3g16870	BOHNV05TF	BOIAB10TR
At3g30843	BONMM67TR	BOMBP87TF	BONMJ95TF	BOHZJ88TF	BOHYS89TR	BONOZ71TR	BOHQQ36TR	BOGKE52TR	BOMJR74TR	BOMGR69TF	BOGGW54TF	BONJR52TR	BONPY39TF	BOHCB29TF	BONMP30TF	BONLO80TR	gnl|ti|103267279	gnl|ti|103994790	gnl|ti|104024572	gnl|ti|104051307	gnl|ti|104077321	gi|18878135|gb|BH743521|BH743521
At1g28135	BOHUL70TF	BOGOP43TF	BONQZ31TF	BOMSK79TF	BONQZ39TR	BOGQE08TF	BOHLJ01TR	BOHUG31TF	BOHUM33TR	BOHOG15TF	BOGGA28TR	BOGQE11TF	BONEJ50TR	BOMJX19TR	BOGFY35TR	BOGUB37TF	BOMRR46TF	BOMLH70TF	BOGMZ18TF	BOMBE41TF	BOMGC13TF	BONJK38TF	BOHNV30TR	BOIHR65TRB	BOGQP89TR	BOHFM14TF	BOGGD52TR	BOGMV76TR	BOMIU37TF	BOGOV88TR	BONPF22TR	BOGAP49TF	BONBW30TF	BONBW30TR	BOHDA23TF	BONAT35TF	BONGK50TF	BOGCH19TR	BOIBI42TF	BOIBI42TR	BOMEM05TR	BOGYC58TF	BOHRY96TF	BOHAV31TRB	BOIGM22TF	BOGHF06TF	BOHGB11TF	BOGJZ60TF	BOHUO14TF	BOGBD87TF	BONDQ74TR	BOGPN84TF	BOGPZ88TR	BOGCV95TR	BOIGM36TR	BONNO64TR	BOHVC23TR	BOHEG66TR	BOOAZ39TF	BONPS29TF	BONDO35TR	BOGFR11TF	BOHXX37TR	BOMPS63TR	BOMBP27TR	BOGAO08TF	BOMBL73TR	BOOAB44TF	BOIHK05TF	BOIHK05TR	BOGFZ79TF	BONCZ96TF	BOGQR68TF	BOGVD35TR	BOHSZ87TF	BOGCX28TR	BOMMD73TF	BONCL54TF	BOHHZ55TR	BOGOO68TF	BONBI52TF	BOICW05TF	BOIDP56TF	BOIDP56TR	BONLV40TR	BONIJ36TF	BOGIC52TR	BOMCV55TF	BOGJV10TF	BOMCP57TR	BOHAZ49TR	BONDM27TF	BOGSG48TF	BONGI83TF	BOGFX54TF	BOGHM10TF	BONLZ14TF	gnl|ti|103272002	gnl|ti|103318813	gnl|ti|103996661	gnl|ti|104020921	gnl|ti|104029416	gnl|ti|104033737	gnl|ti|104054396	gnl|ti|104055138	gi|18877040|gb|BH742426|BH742426
At5g64330	BOHIW80TR	BOHLW79TR
At3g11620	BONCJ30TF	BOGEN15TR	BOHNY58TR
At3g16140	BOGGI65TR	BOMIX53TF	gnl|ti|103291903
At3g20865	BOGGL66TF	BONAD32TF	BOGGG28TR	BOHKC71TR	BOIGR41TF	BOOAP89TF	BOGIH76TR
At3g29470	BONMS69TF	BOMFY37TR	BONMO82TF	BONRM60TR
At3g48840	BOGAI48TF	BOGAI48TR	BOMHE50TR	BOGWU05TR	BOGVL76TR	BOIGA65TF	BOIGA65TR	gnl|ti|103248437	gnl|ti|103984803	gnl|ti|103986355
At2g43280	BONOB21TF
At2g32660	BOHUR72TF	BOHFE80TR	BOIBC19TFB	BOIBC19TRB
At5g51000	BOMLR05TR	BOGRG53TR	BOHVM31TF	BONHS57TF	BOHUP30TF	BOMFA89TF	BOGUQ22TF	BOGOG55TR	BOOAY03TF	BOGIF82TF	BOGHJ35TF	BOMIU14TR	BONNW44TF	BOHPF80TR	BOMBG93TF	BOGNB23TF	BOOAR70TF	BOGEA49TR	BOHLP36TR	BOMNV09TF	BOHPY54TR	BOHSE18TF	BOGZU31TF	BOGRB53TF	BOHUP79TF	BONNL29TF	BOGPH51TF	BONFT50TR	BOIEB93TF	BONDB53TR	BONIU28TR	BOGLL11TF	BOGXJ04TF	BOGDB37TR	BOHOG84TR	BOHHM64TR	BOMOR96TF	BONFR36TF	BOMQS61TF	BONAX26TR	BONHP01TR	BONIA08TR	BONNS28TR	BONDB92TR	BONRU96TR	BOGHN83TR	BONKC74TR	BOMEJ47TR	BOHGP96TR	BOGJJ02TF	BOMAP46TF	BOGVI92TR	BOMIV75TR	BONHM39TR	BOGXZ26TFB	BOGLX73TR	BOHNO41TF	BONEM30TF	BOMRE66TF	gnl|ti|103287739	gnl|ti|103306516	gnl|ti|103323963	gnl|ti|104001218	gi|18876127|gb|BH741514|BH741514	gi|13956722|gb|BH010527|BH010527	gi|13956438|gb|BH010243|BH010243
At2g33030	BOHUR72TR	BONBJ42TF	BONCS50TR	BONKW56TF	BOIDB79TF	BOIDB79TR	BONLZ73TF	BOGGS83TR	BOIBX58TF	BOGOU48TF	BOMNR09TR	gnl|ti|103263597	gnl|ti|103263701	gi|18847916|gb|BH739995|BH739995
At3g47830	BOHIL36TF	BOIBU60TR	BONGM10TR	BOGPV32TR
At5g53280	BOHOR55TR	BOHFM38TF	BONEI05TF
At2g44400	BONCS33TF	BOGLR83TR	BOMAH64TF	BOHBX69TR	BONDD19TF
At3g53430	BONIV51TR	BONDW34TR	BOGAV43TR	BOHHC80TR
At2g42300	BOGSG58TR
At5g14600	BOMAV64TR	BOHOZ55TF
At1g79110	BOHOU56TR	BOHYB33TR	BOMMQ25TR
At2g07775	BOGGU69TF	BOHUI70TR	BOGIJ28TR	BOGTT15TF	BOHHF32TF	BOGGS25TF	BOMAW23TF	BOKBA04TF	BONMV73TF	BOGZG29TRB	BOHCR27TR	BOHSF77TF	BOMAH26TF	BOMON76TF	BOIBP86TR	BOGMK02TF	BOHSI84TF	BOGRN22TR	BOMHB58TF	BOGAC60TF	BONJG72TR	BOMFU05TF	BOGSA73TR	BOHBF30TR	BOHYG66TF	BOHXN19TF	BOGCS30TR	BONRC16TF	BOMEO10TR	BOHKJ28TF	BOGLA68TF	BOHKI73TF	BOGBA37TR	BONJN48TR	BOMMZ95TF	BOHLC82TR	BOHBD07TF	BOMQA47TRB	BOIFW81TF	BOIFW81TR	BONDY89TR	BOGXC29TF	BOOAA45TR	BOHBD20TF	BONCE45TF	BONCE45TR	BOGZR42TR	BONRQ93TF	BOHTS81TF	BOGIV88TR	BOGEN28TF	BOHSJ81TF	BOGJK44TR	BOGVT86TF	BOMMR72TR	BOGCP70TF	BONIW77TR	BONNQ96TR	BONIX30TR	BOGUO45TF	BONFF25TR	BOHWH68TF	BOGBK39TF	BONSM29TF	BOMHO75TR	BOMPY56TF	BOMEC67TF	BOGXF40TFB	BOMMD46TR	BONKM07TF	BOGNO39TR	BONNA19TR	BOGSV09TF	BOOAP84TR	BOMGM37TR	BOHXC36TR	BOIBJ25TF	BOMGA39TR	BONOD27TR	BOMCA24TF	BONIL62TF	BONLC75TF	BOGEO28TF	BOIBI86TF	BOMGK01TF	BONQF92TF	BOMMH29TR	BOGDB71TF	BOMMM75TR	BONFI62TF	BONKP34TF	BOHBB37TR	BOMCI91TF	BONDL64TF	BONDL68TF	BOGDB82TF	BOMCB06TF	BOIBJ53TR	BOHQI47TF	BOGNR70TF	BOIGH27TF	BOHMF34TR	BONSK24TR	BOMPT51TF	BOMAM55TF	BONKP52TR	BOIEP77TR	BONKS55TF	BONHD46TR	BONEI86TR	gnl|ti|103247180	gnl|ti|103250419	gnl|ti|103266049	gnl|ti|103283736	gnl|ti|103303519	gnl|ti|103985780	gnl|ti|103993420	gnl|ti|104003086	gnl|ti|104028300	gnl|ti|104037449	gnl|ti|104056247	gnl|ti|104073764	gi|18878419|gb|BH743804|BH743804	gi|13955153|gb|BH009442|BH009442
At5g58970	BOIFS83TF
At4g31320	BOGTZ11TF	BOHAL23TR	BOHRR90TR
At1g31220	BOGTZ11TR
At2g02590	BOHOX57TR	BOGAZ49TF
At5g23230	BOGYP78TF	BOHXT05TR	BOICB48TR
At2g02890	BOIFV84TR	BONIB05TR	BONJV79TR	BOGGB12TR	BOGTX10TF	BONQE82TF	BONAY82TR	BOGQQ69TF	BONOY05TR	BOMPK11TF	BOGBH53TR	BONPD43TR	BOMQU07TR	BONIG40TF	BONHX95TF	gnl|ti|103319326	gnl|ti|103996281	gi|18878541|gb|BH743912|BH743912
At1g67170	BOGOM41TR	BOGOM79TF	BONAZ18TR	BONMR68TR
At3g30660	BOGCG05TF	BOMMT59TF	BONKT11TR	BOHUF72TR	BOGZZ34TR	BONLV66TR	BONLM66TF	BOHQU65TF	BOGQM51TF	BOHMP05TR	BOMFS82TR	BOMET33TR	BOHGR32TF	BONHM53TR	BOMOB65TF	BONCC86TF	BOHBK67TR	BOHSR70TR	BOHGR36TF	BOIDJ80TR	BOHJL46TF	BOMMI13TR	BOHJQ90TF	BOHYI93TF	BOGDX67TR	BOHUX80TR	BOMJQ55TF	BONOT36TR	BOMDY83TF	BOGUN28TR	BONRK44TR	BOIGC01TR	BONRS94TR	BOMRW86TF	BONBV47TR	BOIED92TF	BOMQQ79TRB	BOGKR90TR	BOMKW64TR	BONHA62TR	BOHHK95TR	BOMMO21TF	BONGE14TF	BOMEH46TF	BOHPR74TF	BOMHT59TF	BOGBC66TR	BOMQE83TF	BOGGJ37TR	BOMMF25TR	BOGLY50TR	BOGAR65TR	BOHKM10TF	BOHZK13TR	BOHLO65TR	BOMFR08TF	BOMMH74TR	BOMDE48TF	BONBN02TF	BOHOX79TR	BOGRM73TF	BOHTV46TF	BOGFR83TF	BOOAV12TF	BOOAV12TR	BOHMS21TF	BONHT27TR	BOHKF60TR	BOMRL49TR	BOHZV69TF	BOHDX43TR	BOMKO27TF	BONKE37TR	BONJT32TF	BONNV93TF	BOGMW18TF	BOMNF36TF	BOGPE22TF	BOHMO70TF	BOHIS12TF	BOMBK45TR	BOMBE44TF	BOHXH12TF	BOHSO91TF	BOHUV51TF	BOHVA55TF	BOMGR18TR	BOGMM65TR	BOHSO96TF	BOGJP59TF	BOHLG27TF	BOHTE02TR	BOGYB59TR	BOHLA27TF	BOGFS44TR	BONNX04TF	BOGWL02TR	BOIEL19TF	BOMJN77TR	BOMOU47TF	BONLY94TF	BONHW35TF	BOGZL19TF	BONKZ49TR	BOHVV60TF	BOGPN32TF	BOHRH02TR	BOHUH13TR	BOHCM06TR	BOGOW31TF	BONRX24TF	BOMGR27TR	BOHVD66TR	BOMKN88TF	BOHQN02TF	BOGXL18TF	BONIQ47TF	BOMAE58TR	BOHTE18TF	BOGCX93TF	BOIBQ65TR	BOMHX31TF	BOHQG52TF	BOHSQ13TF	BOHND45TF	BOGVU13TF	BOIDT70TF	BONEE35TR	BOMEF23TR	BOMAX11TR	BOHYE34TF	BOHYM80TR	BONAY70TF	BOMQO69TF	BONGW49TR	BOMQC83TRB	BONEJ89TF	BOMDC24TR	BOGYH74TR	BOMSF72TR	BOMLX52TR	BOMIL41TF	BONGD94TR	BOGCD51TF	BOIHO06TRB	BOGHW27TF	BOGIJ74TR	BONQC30TR	BONNC22TR	BOGNE40TR	BOHKM48TR	BOMNM16TF	BONBK37TF	BOGAN07TF	BONEM93TF	BOHUK30TF	BOHVJ82TF	BOHUN33TR	BOGUC21TR	BOMOS21TF	BONAJ82TR	BOHKE01TF	BOGVH78TR	BOHOV68TR	BOHCL72TF	BOGGA75TR	BOGIE34TR	BOKAE06TF	BOGLT49TR	BOGIV82TR	BOMCU36TF	BONNU37TF	BOHMK12TR	BOGRB67TR	BOHJB01TF	BOGEG70TR	BOHLW11TR	BOHVT47TF	BOGNE56TF	BOHJV56TR	BOGTQ78TR	BOMNG29TF	BOHDD35TF	BOMKF65TF	BOGWH88TF	BOGUU31TF	BOGUI35TF	BOGAM69TF	BONFF18TF	BOHTW45TR	BOMQL28TRB	BOHCF82TR	BOHTQ45TF	BOMLD25TR	BOGHZ42TR	BOIGX61TF	BOMIL66TR	BOHBU85TR	BONBE57TR	BOHMV75TR	BOHRT41TR	BONRM13TF	BONAH52TF	BOGSI39TF	BOMAX45TR	BOHXT62TR	BOGBD79TR	BOHFY59TF	BOGLQ61TR	BONJQ88TR	BOMAL49TR	BOHLD72TF	BOGCQ38TF	BONJE87TF	BOGWA02TF	BOMPR96TR	BONGB78TR	BONCC19TR	BOHQH41TR	BOGHZ50TR	BONLQ92TR	BOHKE28TF	BOMFF62TF	BOHBU90TR	BOGNF26TF	BOGEH44TF	BONPD18TR	BOHIN26TR	BONGN81TR	BOHDA58TF	BOMSV66TR	BOGLC21TR	BONIO42TF	BOHNW40TF	BOMSD63TF	BOMCX61TR	BOMLM44TF	BOMFD25TF	BONBR24TR	BONEI31TF	BOMFA27TR	BOHWZ77TF	BOIDV27TF	BOGHQ61TF	BOHKS83TR	BOHJE30TF	BONQI71TR	BOMBM18TF	BOMKM44TR	BOMNP54TF	BONJX52TF	BOMPW16TR	BONDX36TF	BOGJL26TF	BOHGJ73TR	BOGMZ86TR	BOGII21TR	BONOA20TF	BONDH80TF	BONIG05TR	BOHXF36TR	BOGME82TF	BOHLK46TR	BONRS39TF	BOHUW79TR	BOHWC32TR	BONFH92TF	BOMOM66TR	BOGWM29TR	BOHBD63TF	BONET90TF	BONQR83TF	BONGG06TF	BOGAL09TF	BONNO79TR	BOGZL89TF	BOGAC08TF	BONMJ29TR	BOGMN91TR	BOMPM71TR	BONPI84TF	BOHTR32TR	BOMRW36TR	BOGUX75TR	BOHXK93TF	BOMOS72TF	BOMQT31TR	BOMRB36TR	BOMHB02TF	BOHQN74TR	BOHQQ75TR	BOGHZ81TF	BOGKF44TF	BOIDJ43TR	BOGEF28TR	BOHTW89TF	BOGVM33TR	BONDM07TR	BOGDL23TR	BOGJX44TF	BOMHA52TR	BOGVM36TR	BOGHB82TF	BOGGF35TR	BOHPN77TR	BOGDT74TF	BOGUJ31TF	BOMQB70TRB	BOGUP37TR	BOHHC01TF	BOGOU65TR	BOGWY28TRB	BOMIB15TF	BOHBE30TF	BOGLL58TF	BOMID61TF	BOGRF76TR	BOIBU95TR	BOMFJ57TR	BOHSX44TF	BOHEV94TR	BOHJF15TR	BONPW09TR	BOGET83TR	BOGJP09TR	BOGVP44TR	BONDL60TR	BOMRR01TF	BOGVA45TR	BOGVG48TR	BOMPN45TR	BOMPT47TR	BONOH05TR	BOMIZ22TF	BONRN16TF	BOGDW86TF	BOMCW08TF	BOHPE89TR	BOMSE57TF	BOMJP79TF	BOHBN42TF	BONLR95TF	BONNJ52TR	BONHM36TF	BOMDW12TR	BONPE14TF	BOHYA27TF	BOHLU30TR	BOMNN49TF	BOMKP82TR	BOMBJ56TF	BOHCL06TR	BOGSA45TR	BOGMO76TF	BOMJP80TF	BOGIU60TF	BONRV70TF	BOGDT95TF	BOHRF54TF	BONGI84TR	BOMJM82TF	BONFP36TF	BOMKA89TR	BOGMC76TR	BOHTX61TF	BOGXM64TF	BOHUC66TF	BOGRR92TF	BOMDA67TF	BOGKG23TR	BOGIF67TR	BONLD59TF	BOHKK81TR	BOMOB56TR	BONBJ27TR	BOMEE23TF	BOGJP23TF	BOGPP44TF	BONSE33TF	BOHUS24TR	BOHVI72TR	BOGPM44TF	BOGQF93TF	BOHFL21TF	BOGGD18TR	BOGRQ07TF	gnl|ti|103257067	gnl|ti|103263116	gnl|ti|103272572	gnl|ti|103274268	gnl|ti|103275457	gnl|ti|103279456	gnl|ti|103287577	gnl|ti|103287686	gnl|ti|103294478	gnl|ti|103297674	gnl|ti|103308011	gnl|ti|103309726	gnl|ti|103310059	gnl|ti|103316421	gnl|ti|103316521	gnl|ti|103989122	gnl|ti|103996820	gnl|ti|104003392	gnl|ti|104005105	gnl|ti|104017414	gnl|ti|104021990	gnl|ti|104032341	gnl|ti|104038692	gnl|ti|104039366	gnl|ti|104041421	gnl|ti|104047447	gnl|ti|104048093	gnl|ti|104048337	gnl|ti|104054489	gnl|ti|104057275	gnl|ti|104057829	gnl|ti|104063852	gnl|ti|104064641	gnl|ti|104067237	gnl|ti|104069394	gnl|ti|104071142	gi|18877435|gb|BH742821|BH742821	gi|18876788|gb|BH742175|BH742175
At3g63250	BOIFY85TR	BOHES24TF
At1g61590	BOMGQ39TF	BOGSR23TF
At1g06680	BOGCJ06TF	BONKY60TR	BOHND67TF	gnl|ti|103262476
At2g07727	BONPG74TF	BONDL89TF	BOHSS24TF	BOMPK71TR	BOHND12TF	BOHQJ27TR	BONNS80TR	BOGHM37TF	BONGV61TR	BOGOB14TF	BOGUG80TF	BOGHS42TF	BOOAY17TR	BOGHX94TF	BOOAD16TF	BOOAD16TR	BOGZB59TR	BONKV88TF	BONGA72TF	BONGA72TR	BOGUY96TF	BOHAU45TF	BOHAU45TR	BOMQM25TRB	BOGPK36TF	BOGMD70TR	BOGMJ75TR	BOMOU53TR	BOIBB63TF	BOIBB63TR	BOGPT40TF	BOMBB60TR	BOHGR78TF	BOMOM15TF	BOMGE83TF	BOGTT63TR	BONMX27TR	BOGZB81TF	BOOAS48TR	BONBZ46TR	BOHKA53TR	BOIGR53TF	BOIGR53TR	BOHTA82TR	BOGZW94TR	BOGZJ05TR	BOGFB35TF	BONNU42TF	BONCH57TR	BOGZL55TR	BOIGR62TF	BOIGR62TR	BOMEU55TR	BONBE59TF	BOGOF20TF	BOMMF86TF	BOIFG29TF	BOIFG29TR	BOGRR45TR	BONIU49TR	BOHSU15TF	BOGQF46TR	BOHIB32TF	BOICA29TF	BOICA29TR	BOMOT22TR	BONDH93TF	BOIHD53TR	BOGRP23TR	BONAK90TR	BONND47TF	BONND47TR	BOHME70TR	BOIFY68TF	BOIFY68TR	BOHPX41TF	BONEC74TR	BONKW04TF	BONKW04TR	BOGXD62TF	BOGXD62TR	BOGKY27TF	BOHOB92TF	BONFF80TF	gnl|ti|103248254	gnl|ti|103277692	gnl|ti|103306095	gnl|ti|103311660	gnl|ti|103990259	gnl|ti|104000058	gnl|ti|104013885	gnl|ti|104029673	gnl|ti|104045063	gnl|ti|104045397	gnl|ti|104057203	gnl|ti|104062136	gnl|ti|104067300	gi|18879144|gb|BH744453|BH744453	gi|18847646|gb|BH739733|BH739733
At2g07728	BONPG74TR	BOHWP33TR	BOMRF29TR	BOGTY62TR	BONFR95TF	BOIBZ34TF	BOMPK71TF	BOHQJ27TF	BOMQO30TF	BOHGX44TF	BOOAY17TF	BOGZB59TF	BOHHJ14TF	BOIET67TR	BOMOI46TF	BOMJR32TR	BOHUK19TR	BOHUS68TF	BOMCF13TF	BONLB59TF	BOMRC65TF	BOHOS50TR	BOGSB56TR	BOHBA15TF	BOMQM25TF	BOGSN60TF	BOOAS48TF	BOMQL76TF	BOGCT17TR	BOHTA82TF	BOGZW94TF	BOGZJ05TF	BOOAQ10TF	BOHJK11TF	BOHVN50TR	BOGYS08TF	BOIDI57TR	BOHVB54TF	BOHRK43TR	BOMBY01TR	BOHLG73TR	BONAH79TR	BOMNM66TR	BOMOT22TF	BOICF86TR	BOHJZ58TF	BONIU73TF	BOHFU07TF	BOGMX68TF	BOGIX61TR	BOGKY27TR	BOHOB92TR	BONFI81TR	gnl|ti|103248057	gnl|ti|103256896	gnl|ti|103268175	gnl|ti|103282809	gnl|ti|103985493	gnl|ti|103990355	gnl|ti|103998662	gnl|ti|104007398	gnl|ti|104013775	gnl|ti|104016511	gnl|ti|104045166	gnl|ti|104046955	gi|18877117|gb|BH742503|BH742503
At5g35413	BOGOS43TR	BOIEL04TF	BONEN34TR	BOHII12TR	gnl|ti|103302571	gnl|ti|104072917
At3g15630	BOMMZ59TF	BOHIL69TF	BOMMX81TR	BONFE85TR	BOMRF13TR
At1g69310	BONDU85TR	BONSC36TF	BOGTE90TR	gnl|ti|104000488
At3g15640	BOMMZ59TR	BOMQR60TRB	BONJS77TF	BOHIL69TR	BOGIA82TF	BOGDT25TF	BONMZ80TF	BOGVY07TR	BONLD01TR	BOOAW30TF	BOOAW30TR	BOGAY92TR	BOMRH46TF	BONCO66TR	BOHIF20TF	BOGQC96TRB	BOGQC96TF	gnl|ti|104020083
At1g73890	BOGUE15TR	BOGME34TR	BOGJC28TF	BOMRK56TR	gnl|ti|103286617	gnl|ti|104041665
At5g11470	BOIBK21TF	BOMQP61TRB	BOHZK55TF
At3g03380	BOOAB83TR	BOMRO52TF	BOHWL17TR
At4g19400	BONDX86TF	BOHFL16TF	gnl|ti|103249487	gnl|ti|103253967
At2g07705	BOOAH82TRB	BOHBH65TR	BOGYZ36TR	BOMJQ56TF	BONRB47TF	BOGQP65TR	BOGDP22TR	BOGLY55TF	BOHCA01TF	BOHIV29TF	BOICK64TF	BOMFN72TF	BOOAM33TF	BONFZ45TR	BOGKZ37TF	BOMJX52TR	BOGLW47TF	BOGZO45TF	BOGKB42TR	BOGVC32TF	BOMBZ85TF	BOMBT84TR	BOMGA07TF	BONNI47TF	BOMAO47TF	BOHYN70TF	BOGQQ89TF	BONKE96TF	BOHGD67TR	BOMPM56TR	BOGZY21TF	BOIBD19TR	BOMRV67TF	BOHYU32TF	BOGOU43TR	BOMQN22TF	BONKG19TF	BOHVK85TF	BONRR96TR	BOHIH52TF	BOGNJ12TF	BONSA62TR	BOHUC59TR	BOHFN62TR	BOGWH19TF	BONIC96TR	BONBC75TF	gnl|ti|103251822	gnl|ti|103261218	gnl|ti|103273606	gnl|ti|103278938	gnl|ti|103291274	gnl|ti|103999228	gnl|ti|104004932	gnl|ti|104025508	gnl|ti|104037727	gnl|ti|104054663
At1g07430	BOIHQ40TF	BOIHQ40TRB	BONQK79TR	BOMHI64TR
At1g26720	BOGJF73TR	BOIHB48TR	BOMNX19TF	BOGIO87TR	BOOAM09TR	BOGGD35TF	BOGKW02TR	BOMRX45TF	BONIS80TR	BOMCH56TR	BOIEU26TR	BOGLN31TR	BOHGS36TR	BOGGK25TR	BOHLE08TF	BONPT89TR	BOMLO67TF	BONBS94TR	BOHVL09TF	BOIHN68TRB	BOGCS84TR	BOMJM31TF	BOHOQ40TF	BOMJP35TF	BOMNL96TR	BOMGJ43TR	BOMOB22TR	BOMQE65TRB	BOMMW24TF	BONIL74TF	BOHIC13TR	BOMND83TF	BONPA55TF	BOMLY86TR	BOHBB47TF	BOGCB86TR	BOMHB29TR	BOHNQ94TR	gnl|ti|103320229	gnl|ti|104037332	gnl|ti|104051826
At4g38430	BONKZ10TF	BOGXE84TF	BOHFM96TR
At1g01100	BOHLF43TF	BOHUD40TR	BOHRL19TF	BOHXD31TR
At3g49010	BOGPL92TF	BONQW62TR	BOGXG07TR
At5g39580	BOMDM70TR	BOIFD54TF
At2g02880	BOHRL62TF
At1g33730	BOICD70TR	BOHXS76TF	BOHXS76TR	BOGSO07TR	BOMPJ84TR	BOMJW37TR	gnl|ti|103251835	gnl|ti|103255689	gnl|ti|104026720
At2g33790	BOGVA65TR	BOOAP09TF	BONNP64TF
At1g61580	BONFP41TR	BOHPX79TF
At5g54420	BOMJV90TR	BONLY66TF	BOHZK06TR	BONHD67TF	BOHUA50TF	BOHVQ22TF	BOGGH13TF	BOOAO84TF	BOIFW91TF	BOMMC75TF	BOGRI45TR	BOHAT06TF	BOICD26TF	BOGEL13TRB	BOGOA35TR	gnl|ti|103999960	gnl|ti|104053751	gnl|ti|104059153
At1g70450	BOHXU82TF	BOGLR18TF	BONMM18TF	BOKAJ93TR	BONPX82TF	BOMAX74TR	BOGAF20TR	BOMAV47TF	gnl|ti|103997318
At2g39660	BOMDS72TR	BONPK75TF	BOGKC14TR	BOGKD18TR	BONBF74TF
At1g05730	BOHRR64TF	BONKD88TF	BONKD88TR	BOHTS68TF
At4g34440	BOHXU82TR	BOMDB95TR	BOOAQ30TF	BOMFA44TR
At1g10270	BOGWS04TFB	BONQI01TR
At2g07678	BONFS42TF	BOIBZ29TR	BOGDY14TF	BOGVB20TF	BOMLW63TF	BOMQI34TF	BOIFX07TR	BOHSP39TR	BOGEO78TR	BOMGF07TR	BOMAQ37TR	BOHRF83TR	BOHVT09TF	BOHAU32TR	BOOAR66TR	BOOAF79TRB	BOGPG79TR	BOMBF02TF	BOHRN06TR	BOGSK45TR	BOGWU19TR	BONDT30TR	BOHYK38TR	BOGLJ81TR	BOGBE08TF	BONHB54TF	BOHLB06TF	BOIBC76TFB	BOHRG75TR	BOGEH28TR	BONFL10TR	BOMDE95TR	BOMPU93TF	BOMFD13TF	BONDX23TR	BOIGD29TF	BOHAG41TR	BOGUY07TF	BOGMW78TR	BONRP27TF	BOICV25TR	BONGE94TR	BOGZP38TR	BOIBC76TF	BOMOA68TR	BOIDR90TR	BOHJT58TF	BONRE02TR	BOIGE11TF	BOIHA67TF	BOIHA67TR	BOGGH93TR	BOMLQ33TF	BONSA69TF	BOIEM62TF	BOIEM62TR	BOHYU75TR	BOIEN23TF	BOIHH33TF	BOKAL36TR	BOOAR30TF	BOHYJ34TF	BOMSF20TR	BONDA33TF	BOMEP78TR	gnl|ti|103246600	gnl|ti|103249133	gnl|ti|103260078	gnl|ti|103261515	gnl|ti|103263321	gnl|ti|103271511	gnl|ti|103282216	gnl|ti|103283136	gnl|ti|103283235	gnl|ti|103284240	gnl|ti|103284918	gnl|ti|103293954	gnl|ti|103299802	gnl|ti|103302724	gnl|ti|103305251	gnl|ti|103307519	gnl|ti|103314004	gnl|ti|103318128	gnl|ti|103319320	gnl|ti|103323313	gnl|ti|103326271	gnl|ti|103984827	gnl|ti|103987855	gnl|ti|103989637	gnl|ti|103990188	gnl|ti|103990256	gnl|ti|104000255	gnl|ti|104001591	gnl|ti|104004943	gnl|ti|104008440	gnl|ti|104022035	gnl|ti|104023368	gnl|ti|104025411	gnl|ti|104040235	gnl|ti|104042799	gnl|ti|104047633	gnl|ti|104048938	gnl|ti|104050832	gnl|ti|104051409	gnl|ti|104051691	gnl|ti|104063714	gnl|ti|104065831	gnl|ti|104068445	gnl|ti|104076678	gi|13956369|gb|BH010174|BH010174	gi|13953227|gb|BH008480|BH008480	gi|13951142|gb|BH007469|BH007469
At3g47460	BONLV60TR	gnl|ti|104028871
At5g44150	BOIBZ26TF	BOGAU67TR	BOHTF07TR	BOHWK65TF	BOMOD80TR
At1g08990	BOOAT89TF	BONMY86TR	BOOAF60TRB	BOGXX11TR	BOGDU94TR	BOMLD41TF	BONLU94TF	BOGRH02TF
At4g17695	BONGI90TF	BOHDF71TF	gnl|ti|103992457	gnl|ti|103995748
At1g20430	BOGFA12TF	BONKV85TF	BONGE26TF	BONGE26TR	BOGIZ31TR	BOHIB69TR
At5g40590	BOHBO10TR	BOGQQ21TF	gnl|ti|103260476
At5g08000	BONLK16TF
At1g19500	BOMJT49TF	BONOM16TR	gnl|ti|103985566
At5g14700	BONGA47TF	BONIP77TF	BOHMU07TF	gnl|ti|104022775
At5g17920	BOGAN91TF	BOHMP08TR	BOGAE27TR	BOMMB11TR
At5g45860	BOGXY71TF	BOHUR47TF
At4g34220	BOHNP04TR
At1g33980	BOGAQ92TR
At2g26110	BOGMF82TF	BOGHL27TR
At2g35980	BOGGC64TF	BOGVK68TR
At4g30960	BOHIT80TF	BOHJR51TR	BOMLU21TR	BOHOT38TF	BOGBY82TR	BOHSN51TR	BOGEB56TR	BOMDX93TR
At1g08845	BOMAG60TF	BOMLP05TR	BONAF39TR
At1g72350	BOHCQ62TF	BONGZ05TF
At5g53870	BOGAT93TF
At2g06050	BOGGF65TF	BONEB18TR	BOGEJ65TRB
At5g23740	BONMM68TF	BONJH53TF	BOHIV39TF	BOMMG13TF	BOGMF18TF	gnl|ti|103998106	gnl|ti|103998931	gnl|ti|104067261
At2g07674	BOHTY24TF	BONRE35TF	BOGUD64TF	BOGED18TF	BOGYB32TR	BOGIP37TF	BOMSE82TR	BONNA85TR	BOGJD44TR	BOHUM45TR	BOGRH28TF	BOHUX96TF	BONKM80TR	BOGYK52TR	BONCB13TR	BOGOV74TR	BOMEC17TR	BOGHA54TR	BOHUN19TF	BOHIU73TF	BOHAI52TF	BONCZ35TF	BOGFY60TF	BOMKO50TF	BOIEB85TF	BONGX11TF	BONGO11TR	BOGSF24TR	BOIHS14TRB	BOGFZ30TR	BOMIR61TF	BONDR10TR	BOGVX43TF	BONLE89TR	BOMMP30TR	BONBI12TR	BOHNV84TR	BOMNZ04TF	BOIGP38TF	BOHOC01TF	BOIEO80TR	BOGXC74TF	BONMY27TR	BONAL33TR	BOHCW26TR	BOOAP94TR	BOHLW56TF	BONKV27TR	BOGKC47TF	BOHJH51TF	BOHPW77TR	BOOAR11TF	BOHSF47TR	BOGPF77TF	BONJG45TF	BONRK25TF	BOMCT14TF	BONRB26TF	BOGHM10TR	BOMQB12TRB	gnl|ti|103283237	gnl|ti|103299499	gnl|ti|103317093	gnl|ti|103989974	gnl|ti|103997495	gnl|ti|104004978	gnl|ti|104029398	gnl|ti|104039032	gnl|ti|104047167	gnl|ti|104059523	gnl|ti|104067746
At1g10240	BOGWS04TRB	BOGPQ07TF	BOMAM73TF	BONKJ75TR	BONQI01TF
At5g26100	BOHCT63TR	BONDU91TR	BONCJ66TF	gnl|ti|103292743
At1g79600	BOHOI53TR	BOHMY02TF	BONIW52TR	BOGOL89TR	BOMQD73TRB
At1g23500	BOHNY07TF	BONFH61TR
At3g20160	BOHCF18TR	BOGTW36TF	BOGHT04TF	BONIH46TR	BOMRJ23TF	BOGQH60TR	BOGWJ16TR	BOGWU75TF	BOHQY05TR
At5g52420	BOGXT29TF
At1g74770	BOHUA27TR	gnl|ti|103286269
At5g07670	BONIB05TF	BOHMA51TF	gnl|ti|103248483
At4g31090	BOGGR69TF	BONNC38TF	BOHDY43TF	gnl|ti|103295336
At4g31080	BOGGR69TR
At2g25450	BONCS34TR	BOGRP44TF
At2g30560	BOGYM78TR	BOHPT14TF	BOGJN60TF
At2g24120	BOHER20TF	BOIHF92TR
At1g24150	BOGCU51TF	BOGXU41TR	BONIR78TF	gnl|ti|103315092
At1g76040	BOGYP79TF	BOHWM74TR	BOHFL88TF	BOHUW56TF	BONAF48TF	BOGAF32TF	BOGAF32TR
At4g08140	BOGCG06TF	BOMCA91TR	BOGXV03TF	gnl|ti|104073096
At5g47610	BOHWS31TR	BOMGT85TF	BOOAP55TF	BOOAP55TR	BOMQC25TRB	gnl|ti|103323015
At3g14730	BONDA39TF	BOHEK79TR	BOMSL39TR	BOGST26TF	BOOAA08TR	BONAY45TF	BONIV74TF	BOGOH20TR	BONFB23TF	BOHRU95TF	BOMBW62TF	BONGL25TR	BOGFV92TF	BOMQT08TF	BONFQ78TR	BONDR25TR	BOMRA68TF	BOHRX16TR	BOHTI24TF	BOHAN28TF	BOHRX35TF	BOGTJ32TF	BONOR96TF	BOMON57TR	gnl|ti|103279968	gnl|ti|104003220	gnl|ti|104029102	gnl|ti|104067689
At1g58290	BOOAH52TRB	BOHUL81TR	BOGWS17TFB
At4g01380	BONDU86TR	BOMLD07TR	BOHMH25TR	BONKE88TR	BOHWL65TR	BOGMJ25TR	gnl|ti|103288315	gnl|ti|104038883	gnl|ti|104050398
At2g28160	BOHRF61TF
At1g31885	BONDX87TF	BONDX87TR	BOMQM34TRB	gnl|ti|103302147
At1g28130	BOMIZ41TR	BOMIZ53TR	BOGHW66TR	BOHVW71TF	BOMIZ29TR	BOHXY21TR	BONDJ22TF
At2g17660	BOHLC43TR	BOHOS44TF	BOOAH41TRB
At1g42430	BOHQV15TF	BONAR38TR	BOMGW34TF
At5g61760	BONPM77TR	BOGTV62TF	BOGDA66TF	BOGHV81TF
At4g26960	BONKZ11TF
At2g07676	BOHRI62TF	BOHYJ44TF	BOICW32TF	BOICW32TR	BONDV45TR	BOIHF05TR	BOGMC90TF	BOHPF78TR	BOMRV01TR	BOGYR10TR	BOMQU53TF	BONRZ77TR	BONFK39TF	BOHYT37TF	BONAM79TR	BOMCC23TF	BOIGR49TR	BOICX32TF	BOICX32TR	BONAK37TR	BOMQX86TF	BOIEJ09TF	BOIEJ09TR	BOHVB53TR	BOMRW01TR	BOHCS40TR	BOHPM83TF	BONAK61TR	BOGXL65TF	BOGPC43TR	BONAH73TR	BOMMV62TF	BOHGY88TR	BOIBS35TF	BOIFU96TR	BONLO71TR	BONRQ07TF	BOHCP83TF	BOGVU92TF	BOMND86TR	BONMO96TF	BOGBW80TR	BOGOA34TR	BOGKJ23TF	BOGWV63TR	BOHJN81TR	gnl|ti|103265646	gnl|ti|103297291	gnl|ti|103305457	gnl|ti|103308982	gnl|ti|104028537
At5g58250	BOGPL93TR	BOHFF40TR	BONPR24TR	BOMPL16TR
At5g11740	BOGUN19TF
At3g25430	BOGDI58TF	BOHAI28TR	BOHCX84TR
At1g23040	BOMDP72TF	BOMCN61TR	BOHAB16TF	BOHDY80TR
At2g01410	BOHFZ74TF	gnl|ti|104010990
At1g79850	BOHFZ74TR	BONAZ08TF	BOMMB85TR	BOMBO84TR
At2g07687	BOMDS73TF	BOIEW36TR	BOGOD43TF	BONIG56TF	BOHKC43TR	BOGHM26TR	BOMNU17TF	BOGWM79TR	BOMPU27TF	BOMBG72TF	BOMMC14TR	BOGMP47TR	BOGUG70TF	BOIBN38TF	BOIBN38TR	BOMLK60TF	BOGYW41TF	BOOAJ06TR	BOGKD45TF	BOHAW72TR	BOHRJ39TF	BOIDU02TR	BOMAA81TF	BOHMV20TR	BOMQP30TRB	BOGED31TR	BOGZT56TF	BOGZT56TR	BOOAA12TF	BOOAJ18TR	BOIGE65TR	BOIGI29TF	BONPX18TF	BOHXQ23TF	BOGUR03TR	BOMMI46TF	BOGOD82TF	BONRH76TR	BOHTT21TF	BOMLU56TR	BOMQE54TRB	BOMRO75TR	BOGEP65TF	BOMJO51TF	BOHLS55TF	BOHOA61TF	BONCV90TF	BOGHQ34TF	BOGKQ44TF	BONBP95TF	BOMHI58TF	BOHBY32TR	BOGOE60TF	BONFB60TR	BOHNV70TF	BOHLJ69TF	BOHAS39TF	BOGES88TR	BOHJM66TF	BONRU63TF	BONII36TF	BONIK85TF	BOGQF37TF	BONQL65TF	BONQL65TR	BONDZ74TF	BONDZ74TR	BONIL48TR	BONQJ27TF	BOGGX15TR	BOHGK25TF	BOMBL63TF	BONAO28TR	BOOAP87TR	BOGYL77TR	BOGER10TF	BONDT89TF	BOGTO65TF	BOOAW45TF	BOOAW45TR	BOGYP38TF	BOGDH60TR	BOMPY72TR	BOMLH11TR	BONSF94TF	BOMID53TR	BONNA35TR	BOGFR35TF	BOHOQ74TR	BOMJS68TR	BOMRV92TR	BONKG34TR	BOGGO43TF	BOMJZ29TR	BOGGW93TR	BONIP33TR	BONHV30TF	BOHDC07TF	BOHDC07TR	BOGTO94TR	BOHYU77TF	BOMGK24TR	BOGSR92TR	BOGJF65TF	BOGUG52TF	BOGRP48TR	BOGIL63TF	BOMNU04TF	BOMNT50TR	gnl|ti|103248725	gnl|ti|103260347	gnl|ti|103267954	gnl|ti|103292117	gnl|ti|103297995	gnl|ti|103299047	gnl|ti|103316624	gnl|ti|103324741	gnl|ti|103325470	gnl|ti|103985506	gnl|ti|103989902	gnl|ti|103997435	gnl|ti|104006309	gnl|ti|104008678	gnl|ti|104014525	gnl|ti|104020565	gnl|ti|104024870	gnl|ti|104026663	gnl|ti|104038799	gnl|ti|104041736	gnl|ti|104061494	gi|18880990|gb|BH746106|BH746106	gi|13956574|gb|BH010379|BH010379	gi|13954244|gb|BH008987|BH008987
At2g04850	BOGPA49TR
At5g19870	BOHFL29TR	BOHXZ13TR	BOHUQ45TF	BONPV15TR	gnl|ti|103992939
At4g30260	BOGVG68TR	BONAL85TF	BOHKW01TR	BOHBM29TR	BOIEL52TF	BOHTT63TF	BOHED74TF
At3g06010	BOMPK64TR	BOHYU20TR
At1g76880	BONLY62TF	BOHEE70TR	BOGMP76TR	BONNF23TF	BOHCG66TR
At5g28700	BOGQT02TR	BOKAL41TR	BOGRP58TF	BOHWC82TR	BOGMG43TR	BOMMW69TF	BOIBP85TR	BOHRG37TF	BOGAI68TR	BOIDQ54TR	BOMKB72TF	BOMGK71TF	BONIE44TF	BOHNM43TR	BOMPR64TR	BONHX01TR	BOHYB40TR	BOHYK48TR	BOGVK70TR	BOHSG74TF	BOHPP75TR	BONPW90TF	BOGAP64TR	BOMMI71TR	BOMPL83TR	BOHAP33TF	BOMNU81TF	BOGHG95TR	BOMGI68TR	BOHUR10TR	BOGNI33TR	BONMY12TR	BOMBV18TF	BOMHL80TR	BONKU69TR	BOMJT08TR	BOGOP04TR	BOGRG13TR	BOHUT87TR	BONQM40TF	BOMMV74TF	BOHAV70TRB	BOGLL59TF	BOGNP19TR	BOIHS60TRB	BOICW08TF	BOMHJ64TR	BOHIO17TF	BOHAG87TR	BOHHL21TR	gnl|ti|103249958	gnl|ti|103260775	gnl|ti|103315849	gnl|ti|103995746	gnl|ti|104012718	gnl|ti|104043224	gnl|ti|104066626
At5g67080	BOGLD31TR	BOHIE85TR	BOHEF78TF	BOMDH94TR	BOHRS95TR
At1g69260	BONGI91TR	BOGDE24TR	BONCR10TR	BONAZ57TR
At4g04820	BOHXJ39TF	BOMHX21TF	BOGUB65TR	BOHUT47TR	BOGGV85TF	BOMFD10TF	BOGAR32TF	gnl|ti|103302157
At1g19900	BOHXJ39TR	BOGKZ35TF	BOIBH85TR	BOHXU12TF	BOMBM50TF	BONDM33TR
At1g49245	BOHMH96TR	BOHRI64TF	BOMBS87TF	BOHOV74TF	BOGCH60TF
At2g25700	BOMPT67TF	BOHEQ86TF	gnl|ti|104059193
At4g21210	BONLN18TR	BOHDZ20TF
At5g47890	BOMQH50TRB	BOGHR09TF	gnl|ti|103986211	gnl|ti|104053999
At1g23030	BOMEA78TR	BOMFS23TR
At4g24780	BONSG84TF	BOGAA29TF	BOGZX78TR
At2g07725	BOHZS40TF	BOGTW13TF	BONDL89TR	BOHHL38TR	BONFF93TR	BOIBP79TF	BOIBP79TR	BOGAP03TR	BOHOU64TR	BOHQP24TF	BOHND12TR	BONNS80TF	BOGYW41TR	BOOAJ06TF	BOGKD45TR	BONSL09TF	BOHAW72TF	BOMAA81TR	BOGUG80TR	BOGED31TF	BOGHX94TR	BONKV88TR	BOHLV29TR	BONFZ26TR	BONBM66TF	BOGBX86TF	BOGPK36TR	BOHXP70TF	BOMGN73TF	BOIBL17TR	BOGZX27TR	BOHQE09TR	BOHSK14TR	BOGPT40TR	BOHGR78TR	BOGLQ36TF	BOMOM15TR	BOGON45TF	BOGTT63TF	BOMRL77TF	BOGRR13TF	BOGPH53TR	BOHCP24TF	BOIFL45TR	BONAY87TR	BOIHA06TF	BONRK91TF	BOGWW80TR	BOHKA53TF	BOMGL58TF	BOGOE60TR	BONFB60TF	BOHMN23TR	BOGZL55TF	BOHNG74TF	BOHPV81TR	BONNE90TF	BONBE59TR	BOGOF20TR	BOHXB61TR	BOHTF04TR	BOMQW03TR	BOGKO13TF	BOOAZ21TR	BOHKE27TF	BONCK69TR	BOGKQ67TR	BONAR17TF	BOHRL07TR	BOHWR20TR	BONAB64TR	BOHSU15TR	BOGCZ55TR	BONIC51TR	BONKP15TR	BOGOB94TR	BOHBG65TF	BONBN89TF	BONDH93TR	BOGTO71TF	BOHPO24TF	BOOAI05TF	BOOAI09TF	BOHGV90TF	BOGYR92TF	BONHY21TR	BOHWO51TF	BONLU84TF	BOIEA52TR	BOOAR15TF	BOHME70TF	BOMKM74TF	BOMJZ29TF	BOMGY62TF	BOGSU89TR	BOHPX41TR	BOGTO94TF	BONGF81TR	BONOE18TR	BOMPL13TF	BOHPR57TF	BOMQE65TF	gnl|ti|103270234	gnl|ti|103273384	gnl|ti|103291124	gnl|ti|103299864	gnl|ti|103302097	gnl|ti|104013918	gnl|ti|104023856	gnl|ti|104033209	gnl|ti|104045288	gnl|ti|104046551	gnl|ti|104055702	gnl|ti|104068071	gnl|ti|104072835	gnl|ti|104073131	gnl|ti|104073949	gi|18876381|gb|BH741768|BH741768
At3g26180	BONAO76TR	BOHHH46TF	BONPY60TR
At3g55850	BONSG84TR	BOHHR30TF	BONHA51TF	BOMBM70TR	BOMGS92TR	BOOAC59TR	BOGKQ11TR	BOHVQ29TF	BOHGX82TF	BOGTF23TF	BONGR32TF	BONOS16TR	BOGJB67TF	BOHEV76TF	BOHLI09TR	BOMNW21TF	BONRI94TF	BOHFD93TR	BOHRG09TR	gnl|ti|103282125	gnl|ti|103288443	gnl|ti|104008258	gnl|ti|104008347	gnl|ti|104010811	gnl|ti|104064102	gi|13954344|gb|BH009035|BH009035	gi|13954342|gb|BH009034|BH009034	gi|13953236|gb|BH008485|BH008485
At2g38090	BOGXV71TR	BOGPB13TF	BONAC33TR	BOMNN30TF	BOGGA07TF	gnl|ti|104032901
At1g03120	BONGA48TR	BONOT48TR	gnl|ti|103257129	gnl|ti|103257228
At1g78930	BOMPZ69TF
At3g49180	BOGLS36TF	BOMAK67TF	BOMIR53TR	BOGYV13TR	BOHWC37TR	BONMI70TR	BOGHR54TR	gnl|ti|104023638	gnl|ti|104040217
At3g12500	BONGX96TF	BOHQJ28TR	BOMBY17TR	BOGBH61TR	BONFF75TF	BONFF75TR	gi|18877110|gb|BH742496|BH742496
At5g05750	BONAX79TF	BOICE61TR
At4g11650	BOGGF66TR
At2g05600	BOMAJ62TF	BONDS40TR	BOOAA74TR	BOOAE53TF	gnl|ti|104000053	gnl|ti|104024730	gi|13951900|gb|BH007833|BH007833	gi|13951898|gb|BH007832|BH007832
At5g21910	BOIEQ33TR	BOHQF42TF
At5g55280	BOGLY38TF	BONIV58TR	gnl|ti|104070935
At5g23430	BOGAF49TR	BOIEJ86TR	BOIDT45TF	BOHYV06TR	BOIGB05TR	BOGWP48TF	BOHQI56TF
At5g03380	BOGAZ96TF	BOGCO69TF
At1g18040	BOHCW65TR	BOMQO22TF	gnl|ti|103254341
At1g60660	BOHOL55TR	BOHNP20TF	BOGAT03TF	gnl|ti|104000920
At1g51700	BOMRU25TF	BOKAB90TF	BONHK13TR	BOHPC76TF	BOMRQ02TF	BOHIM93TR	gnl|ti|104040330
At2g07718	BOGMO86TR	BOGZZ38TR	BOHSS28TF	BOIEG86TR	BOGYH32TR	BOIDJ83TF	BOIDJ83TR	BOHVO88TF	BOMDW39TF	BONOB31TF	BOMGP90TF	BOHJE96TR	BOHOS21TR	BOGMV57TF	BOHXP53TF	BONGP65TR	BOGFA33TF	BONAO96TF	BOMFN56TR	BOMHT65TF	BOHYG62TR	BOMNF38TF	BOGDJ36TF	BOMAS91TR	BOMDN58TF	BOGHD52TF	BONPO15TF	BOHFY15TF	BOGMT29TR	BONCW23TF	BOOAR78TF	BOIHM59TRB	BOGJD65TF	BOGLS74TF	BOGZZ70TF	BOGIS68TR	BOGEN09TR	BOHBR55TR	BOMIF39TR	BONHY93TR	BOGJZ28TF	BONAB29TF	BOIHI40TR	BOGLG86TR	BOGTK62TR	BOGNJ92TR	BOHHC88TF	BOGXU33TR	BONAG82TR	BOGJD86TR	BONEE55TF	BOIGL59TF	BOMKG21TF	BOHEX92TF	BOGTC37TR	BOHPZ39TF	BOMNP39TF	BOHWX11TF	BOHWX11TR	BONJH87TF	BOHEB04TR	BOHEE07TR	BOHOG85TF	BOHRF01TF	BOGJU19TR	BOHWI20TR	BOMIS32TR	BOMOM50TR	BONCC29TR	BOMGC79TF	BOHWE70TR	BOGTL54TR	BOGNE81TR	BONRM31TF	BONRM31TR	BOHYB84TR	BONCL37TF	BONKV15TF	BOMLV55TR	BOMQW23TF	BOHXE87TF	BOGNR44TR	BOGVM22TR	BOMNY68TF	BOHIT42TF	BOGIR30TR	BOMLG62TF	BOGRI69TR	BONSH04TR	BONFM11TR	BOGKE96TR	BONDR59TF	BOMLW26TR	BOGYW01TF	BOHQT85TR	BOMHE16TF	BOMHJ62TR	BOIBK06TF	BOIBK06TR	BOHIB61TF	BONIP39TF	BOIAB02TR	BONBG16TR	BOHFF11TF	BOGDU47TR	BONHF86TF	BONRH24TF	BONRH24TR	BOMMS90TR	BONIY48TF	BOGIF64TF	BOHWR74TF	BOHNZ93TR	BOGXB14TRB	BONAY26TF	BOMIG87TF	BONGY45TF	BOGDA05TF	BOMEV77TR	BOHYF84TF	gnl|ti|103246872	gnl|ti|103251677	gnl|ti|103264548	gnl|ti|103316271	gnl|ti|103316345	gnl|ti|103990537	gnl|ti|103994907	gnl|ti|104001210	gnl|ti|104007100	gnl|ti|104013955	gnl|ti|104014089	gnl|ti|104020056	gnl|ti|104029078	gnl|ti|104035134	gnl|ti|104039343	gnl|ti|104045002	gnl|ti|104052823	gnl|ti|104054585	gnl|ti|104071101	gnl|ti|104071523
At4g35480	BOGGL68TR	BOGML16TF	BONIO33TF	BONIO33TR	gnl|ti|103323784
At3g06930	BOGYD76TR	BONDF94TR	BOHYD15TF	gnl|ti|104036620
At2g39630	BOGBY02TF	BOHJS88TR
At1g06400	BONIS52TF	BONHW91TR	BOHHX22TR
At1g35550	BOMGV83TF	BONBD32TR	BOGRA96TR	BOIGP02TF	BOHIL91TR	BONQL49TF	BONDW50TF	BOMBL46TR	BONAU15TF	BOHNQ43TF
At4g27540	BOHUD29TR	BOMLQ85TF	BOGGZ10TR	BOGED85TF	BONMJ41TR
At1g63550	BONOH25TF	BOGUT79TR	BOHTL02TR	BOIAB05TF
At1g66910	BOHEO20TF	BOMEY81TR
At5g20190	BOMGH38TF	BOGSP92TR	BOHWO42TR	BOGWA31TR
At3g55690	BOHDB69TF	BOGVU25TR
At4g17760	BOGID23TR	BONON39TF	BOHFJ72TF
At2g24255	BOGTZ13TF	BONKH36TF	BONJC41TF	BONMN13TF	gnl|ti|103324876	gnl|ti|103999585	gnl|ti|104038545
At4g10190	BOHEX23TF	BOHHZ45TF
At2g07673	BOHFK70TF	BOIBW27TR	BOMIE44TR	BONFF95TR	BONHG63TR	BOGQM67TF	BONNG81TF	BOICV92TR	BOGGO84TR	BOMCK46TF	BOGEM38TF	BONCW17TR	BOHFG09TF	BONMM92TR	BONJP87TR	BONRC17TR	BOGPD77TR	BOGHB02TF	BOICC16TF	BOGOW38TF	BOHKY37TR	BOIBN67TF	BOIGN88TR	BONDJ81TR	BOIHL35TRB	BOHZZ48TF	BOHNG52TR	BOIHS43TRB	BOMAF20TF	BONSN95TR	BOHRA70TF	BOMGE91TR	BOMKP11TF	BONPL43TF	BOGPE62TR	BONFR15TR	BONHC21TR	BOHDA43TF	BOOAD60TF	BOMNR84TR	BOGXB88TFB	BOHIG78TF	BOOAM84TF	BONAB77TR	BOHPX19TF	BOGAW56TF	BONFG02TR	BOOAP93TF	BONCT91TF	BOGQM18TR	BOGLB90TR	BONRQ09TF	BONSA58TF	BOHUE92TR	BOHYM11TR	BOGFL48TF	BOHZO72TF	BOMBZ11TF	BOGSP57TF	gnl|ti|103285007	gnl|ti|103285657	gnl|ti|103294003	gnl|ti|103326066	gnl|ti|103989822	gnl|ti|103998354	gnl|ti|104008671	gnl|ti|104015981	gnl|ti|104022509	gnl|ti|104055666	gnl|ti|104072485	gnl|ti|104075207
At4g30390	BONOT29TF
At4g17140	BOIBH22TF
At4g20420	BOGUE17TF	BOKAF56TF	BOHCB29TR	BOGKQ90TF	gnl|ti|103995166
At4g17730	BOMIW41TR	BONBU93TR	BONOE55TF	BOGET58TR	BOMND68TR	BOHZV15TR
At4g20440	BOGUE17TR	BOHRY42TF	BOMOF71TF	BOGRL34TR	BOGKQ90TR	gnl|ti|103995056
At3g07810	BOHWV33TR	BOMBH51TF	BOGIG63TF	BOGHE14TR	BOHSU46TF	gi|13955173|gb|BH009452|BH009452
At5g63300	BONDX88TF
At1g50450	BONFG40TF	BONQN96TR
At1g72610	BOHXO82TR	BOHVX88TR	BOGJV69TR	BOHNM51TF	gnl|ti|104005648
At3g43480	BOGEV10TR	BOKAF43TF	BOIGZ42TR	BOGUA66TR	BOMFE37TR	BOHKE90TF	BOHHE89TR	BOGNW01TR	BONSD91TR	BOGQW13TF	BOHTM31TR	BOHZK07TR	BOHQS29TR	BOHNU68TF	BOGXD89TR	BOGHU88TR	BONGY67TR	BOMGW54TF	BOIEU07TF	BOHBR32TF	BOGXV94TR	BOICA95TF	BOGXD96TR	BONEA62TF	BOHLI70TF	BONBQ14TR	BOHZM79TR	BONOR15TR	BOMFX23TR	BOKAG35TR	BONEN38TF	BONFJ89TR	BOGAY40TR	BONMW65TR	BOHWZ38TR	BONEQ48TR	BOIEE88TF	BOHYG94TR	BONRO42TF	BOHIP48TR	BOHWN41TF	BOGLE48TF	BOMLU67TR	BOMQJ35TF	BOHLN15TF	BOIFX57TF	BOGNU10TR	BOIDP09TR	BOHHA56TF	BOHAI89TF	BOMGR69TR	BOGUL48TF	BOGPR32TF	BOHPS92TF	BOIFU77TF	BOHQB57TR	BOHOX05TR	BONJR52TF	BOGIX26TR	BOGXG26TF	BONHP08TF	BONFQ92TR	BOGWX73TF	BOGAL05TF	BONPY39TR	BOMEL81TF	BOHDG75TF	BOIHB05TF	BONFD09TF	BOHQC25TF	BOHOE69TF	BOOAG43TRB	BOMES42TR	BONMP30TR	BOGHE87TF	BOMIE10TF	BOGUD33TF	BOGCT70TF	BOIFD58TR	BOMFS52TR	BOHTR45TR	BONEG17TF	BOICT02TR	BOMOA81TF	BOHGQ56TR	BOHPB81TR	BOHGE59TR	BOGPO77TF	BONFD26TF	BOGPP30TR	BOHFF10TF	BOHRD04TR	BOMSC14TR	BONOQ15TR	BOMRX14TR	BOGPC85TR	BOGOF82TR	BOGOX89TF	BOGGF60TR	gnl|ti|103251999	gnl|ti|103253272	gnl|ti|103260326	gnl|ti|103261313	gnl|ti|103271987	gnl|ti|103286458	gnl|ti|103286866	gnl|ti|103287337	gnl|ti|103291980	gnl|ti|103300941	gnl|ti|103307730	gnl|ti|103314207	gnl|ti|103321701	gnl|ti|103323013	gnl|ti|103984886	gnl|ti|104002311	gnl|ti|104011590	gnl|ti|104019098	gnl|ti|104024447	gnl|ti|104032976	gnl|ti|104037010	gnl|ti|104037106	gnl|ti|104038456	gnl|ti|104038621	gnl|ti|104053438	gnl|ti|104055558	gnl|ti|104062212	gnl|ti|104064049	gnl|ti|104064511	gnl|ti|104067022	gi|13952607|gb|BH008176|BH008176	gi|13951970|gb|BH007866|BH007866	gi|13951968|gb|BH007865|BH007865
At1g24560	BOGDI59TF	BOGKU88TR	BOMII46TR	BOMQN16TF	BOGUS49TF	gnl|ti|103988407	gnl|ti|104014332	gnl|ti|104063551
At2g38640	BOHXU84TF
At3g07450	BOGWT20TF	BOHKI47TF	BOGLI87TF	BONEA47TR	BONFK03TR	BOHJE92TR	BOHYE04TR	BOMBV80TR	BONIW28TF	BOMJQ67TR	BOHMY24TR	BONOA96TR	BONGZ39TF	BONGZ39TR	BOGFH05TR	BOOAP38TR	BOGFM63TF	BOMRO73TR	BOGWT20TFB	BOMBF29TF	BOHFM30TF	BOHUJ84TF	BOMKD14TF	BOHSE35TR	BOGPL19TF	BOGJH46TF	BOHJA58TF	BOGUT80TR	BOHLH22TR	BOHRY96TR	BOGWU50TR	BOGHF06TR	BONLH92TR	BOGQL38TR	BOGJN65TR	BOGPZ88TF	BOHQQ54TR	BOHBA50TF	BOMKY45TF	BONMY16TF	BONPD26TR	BOMOB17TR	BOMEX81TR	BOMNK22TF	BOGAO19TR	BOGCN79TF	BOHUS03TR	BONAD06TF	BOMJM76TR	BONEJ21TR	BOIGH25TR	BOHQN95TR	BOGYY62TR	BOHUM12TR	BOGAH86TF	BOMMR09TF	gnl|ti|103275431	gnl|ti|103281592	gnl|ti|103999465	gnl|ti|104007213	gnl|ti|104009542	gnl|ti|104033838
At4g25150	BOHBI10TR	BOHIU82TR	BONFN87TF	gnl|ti|103255508	gnl|ti|104030786	gnl|ti|104069789
At5g31778	BOGLA31TF	BONNN23TF	BOMDD76TF	BOMHQ45TR	BOGAS07TR	BOGLS43TF	BONMM77TF	BOGQZ19TF	BOHLV12TF	BOHCN85TF	BOMKO20TR	BOHSM40TF	BOMBP93TF	BOHWM67TF	BOMFE67TR	BOIFU22TF	BOGHM56TR	BOMNH93TR	BOMFX25TR	BONMK67TF	BOHOG52TF	BONIT52TR	BONFV93TF	BOMEI37TF	BOHXH42TR	BOHLD55TF	BOGIH36TF	BONKL25TR	BOGDK27TF	BOGZA06TF	BOMEP06TR	BOGNW63TR	BOHHV59TR	BOIFS11TF	BOGXU55TR	BOHAA44TR	BOGWP18TF	BONNM28TF	BONLO70TR	BOGXI84TR	BOIDF91TF	BOGUS39TF	BOGHO42TR	BOMMB36TF	BOGQY32TF	BONBA12TF	BONBJ17TR	BOGHI57TF	BOMGJ75TF	BOMGA76TR	BOGND31TR	BOMQZ60TR	BOMMU07TR	gnl|ti|103250315	gnl|ti|103307301	gnl|ti|103319334	gi|18879526|gb|BH744773|BH744773
At1g51210	BONLE16TR	BONFS64TF	BOHBP02TR	BOHUN25TF	BOHWF08TF	BOGXK92TR	BOGPK73TF	BOGHT75TR	gnl|ti|104076913
At3g17450	BOHLR49TR	BOGVN92TR	BOHYB70TF	BOGMO30TF
At4g37740	BONGI92TF	BONBW40TR	BOHRU17TR
At2g38010	BOGQW04TR	BONBF93TR	BOKBD45TR	BOMHD11TF	gi|18879626|gb|BH744871|BH744871
At2g21610	BOMJN49TF
At5g64670	BONAL76TF	BOGAX72TF
At5g47090	BOICV78TF	BOIDR21TR	BOHJD47TF	BONMX31TF
At4g26020	BOHBU14TF
At1g76980	BOMPW69TF	BONOD05TR	BOMDK19TF
At3g32190	BOHCK62TF	BONRB37TR	BOMCS71TR	BOHRC69TR	BOGWT70TFB	BOIDK38TF	BOHDH73TF	BOHQM24TF	BOHYN03TR	BONLA71TF	BOGQC38TRB	BOGPK11TF	BOIFR05TF	BOGHA37TR	BONMN32TR	BOGON10TR	BOGXZ40TR	BOGRK21TF	BONIN25TR	BOMIX19TR	BOGSA77TR	BOHOR76TR	BOGXQ49TF	BOMQL48TRB	BOHGV01TR	BOHOL78TR	BOIDO05TF	BOHQX82TF	BOGIL95TF	BOGIL95TR	BOMOZ88TR	BOHEE90TR	BOGSQ33TF	BOHDC42TF	BOHJR64TF	BOICF05TR	BONDS64TF	BONKA86TF	BONPW59TR	BOGLY60TR	BOHHY15TF	BOICE57TR	BOMGE68TF	BOGCX85TR	BOGCL89TF	BOGWT13TRB	BONJZ43TF	BOHAT95TF	BONOO16TF	BOGFK07TF	BOMNE96TR	BOIEC20TF	BONSE76TF	BONLK52TF	BOHJV31TF	BOHBL55TF	BONFJ86TF	BOHHU78TR	BONPO23TF	BOGND81TF	BOIDE79TF	BOHJC83TF	BOGRZ53TF	BOMGZ84TF	BOGAL93TR	BOHJC89TF	BOGIP71TF	BOHCF67TR	BOHWD83TF	BOIDC35TR	BOHSP70TR	BONJK65TF	BOICF37TF	BOICF37TR	BOMDI38TR	BOMAK72TF	BOGKE44TF	BOOAS56TR	BOHXL09TR	BOGIQ46TF	BOHHV50TF	BOMSC91TF	BOHKY62TF	BOGYP05TF	BOHKM68TF	BOHJY63TF	BOHSG90TF	BOGCQ30TR	BOHHN16TR	BONHU30TR	BONFE70TF	BOGFJ91TR	BOGBH34TR	BOHMB31TF	BOGDW45TR	BONKK95TR	BOHBT01TF	BOHOH44TF	BONJK91TF	BOGWV15TR	BONCQ71TF	BOHKH34TR	BONHF41TF	BOGJX22TF	BOMKM41TR	BOMBG17TR	BOGYX75TR	BOHLH44TF	BOHNU07TR	BOMQB93TRB	BOIEG36TF	BONGG01TR	BOGAR07TR	BOGMX48TF	BOGOY06TF	BOGZH60TRB	BOICI81TR	BOGXR82TR	BOHHK42TR	BOGXI85TF	BOOAU09TF	BOOAU09TR	BOGEK70TF	BOGLB95TR	BOGBE62TF	BOHSZ82TF	BONHC67TF	BONKL79TR	BOGLG02TR	BOGRY27TR	BOMGA56TF	BONOI92TF	BOMHB11TF	BONHU78TF	BONDI64TF	BONJL82TR	BOHDA93TF	BOMRR08TF	BOKAL22TF	BOHTG07TF	BOGTJ40TF	BONKS43TF	BONKS43TR	BOGFZ96TR	BOHHW68TF	BOMPO03TR	BOMIA78TR	BONDJ24TR	BOGVV55TR	BOGGD09TR	BOMSC19TR	BOGJR69TR	BOGKY25TF	BOIEH29TR	BONKY51TR	BOMQZ60TF	BOMLE47TF	BONPT20TF	BONMW14TR	BOGKF74TF	BONIW04TR	BOMPQ61TF	gnl|ti|103252604	gnl|ti|103275388	gnl|ti|103318526	gnl|ti|103990456	gnl|ti|103990459	gnl|ti|103993739	gnl|ti|104003042	gnl|ti|104031829	gnl|ti|104043288	gnl|ti|104047696	gnl|ti|104052283	gnl|ti|104061920
At2g46970	BONGU96TR	BOIFP85TR	BOHGO30TF	BOMKT50TR	BONQP82TF	BONBO80TR	BOIDG86TF	BONIN13TR	BOGUW28TR	BONMP78TF	BOHIW92TR	BONKW27TF	BOGDP20TF	BOGPE12TF	BOMCG85TR	BOHLP11TR	BOHGR47TF	BOHFI41TF	BOGSS77TR	BOGNW10TF	BOHQV35TF	BONOY91TR	BOGRY76TR	BONBN07TR	BOOAD10TR	BONGZ22TF	BOGFR89TR	BOOAA17TF	BOMQK91TF	BOMQK91TR	BONEA67TR	BOHRP42TR	BOOAO66TF	BOHXD61TR	BOMFU16TF	BOGIM52TR	BOIGO22TF	BOHBZ90TR	BOMFE61TR	BOHZJ72TF	BOHEU59TR	BOIDE60TR	BOHMR80TF	BOIFF21TF	BOMPV09TF	BOHUB10TF	BOOAO72TR	BOMPA04TR	BOHUS60TR	BONFZ35TF	BOGSJ94TF	BOHFO66TR	BOIEI28TF	BOICB69TR	BOHKS39TR	BOHGP22TR	BONRH79TR	BOGKM70TF	BONNQ67TR	BOHII80TF	BONAH33TR	BONMZ77TF	BOGUU26TR	BOIHO42TRB	BOGCH12TR	BONII14TF	BOHRH28TF	BONIU19TF	BOICT85TF	BOICN84TR	BOOAN04TR	BOGFP55TRB	BONFB59TF	BOMBU36TR	BOGPW64TF	BOGAS61TR	BOHGR91TR	BOGGH35TF	BOHPA77TF	BOHLE19TF	BOMEE95TF	BOGME58TR	BONCB51TR	BOGEZ36TF	BOMLR73TR	BOHBU83TR	BOHMK23TR	BOHNM78TR	BONGX27TR	BOMQA85TRB	BONGX28TR	BOGJK51TR	BOHRQ46TF	BOGUF41TF	BONRX63TF	BONLF42TR	BONIW80TF	BOHOG86TR	BOMNY40TF	BOHKK29TR	BOHYR23TF	BOGHC07TF	BOIGG23TR	BOGGU06TF	BOGFL04TF	BOHUN62TR	BOGEL35TRB	BOMMM47TF	BOGTR51TF	BONNS18TF	BONCQ77TF	BOHAT05TR	BOIEO76TF	BOGTX57TF	BOHPU09TR	BOGJR20TF	BOHEA62TR	BOHEG69TR	BONDL33TR	BOOAN39TR	BOIGF86TF	BOGYR77TR	BONFR40TF	BOMPP63TF	BOHZU47TF	BONLF65TR	BOHBV68TF	BOIDJ38TF	BOMNB19TR	BOGAI08TF	BOHUF30TR	BOHUC30TR	BOICM39TR	BONSC92TR	BOHYS02TF	BOGHU32TR	BOIEJ47TF	BONHU60TF	BOGSS20TR	BOMNW27TF	BOOAZ59TR	BOHIW50TR	BOIEQ05TR	BOHRL36TR	BOGTS32TR	BONLC82TF	BONLL89TF	BOMHY65TR	BOIDG58TR	BOGZQ10TF	BOHEF06TF	BOGCH80TF	BONBX62TR	BOHEK58TF	BOOAZ72TR	BOOAK71TF	BOIFB24TF	BONRT25TF	BONMG56TF	BOIEW27TF	BOIEW27TR	BOMMH48TF	BOHQS08TR	BOGWS58TFB	BOGWW17TF	BOKAI36TF	BONHS44TR	BOHJC39TF	BOGRZ09TF	gnl|ti|103249484	gnl|ti|103250554	gnl|ti|103255256	gnl|ti|103256949	gnl|ti|103258059	gnl|ti|103258980	gnl|ti|103263108	gnl|ti|103266102	gnl|ti|103284874	gnl|ti|103290529	gnl|ti|103292562	gnl|ti|103292672	gnl|ti|103302099	gnl|ti|103302676	gnl|ti|103305789	gnl|ti|103306072	gnl|ti|103306477	gnl|ti|103306671	gnl|ti|103308968	gnl|ti|103311956	gnl|ti|103313570	gnl|ti|103317866	gnl|ti|103317965	gnl|ti|103986154	gnl|ti|103994937	gnl|ti|103996817	gnl|ti|104002652	gnl|ti|104006234	gnl|ti|104007662	gnl|ti|104008089	gnl|ti|104012844	gnl|ti|104018637	gnl|ti|104018749	gnl|ti|104021866	gnl|ti|104022238	gnl|ti|104028326	gnl|ti|104029381	gnl|ti|104031810	gnl|ti|104039770	gnl|ti|104050382	gnl|ti|104058784	gnl|ti|104061059	gnl|ti|104061915	gnl|ti|104064616	gnl|ti|104073508	gi|18877174|gb|BH742560|BH742560	gi|18848119|gb|BH740190|BH740190	gi|18847995|gb|BH740070|BH740070	gi|18847521|gb|BH739610|BH739610	gi|13950630|gb|BH007220|BH007220
At1g14400	BOGFM18TR	BOGIP66TR	BOIGU59TF	BOHYT69TF	BOMMA62TR	BOGAT86TR	gnl|ti|104046812
At3g23800	BOGLS37TF	BOGEX67TR	BOHVT52TR
At5g43890	BONHT02TF	BONHT02TR	BOGOR49TR
At5g04390	BOHTV25TF	BOGET15TF	BOIDK92TF	BOIDK92TR	BOIEJ07TR	gnl|ti|103247039	gi|18876289|gb|BH741676|BH741676
At2g07722	BONCD31TF	BOKAI40TR	BOHEZ79TF	BOGIC79TF	BOMID92TF	BOGNR95TF	BOMAN26TF	BOOAS07TF	BOIGE56TF	BOIGE56TR	BOGSK28TR	BOHRD30TR	BONJV74TR	BOMOR43TF	BONNL03TF	BOHSK02TR	BOMBC09TF	BOHAI45TF	BOMHB70TR	BOHYJ74TR	BONLR09TR	BONDY81TR	BOGGY68TF	BOGQX16TF	BOGOB52TF	BOIBW85TF	BOGHB34TF	BOHKA59TR	BONIO24TF	BONQI53TR	BOGGH45TR	BOMMJ39TF	BONRR69TR	BOMAB93TF	BOHVO18TR	BOHAM45TF	BOGNF33TF	BONAX21TR	BOGMR34TR	BOGQV03TR	BOGCN50TF	BONDR43TR	BOIFG45TR	BONPI86TF	BONRG44TR	BOHAN21TF	BOHYM09TR	BOGSP23TR	BOHGT55TR	BONNP50TR	BOHEE57TF	BOGSM51TR	BOHJE82TR	gnl|ti|103253445	gnl|ti|103281390	gnl|ti|103283886	gnl|ti|103299847	gnl|ti|103993556	gnl|ti|104011675	gnl|ti|104024427	gnl|ti|104027086	gnl|ti|104064447
At1g74510	BOIEN33TF	BOHRO31TRB	BOGBJ56TF	gnl|ti|103256867
At1g30130	BOGAT95TF	BOMGL39TF
At3g19780	BOHOF54TF	BONGX64TF	gnl|ti|104005922
At1g74330	BOMLL06TF	BOGWY42TFB	BOGWY42TRB	BOOAZ60TF
At1g74340	BOMLL06TR	BOGFJ78TF
At2g07714	BOIHL85TRB	BONPG78TF	BOOAC40TF	BONPE37TF	BOHVO88TR	BOIBN36TF	BOIBN36TR	BOIEV95TR	BOGFC75TF	BOGJA40TR	BOHXP53TR	BONGP65TF	BOGFA33TR	BOGDJ36TR	BOMAY96TF	BOGXB83TRB	BOHFY15TR	BOGMT29TF	BOGSE42TF	BOOAR78TR	BOGLN24TR	BOGJD65TR	BOMIF39TF	BOIAB69TF	BOIAB69TR	BONPE78TR	BONKK69TF	BOGXU33TF	BOGJD86TF	BOIEK92TF	BOHIE01TR	BONGN68TR	BOIGP14TR	BOHEX92TR	BOOAS63TR	BONJH87TR	BONQM16TR	BOHKY78TF	BOHKY78TR	BOHRF01TR	BOMGC79TR	BOGNE81TF	BOICI77TR	BONOF71TF	BONJF60TF	BOIBU80TF	BOIBU80TR	BOMOA78TR	BONGS18TF	BONAC48TF	BOMGA52TF	BOMKZ23TF	BONKM34TF	BOHQT85TF	BOHDA90TR	BONIP39TR	BOMEW12TR	BONQN16TR	BOIDV61TR	BOGXZ12TR	BOGDU47TF	BOHZU81TR	BOGHV19TF	BOHOB94TF	BOMEV77TF	BOMGH31TF	BOHYF84TR	gnl|ti|103248734	gnl|ti|103261006	gnl|ti|103273129	gnl|ti|103304452	gnl|ti|103321476	gnl|ti|103998529	gnl|ti|104062087	gnl|ti|104066180
At3g11440	BOIET35TR
At1g41820	BOHII38TR	BOHBU17TF	BOIDK31TF	BOMIY95TF	BOMAN23TR	BOOAC46TR	BOGAU58TR	BOIFQ48TR	BOGRY65TR	BOMDV87TF	BOMFH42TR	BOHYN03TF	BOMOT75TF	BOMLN65TR	BOHVP46TF	BOGXW41TF	BONJD70TF	BONAO94TF	BOGUJ83TR	BOGGP42TR	BOGRZ32TF	BOMSU58TR	BONMM93TR	BOMLL30TF	BONKK42TR	BONBG64TR	BOMNF48TR	BONLE52TF	BONKC01TF	BONQX28TF	BOIHH80TR	BONQL28TR	BOIBN69TF	BOMMP02TR	BONHM91TF	BOGND81TR	BONEA82TF	BOHGF75TF	BONGP91TR	BONCW38TF	BONFN44TF	BONRZ82TF	BONHU06TF	BOIFH88TR	BONCY86TF	BOGIP77TF	BOIHF48TR	BOGHY71TR	BONBY81TF	BOGSR17TR	BOMMG14TF	BONGZ59TF	BOGSH66TR	BOGBZ10TR	BOGSK69TF	BONSH93TR	BONLC27TR	BOMAH76TR	BONCB46TF	BOGBK15TF	BOGAW17TF	BOMDO46TF	BOMBB85TR	BOGAD65TF	BONAD91TR	BOHRY88TR	BOGWI46TF	BOHJW19TF	BOMER55TR	BOGSR35TR	BOHPY89TR	BOHIV61TR	BOGGS94TR	BOGIZ56TF	BOMOS47TF	BOGKT60TR	BONBQ65TR	BONET76TF	BOGBD81TR	BOMKL82TR	BOGAP80TF	BOHON45TR	BOHUB60TR	BOMAF54TF	BOHOA92TF	BOHBM59TF	BOGXZ47TFB	BOHCN11TF	BOGYA25TR	BOIGX89TF	BOHIS84TF	BOMAL67TR	BONDB89TF	BOGBQ50TR	BONNL74TF	BOIGX92TF	BOIGX92TR	BOIFP45TR	BOMHX96TR	BOHYK95TF	BOHYK95TR	BOMMD60TR	BOICG39TF	BOHRE71TR	BONOA38TF	BOGZP47TF	BOIGJ51TR	BOHMT60TF	BOGWU88TF	BOMNM74TR	BOMEL96TF	BOHSK89TR	BOHQX35TF	BOGIQ93TR	BONKS35TF	BOHGN50TR	BOIDV59TF	BOHXY17TF	BOOAC19TR	BOHMC29TR	BOGPR78TR	BOGRV37TF	BOMGY69TF	BONQW14TR	BOGZN13TF	BOHEZ55TF	BOIHJ76TR	BONKM45TF	BOHEE59TR	BOIBT10TR	BONCA21TR	BOMGJ76TF	BONNK13TF	BOIBP64TF	BOHAW55TR	BOHOD03TF	BOMHP84TF	BOMPQ61TR	gnl|ti|103265245	gnl|ti|103312458	gnl|ti|103314688	gnl|ti|103990559	gnl|ti|104011620	gnl|ti|104028003	gnl|ti|104071491	gi|18879358|gb|BH744630|BH744630
At1g19920	BOGYD77TF	BOHET76TF	BOHIJ49TF	BOIDS41TF	BOGGS13TR
At1g54610	BOGMO87TR	BOHWV51TF	gnl|ti|104065117
At4g19185	BOHCZ67TF	BOMJN53TF	BOMQL27TRB	gnl|ti|103996783
At4g36210	BOGYD77TR	BONLA72TR	BONRX12TF	BONFT23TR	BOMFJ37TF	BOGAF09TR	BONPM48TF	BOGUS45TR	BOMIK31TR	BOHWM26TR	BOMKN44TF	gnl|ti|103267911
At1g44478	BOGBY03TF	BOMEU17TR	BOIBR88TF	BONMM40TR
At1g02100	BOMRX27TF	BOOAL12TF	BONPH11TF
At1g04280	BOMMH56TF
At5g59980	BOGCO51TF	BOIDH38TF	BOHKR71TR	BOMDI93TF	gnl|ti|104053473
At4g31210	BONOY72TR	gnl|ti|103999804
At4g15093	BONIV54TR	BOHTS27TF	BOGWZ66TR	BOGIW27TR	BOMCZ81TR	BOGKJ93TF	BOGWZ66TRB
At5g53990	BOHQA10TR	BONCH10TF	BONDX06TF	gi|18879551|gb|BH744797|BH744797	gi|18879546|gb|BH744792|BH744792
At3g11480	BONDF83TR	BOHML08TR	gnl|ti|103269448
At3g47540	BOHQD11TR	BOGXV73TR	BOIEK34TR	BONNV77TR	BOIGA96TF	BOIGA96TR	BOHGE85TF	BONIP66TF	BOHRI85TF	BOHUM55TR	BOMDN58TR	BOGHD52TR	BOIFT72TR	BOHQP50TF	BOGLS74TR	BOHBR55TF	BOMFE70TR	BONQR41TR	BOHLW16TR	BOHXE56TR	BOMKG21TR	BOHPZ39TR	BONGI29TR	BOHOG85TR	BOGEM90TF	BOGJU19TF	BOHWI20TF	BOMIJ36TF	BOGRK91TF	BOGIB66TR	BOGTL54TF	BOIHF86TR	BOGXX74TR	BOHHA83TR	BONSF90TR	BOGUX78TR	BOMIY56TR	BONLV35TR	BONAG01TR	BOMHE16TR	BOGXW07TF	BOMFJ60TR	BONQS68TF	BOHLE88TF	BOHNZ93TF	BOHDW60TF	BOGVE12TF	BOMKG91TF	gnl|ti|103248177	gnl|ti|103271963	gnl|ti|104031072	gnl|ti|104047791
At1g80730	BONIH09TF	BOGXC23TF	BOGXC23TR	gnl|ti|103997717
At2g01360	BOHKU40TR	BOMHO36TR	BOHNJ53TF	BOHRY74TF	BOIGX63TF	BOIGX63TR	BOHIK13TF	BOHAE43TF	gnl|ti|103325022
At4g32390	BOIFS86TR	BOHUJ54TR	BONIL54TR	BONIJ40TF	BONIJ40TR	gnl|ti|104003429
At3g09520	BOHFH70TF	BOHGI31TF	BOHAA48TF	BOHWM20TR	BOHGI29TF	gnl|ti|103272725
At3g47140	BOIFY88TF	BOIFY88TR	BOMEC55TF	gnl|ti|103287336	gnl|ti|104069052
At3g14000	BOIHH40TF	BOIHH40TR	BONBN38TF
At3g23780	BOGIM27TR	BONPH60TF	BOGTT53TR	BOGSE85TR	BOICF66TF	BONFB89TR	BOMHA42TR	BOMNJ79TF	BOHVP27TF	gnl|ti|103989302	gnl|ti|103993695	gnl|ti|104035915
At3g19160	BOMCQ23TR	BOHER36TR	BOMDT43TF	BOMNQ52TR	gnl|ti|104069805
At1g11680	BOHXF80TR	BOHSD28TF	BOIBZ37TF	BOGMR09TR	BOGZT95TR	BOMRJ51TR	BOGFD94TR	BONJL45TR	BOHUZ78TR	BOMEA53TR	gnl|ti|104010902	gnl|ti|104046493
At2g36000	BOGIP28TF
At2g36010	BOGIP28TR	BOGFP69TF	gnl|ti|104017148
At5g18800	BOMCT24TF	BOMKC08TF	BOGQN45TF	BOHWS93TF	BONNR47TF
At1g61700	BOMCT24TR	BONFH27TF	BOHYQ45TF	BONNR47TR	BONBW77TF	BOHSZ72TF	BONGG15TR
At1g14890	BOMJP91TF	BOGHA40TF	BONOD35TR	BOGKR52TF	gnl|ti|104065413
At2g34470	BOHLZ93TF	BOHSY29TR	BOGPZ32TF	BOHLU84TR	BOGLG93TF	BONCN73TF	BOHQR37TR	BONGM31TF	BONRJ72TF	BONRJ72TR	BOIFK30TF	BOIFK30TR	gnl|ti|104052479
At5g26742	BONRB33TF	BOGHM54TF	BOIDR40TF	BOIDR40TR	BOMAL83TR	BOHGI14TF
At5g60010	BOMJS92TR	BOGDB58TF
At3g11590	BONRV80TF
At3g19590	BOHLL48TF	BOHIB92TR	BOMBK41TF	BOHMA82TF	BOIHQ18TRB	BONAU52TF	BOMSH56TF	BOHHN65TF
At3g63220	BOHLL48TR	BOGHA45TR	BOHEU70TF	BOMOL67TF	BONRI79TF	BOGQR66TF
At3g20570	BOIBW28TR	BONHP63TR	BOGIY46TR	BOHXZ12TR	BONCK13TR	BOHJH04TR	BONBZ58TF	BOGVT91TF	BOIES44TR	BOGHR42TF	BOGIB94TR	BONBY12TF	BONNW10TF	gnl|ti|104026598	gnl|ti|104058226	gnl|ti|104063783
At5g58060	BONLB16TR	BOGIR82TF	BOMGL94TR	BOGZZ09TF
At5g20935	BONLV63TF	BOGFC83TF	BOMKI23TF	BONPZ15TR	gnl|ti|103250956
At3g32410	BOGQT04TR	BOHLM07TR	BOHXP44TR	BOGLS42TR	BONKY73TF	BOHQO81TF	BOMOF45TR	BOIBH55TR	BOHEY10TF	BONJL03TR	BONIE59TF	BOGQT55TR	BOMDH87TR	BOGWG04TF	BOHMA89TF	BOMBU60TR	BOGKX31TR	BOGXF77TR	BOHVT82TF	BOHXT93TR	BOHEG83TR	BOHUT93TF	BOMRG95TF	BOHXY15TR	BOIFZ18TF	BONLV49TR	BONLF92TF	BOHYU79TF	BOMPT62TR	gnl|ti|103994879	gnl|ti|104021138	gnl|ti|104025076
At1g78150	BOHNA02TF
At1g78140	BOHNA02TR	gnl|ti|103248189
At1g77855	BONLH18TF	BOMDP33TF
At5g64260	BOHGB79TR	BOHGB80TR	BOGIB31TF
At1g28550	BOGLX80TR	BOGTK13TR	BOGVR12TR	BONPZ85TR	BOMAV38TF	BOMGZ27TF	gnl|ti|104011449	gnl|ti|104041906
At3g14230	BOGLG34TF	BOHGP10TF	BOMKF57TR	BOGYL39TR	BOICC38TF	BOGIY21TF
At1g52325	BOHND03TR	BOGYJ95TF
At3g22830	BOICS78TF	BONNA09TF
At3g22750	BONGL94TR
At3g05970	BONAI76TR	BOGAF29TR	gnl|ti|104030501
At1g29770	BONRQ38TR
At3g24830	BOHBU15TF	BOHLR80TR	BOHSN12TF	BOGAZ34TR
At1g67550	BOGRP54TF
At2g11830	BOHNJ05TR	BOHWX86TR	BOMIS95TR	BOGTM67TR	BOMAZ29TF	BONCS42TR	BOIHH53TR	BOHQG27TR	BOHJX55TF	BOGHR84TF	BOGVB35TR	BOICO01TF	BONGK24TR	BOIBX02TR	BOHOP44TF	BOHQB05TF	BONOC20TR	BONCE31TF	BOHLH08TR	BOGXX39TR	BOHWE43TR	BOHBR73TR	BOMLF69TR	BOHEL89TF	BOIEG08TF	BOIHF63TR	BOIDU52TF	BOIDU52TR	BOGTL45TF	BOMQG52TF	BOHCT04TF	BOMDY17TF	BOIEG27TF	BOIEG27TR	BOMFM29TR	BOIHI83TF	BOIHI83TR	BOMHI80TF	BOMHI80TR	BOGUV16TF	BOHCH19TR	BOMIM44TR	BONPV32TR	BOHFE33TF	BOHSX32TR	BOGVV32TR	BONMS37TR	BOHIQ56TF	BONPQ04TF	BONCS11TR	BONHS34TR	BOMNN43TF	BOMQK69TRB	BOIGA74TR	BONDI74TR	BONNB17TF	gnl|ti|103248576	gnl|ti|103265282	gnl|ti|103265800	gnl|ti|103266286	gnl|ti|103266650	gnl|ti|103267254	gnl|ti|103283976	gnl|ti|103287331	gnl|ti|103301268	gnl|ti|103309890	gnl|ti|103310338	gnl|ti|103312669	gnl|ti|103318784	gnl|ti|103322995	gnl|ti|103323356	gnl|ti|103989178	gnl|ti|103991329	gnl|ti|103993457	gnl|ti|103999620	gnl|ti|104005893	gnl|ti|104006113	gnl|ti|104016343	gnl|ti|104018924	gnl|ti|104021264	gnl|ti|104029657	gnl|ti|104030351	gnl|ti|104032720	gnl|ti|104039382	gnl|ti|104044551	gnl|ti|104045691	gnl|ti|104058056	gnl|ti|104063233	gnl|ti|104067341	gnl|ti|104071859	gnl|ti|104075483	gnl|ti|104076989	gi|18878761|gb|BH744101|BH744101	gi|13954509|gb|BH009118|BH009118	gi|13954507|gb|BH009117|BH009117
At1g74780	BOHZS42TR	gnl|ti|104074634
At4g10810	BOMLC04TF	BOMBQ28TF	BOHGJ06TF	BONPZ71TR	BOGQH52TF	BOMKM15TF	BOGGH39TF	BOGEA89TR	BOGNQ78TR	BOMLJ52TF	BOMEA37TF	BOGEL39TRB	BONPN23TF	gnl|ti|103997863
At3g11420	BOHOF55TF	BONFT07TR	BONLN33TR	BOHMV46TR	BOHOQ45TF	gnl|ti|103314748
At3g19553	BOIHL55TRB	BOIHL55TF	BONPN26TR
At4g29905	BOHIC37TF	BOMMQ74TF	BONIB85TR	BOHFN13TF
At1g69600	BOGXK29TR	BOGHV66TR	gnl|ti|103308038
At5g14230	BOMLL07TR	BOGJJ73TR	BOHOK16TF	BOGLW57TR	BOHJP65TF	BONNV14TR	BOMQW63TF
At1g51280	BONIM52TF	BONCR96TR	BOHHC78TF	BOGQP02TR	gnl|ti|104030843	gnl|ti|104057743
At1g68875	BOGYA77TF	BONNB55TR
At2g45140	BONIM52TR	BOIGT24TF	BOIGT24TR
At5g42690	BOMGP83TR
At5g21430	BOHII39TF	BOGFX68TF	BONBA31TR	BOGTJ65TF	BOMBS77TR	BOMBW32TR	BOOAU59TF	BOOAU59TR	BOHII50TF	BOGVD88TR	BOHZK26TF	BONEV76TR	BOMFK79TR	BOGBK02TR	BOMNO70TR	BONMW83TF	BONDC11TR	BONKW88TR	BOGME66TF	BOMRP50TR	BOGYY17TR	BOGAS81TF	BOHYT81TR	BONAN74TR	BOHUB70TF	BOMPM68TF	BOGQG04TF	BOMLD50TR	BOIGL92TR	BOGCF15TF	BOHJH57TR	BOIEN05TF	BOMQI07TRB	BOGJM05TF	BOMFY77TF	gnl|ti|103248618	gnl|ti|103250177	gnl|ti|103261558	gnl|ti|104026768	gnl|ti|104044135	gnl|ti|104059161
At1g49350	BOGYD78TF	BOGEU70TR	BOGGG31TF	BOGPJ83TR	BOGEK31TRB	BOGLV80TR
At3g17170	BONCM35TR	BONBM42TF	BONSB60TF	BOHQC91TF	gnl|ti|103988524
At4g14740	BOMAS67TF	BONIH49TF	BOHBR69TF	BOGZR72TR
At1g71820	BONDC83TR	BONKF12TR	gnl|ti|104055094	gnl|ti|104071759
At5g13770	BOMGE39TF	BONGO68TR	gnl|ti|103275170
At1g17360	BOHQA11TF	BOGHG45TR	BOGVX87TR
At1g50620	BONOH27TF	BOHQG15TF
At3g62240	BOHEO22TF
At1g72370	BOMMK58TR	BONBP81TR	gnl|ti|103293690
At2g47110	BOHEO22TR	BONNE25TR	BOMNC12TR	BOHLX53TR	BONLD75TR	BOMEZ67TF	BOGFM79TR	BOHOK30TF	BOHOK30TR	BOMGS22TR	BOMKA39TF	BONIC44TF	BONQS36TF	BOHPB63TR	BONAF39TF	BOHOC43TF	gnl|ti|104036998
At5g03730	BOIFS87TF	BOMIF15TF	BOGCP38TF	BOGAC87TF
At3g62550	BOHFE70TF	BOHNU34TF
At5g55190	BONCY39TR	BOHGY63TR
At4g02820	BOHKX42TF	BOGXB22TFB	BOHOE93TF	gnl|ti|104055187
At4g16830	BOHEU24TR	BONIZ22TF	BOHSM53TF	BONBK71TF	BOHIG90TF
At3g06660	BONPA76TR	BOIBJ45TR
At5g25190	BONKN10TF	BONKN10TR	BOGJX84TF	BOGYI19TF
At4g20130	BOIFY89TF	BOHLP15TF	BOHLP15TR	BONFS77TR	BOICX12TF	BOHSS53TF	BOHLD36TF	BOGHY67TR	BOGZX30TF	BONEP95TR	BOMIQ20TR	gnl|ti|103262587
At5g24590	BOHLN90TF	BOGUQ07TF
At5g47400	BOGAB08TFB	BOGAB32TFB	BOHWP29TF	gnl|ti|104053581
At5g61220	BOMCQ24TR	BOHXG52TR	BOGNY72TR	BOHJI72TF	BOGYW96TR	BOMGJ30TF	BOMCG22TR	BOHOR25TF	BOHMK78TR	BOHLE80TF
At5g65310	BOIBH24TF	BOHRP39TR	BOMMY10TR	BOGHQ47TF	gnl|ti|103991445
At2g22430	BOIBH24TR	BOHMM63TF	gnl|ti|103266088	gnl|ti|103302559	gnl|ti|103985927
At3g50330	BOMIW43TR	BOGSZ39TF	BOMEW90TF
At2g21010	BONFD41TF
At5g16920	BOHLT92TF
At1g68725	BOIBK25TF	BOGIL82TF	BOGUX02TR	BOHMB56TR	BONAW92TF	BOMOT31TR	BOGET91TF	BOIFD72TF	BOGQV47TR	gnl|ti|104055017
At1g12900	BOHFQ74TF	BOMPZ45TF	gnl|ti|103249555
At2g31680	BOGOV48TF	BOHGO41TF	BOGPJ88TR	BOGKZ55TR
At3g10370	BOGUY66TR	BONCX01TR	BOGDG93TF	BOHSF56TF
At3g24140	BOMDG72TR	BONDM90TF	BOHEX82TR	BONNM14TR	BOHNR14TF	BONHJ36TR
At3g53460	BOMJM91TF	BOHIH37TR	BONQB07TF
At1g15400	BOHQV18TF	BOHHJ95TF	BOGIS05TR
At1g15390	BOHQV18TR	BOHOH35TR	BOHHJ95TR
At1g24290	BOGQH01TF	BOGQH01TR
At3g61620	BOGKY30TR	BONFD96TR	BONQQ84TF	BOHIQ18TF	gnl|ti|103260596
At2g07672	BOHFW76TR	BOOAG18TRB	BOIFZ56TR	BOGQZ21TR	BOOAH24TRB	BOMCH47TF	BOHNX78TR	BOHSD44TF	BOHXD64TF	BOMCT55TR	BOGTN43TF	BOGTT53TF	BOHUT25TF	BONAE24TR	BOHFG20TF	BOOAX89TF	BOIEU32TF	BOIEU32TR	BONSB81TF	BOHEJ20TF	BOHHA34TF	BOHWD80TF	BOHRH25TF	BOHOA61TR	BONCQ46TF	BOHVT41TR	BONEW57TF	BOGLR03TR	BOMHI58TR	BOGSP07TF	BOMCR74TR	BOGQP14TF	BOHKC08TF	BOHLO15TF	BOMNJ79TR	BOMAM39TF	BOHUI61TF	BONRS73TR	BOIDZ28TF	BOIDZ28TR	gnl|ti|103273680	gnl|ti|103297254	gnl|ti|103997548	gnl|ti|104041844	gnl|ti|104049896	gi|18875929|gb|BH741316|BH741316	gi|18875714|gb|BH741101|BH741101	gi|13952582|gb|BH008161|BH008161
At1g19240	BONRS80TR	BOGLI42TR	BOGVK12TF	gnl|ti|103277975	gnl|ti|104051996
At1g66720	BOIBT28TR	BOGAT07TF
At4g22140	BONFP45TF	BONFP45TR	BOIHE53TF	BOHUN20TF	BOMFS14TR	BOGTI55TF	BOHKO25TF	BOGJP13TF
At5g42530	BOMJV94TR	BOHUU79TF	BOMOB90TR	BOGYI18TF	BOGGG66TR	BOGQT92TF	BOGQT92TR	gnl|ti|103309472	gnl|ti|103998668
At4g29110	BONRY82TR	BOHDZ02TF
At2g17033	BONFS46TF
At5g59730	BOMJY95TR	BOHAE63TR	BOHMG43TR	BONRK08TR	BOGLO54TF	BOMOM82TF	BOMMJ80TF
At1g31130	BOMDV77TR	BOMRN42TF	BOGMO60TF	BOIEE22TF	BOIEE22TR	gnl|ti|104049506
At4g23630	BOGQT05TF	BOHSJ83TF	BOGWU93TR
At3g54000	BOGXJ70TF	BOHGX08TR
At3g14660	BOHZJ40TF	BONIE43TR	BOGXZ67TFB	BOHMA76TF	BOGOZ73TF	BOGNZ85TF	BOGSY15TR	BONLL87TF	BOGDI43TF	gnl|ti|104007066
At4g37720	BOGQW06TF	BOMDE20TF
At4g12780	BOHTG22TF	BOGOW61TF
At2g07681	BOHND04TF	BOMAJ66TF	BOHET79TR	BONMK23TR	BONJT18TR	BOGHL77TR	BOGRH12TF	BOIHR07TF	BONIN18TR	BOMPK73TF	BOGCJ17TF	BONDI93TF	BOMHT51TF	BOHQC74TR	BOHDF32TR	BONGS64TR	BONLH38TF	BONLH38TR	BOMQH77TRB	BOHGO50TF	BOHXQ15TF	BOHUB05TF	BOGKW13TF	BOGZN64TF	BOGKD62TF	BOMHN70TR	BOHRQ05TF	BOGOT36TF	BONRH70TR	BONLB56TR	BOHQD52TF	BOGAO90TF	BOIHI40TF	BOHUS78TR	BOIHR07TRB	BOGAK02TF	BONRE89TF	BOIDZ87TR	BOMQL92TRB	BOHCG23TF	BOHFJ33TR	BOHFD38TF	BONRP05TR	BONDK57TF	BONDK57TR	BOMQF89TF	BOMFU52TF	BOHZL19TF	BOGTZ84TR	BOGWF46TF	BONFN72TF	BOMLP38TF	BONGH80TR	BOHMS89TR	BOGUD07TF	BOIBD14TR	BOOAA78TF	BOHLS88TR	BOMQQ12TF	BOKBA87TR	BONRC75TR	BOGDF05TR	BOMNZ15TR	BOGXL77TR	BOGZS38TR	BOGYY31TF	BOHSN71TR	BOGAT52TR	BOGXI82TR	BOGNR52TR	BOGWJ38TF	BONSE03TR	BOHII01TF	BOMGS53TR	BONDI54TF	BOGVC81TR	BOHPO32TR	BONBU59TR	BOHNK79TR	BOHPC38TR	BOMDM51TR	BONFD22TF	BOGQJ32TR	BOMFJ61TF	BOHYD27TF	BOOAC24TR	BOGDR45TR	BONAA17TR	BOGAE87TR	BOHNT95TR	gnl|ti|103249378	gnl|ti|103259156	gnl|ti|103289840	gnl|ti|103291905	gnl|ti|103293290	gnl|ti|103300463	gnl|ti|103304177	gnl|ti|103306810	gnl|ti|103309502	gnl|ti|103318194	gnl|ti|103991017	gnl|ti|103991557	gnl|ti|103997278	gnl|ti|103999354	gnl|ti|104000391	gnl|ti|104001646	gnl|ti|104006336	gnl|ti|104007140	gnl|ti|104018677	gnl|ti|104019420	gnl|ti|104022971	gnl|ti|104049784	gnl|ti|104050408	gnl|ti|104052993	gnl|ti|104053563	gnl|ti|104056539	gnl|ti|104059633	gnl|ti|104061524	gnl|ti|104062568	gnl|ti|104064440	gi|18875658|gb|BH741045|BH741045	gi|18847464|gb|BH739556|BH739556
At2g07695	BOHND04TR	BOGRV58TF	BOMDG74TF	BOGUY69TF	BOMCS70TF	BOHHI37TF	BOGKA32TR	BOIHD93TR	BOMKH50TR	BOHET79TF	BONGB03TF	BONMK23TF	BONGV53TR	BOGDR63TF	BOGOK05TR	BOGYJ83TF	BOMPK73TR	BOICJ86TR	BOMNR20TF	BOMCB33TF	BOMCB33TR	BOHVJ41TF	BOGPT15TF	BOMET46TF	BOMHN54TR	BONQJ91TF	BONNJ84TR	BONGK17TR	BOHYA54TR	BONGV62TR	BOGOH17TF	BONAL93TF	BONAL93TR	BOIBW48TR	BOGZL08TF	BOGTW37TR	BOHIV10TR	BONDQ16TR	BOHSA42TR	BOGGG42TR	BONOW51TR	BOGCJ30TF	BOGKQ10TF	BOHEG03TR	BOMGQ68TR	BOHIF66TR	BOMOI46TR	BOMRO57TR	BONQC15TR	BOMHI26TF	BOGKS67TR	BOIDQ65TF	BOIDQ65TR	BOGBA37TF	BOGAU81TR	BONAJ62TR	BONIW49TR	BOHZN37TF	BOGRG90TF	BOGOG83TF	BONNQ65TR	BOGDY55TR	BOHLV44TF	BONAV73TF	BONDP83TR	BOHFJ27TR	BOMLM04TR	BOGAC91TF	BOMRR70TF	BOMBR20TF	BONRH85TF	BOHKG46TR	BOMEI30TR	BOGAK02TR	BOIDZ87TF	BOIGW96TF	BOIGW96TR	BOHPP68TF	BONHX14TF	BONCP91TR	BOHAV54TFB	BOMOL78TR	BOGWW86TF	BOMCN89TR	BONMR36TF	BOHAR75TR	BOHSJ89TF	BOHID51TR	BONFR19TF	BOHLJ63TR	BOMKV23TR	BOHAR85TF	BOGSK84TF	BOGCH36TF	BOGCH36TR	BOMKM34TF	BOGCG88TF	BOHXU23TR	BOMHI75TR	BOMJS38TR	BOHMS89TF	BOOAM78TF	BOGOX39TF	BOGCV91TR	BOHPU08TF	BOGZO71TF	BONFE84TF	BOMIR85TR	BONPM21TR	BOMNM54TR	BOHYQ87TR	BONGM03TF	BONGM03TR	BOGTC61TF	BOMQS70TF	BOHSN71TF	BOGNN95TF	BOGFO20TR	BOGKB88TR	BONRP48TF	BONJY27TR	BOHYU58TF	BOGML51TF	BOIDO96TF	BOIDO96TR	BOICD45TR	BOGZZ08TF	BOHRC39TF	BOHNK79TF	BOHFU07TR	BOMEJ58TF	BOGMX68TR	BOMGJ69TF	BOMIB26TF	BOGFK91TF	BONMT03TR	BONKG44TF	BOHMR34TR	BOGWA53TF	BONEC71TR	BOHII22TR	BOHMN84TF	BOGZH93TRB	BOHKI35TR	BOHWF70TF	BOGQY49TF	BOGQY49TR	BOGHX64TF	BOHSM18TF	BOHNT95TF	BOOAZ81TR	BOGMP36TF	gnl|ti|103247955	gnl|ti|103265214	gnl|ti|103270239	gnl|ti|103291049	gnl|ti|103302449	gnl|ti|103303820	gnl|ti|103985386	gnl|ti|103987030	gnl|ti|103988140	gnl|ti|103991115	gnl|ti|103993836	gnl|ti|103996381	gnl|ti|103997374	gnl|ti|103999244	gnl|ti|104013350	gnl|ti|104013793	gnl|ti|104046853	gnl|ti|104049674	gnl|ti|104050279	gnl|ti|104053443	gnl|ti|104064510	gnl|ti|104073014	gi|18878437|gb|BH743821|BH743821
At5g48440	BOGRJ53TR	BOMBQ22TF
At3g50230	BOHCE62TF
At5g40250	BONSD86TF	BONSD86TR	BONLX05TF	BOMNA96TR	gnl|ti|104031624
At5g32484	BOHTM24TF	BOHBZ63TF	BOIGW41TF	BOIGZ42TF	BONLP71TR	BOHQL70TF	BOHVG41TR	BOMKQ62TF	BOGTJ78TR	BONDD58TR	BONPD96TR	BOHFB94TR	BONAB09TF	BOGWA96TF	BOHTK01TR	BOMOO47TR	BOGBV36TF	BOHVP66TF	BOGXU13TF	BONJQ46TF	BOGAD34TF	BONFQ33TF	BOHMF89TF	BOMLT90TF	BOGFZ12TF	BOMDZ71TR	BONCT31TF	BOMOU62TR	BOGRE54TR	BOGHT24TF	BOHSD76TR	BOGTE76TF	BOHSM82TR	BOGGE34TR	BOGSE75TF	BOGZP02TR	BOGWR51TRB	BOHWO09TR	BOMAE82TF	BOHVI03TF	BOMFI59TR	BOIEV13TF	BOHRE41TR	BOHRB42TF	BONCC16TR	BONHO34TR	BOGHF08TR	BOHMZ34TF	BOIHI79TR	BONGR31TF	BOMKU80TR	BOGPF34TF	BOIDL68TR	BONIF41TR	BOHCA55TR	BOHPO01TR	BOHES62TR	BOMQT19TR	BOGAQ41TR	BOIDC73TR	BOMOH13TF	BOGRU55TR	BOGBL06TF	BOGPX54TR	BOGDK61TR	BOGPC57TR	BOMAC71TR	BOGQU67TF	BOHMQ68TF	BOHZP12TF	BOMAD36TF	BOGEN86TR	BOGOP25TF	BOIBK07TR	BOGNJ20TR	BOGKP18TR	BONPT16TF	BOGJS18TR	BOGTL93TF	BOHMF36TF	BONOW14TR	BOGJO66TF	BOHTI61TF	BONCI78TF	BOHHH74TF	BONJY59TR	gnl|ti|103292759	gnl|ti|103995555	gnl|ti|104027862	gnl|ti|104031956	gnl|ti|104050875	gi|18878098|gb|BH743484|BH743484
At1g54120	BOHZP42TR	BONSD89TF	BOHRA20TF	BOHFR36TR	BOGLA46TR	BONJQ29TR	BOGYL08TF	BOHPP38TR	BOGYC09TF	BOHUS51TF	BOHLA21TF	BOMRY06TR	BONEN26TF	BOHGA11TR	BOGYI17TF	BOMNQ91TR	BOMDW60TR	BOMDQ60TR	BONRQ72TR	BOMDE67TR	BONGZ41TR	BOHJF88TF	BOIBZ73TR	BOHFR78TF	BONHZ53TR	BONNW78TR	BOGOZ54TF	BOHPZ21TR	BOHPQ29TF	BOGSQ70TF	BONIX26TF	BONMI42TR	BOHGG56TF	BOHHW12TF	BOHAC88TF	BONFK71TR	BOMIL78TR	BOMBF55TR	BOMIP35TR	BOHKB33TR	BOHPW55TF	BOHUL21TR	BOGOU44TR	BOGJO33TR	BOMMA60TR	BOKAI07TF	BONEP03TF	BOHKE50TF	BONNX90TF	BOMKA75TR	BOGAE79TR	BOHTU59TF	BONLQ01TR	BONRS72TR	gnl|ti|103259741	gnl|ti|103290899	gnl|ti|103297215	gnl|ti|103304310	gnl|ti|104000768	gnl|ti|104019107
At1g76630	BOHNJ06TF	gnl|ti|103270355
At1g19080	BOMRF23TR
At5g44340	BOGAN95TR	BOMSK88TR	BOMNH94TR	BONAH40TF	BOHMZ58TF	BONEF61TF	BOHTX63TR
At3g13910	BONHQ03TR	BOHDF24TF	BOGDP35TR	BOGKP62TR	BOGCD57TR	BOGWA43TF	gnl|ti|104022946	gi|18877741|gb|BH743127|BH743127
At1g28140	BOGXE28TR
At1g59640	BOMGG81TR
At5g42140	BOMGJ82TF	BOMIQ60TR	BOICE69TR	BOHNE17TF	gnl|ti|104070765	gnl|ti|104074030
At3g52860	BOHIT84TR	BOGVT72TF	BOHJE40TR	BOHTV06TR	BOHIT77TR	gnl|ti|104072357
At4g10790	BOGRY58TR	BOGHM53TF	BOGLO16TF	BONKM30TF
At5g32426	BOHIW85TR	BONOM05TF	gnl|ti|104026548	gnl|ti|104047799
At4g03156	BONHZ06TR	BOHMQ81TR
At1g28590	BOHIF39TR
At3g12710	BOIET37TF	BOGKA79TR	BONID11TF	BONID11TR	BOHUN95TR
At3g58470	BONCJ35TR	BOHEL42TF
At2g31360	BOHUO76TF	BOMCN09TF	gnl|ti|103312250	gnl|ti|104054774
At1g58080	BOHOL58TR	BOGYB89TF
At3g24350	BONCM36TF	BONCM36TR	BONLE95TR	BOHEK12TR
At1g30040	BOMSH75TF
At5g47210	BONIB09TF	BONIB09TR	BOGBV61TR	BOHCY77TF	gnl|ti|104050287
At3g56820	BONDC84TR	BOIDN34TF	BONNK38TR	BOMDB70TR	BOGBH13TF	BONQL63TF	BOGVP40TR	BOHMI34TF	gnl|ti|103260556	gnl|ti|104005557	gnl|ti|104022633
At4g19050	BONDF85TF	BOHLV88TR
At5g19510	BOHKR41TF	BONGO02TR	BOMAN01TR	gnl|ti|104042870
At1g76520	BOIFP87TF	BOMRY75TR	gnl|ti|104033816
At5g13205	BOGIU72TF	BONOP73TF	BOGKM30TR	BOHEC23TF	BOGRH15TR	BOHEX31TF	BOGJI84TF	BOIET48TF	BOGPN19TF	BOGLQ08TF	BOHWV52TF	BOMQF45TF	BOMAJ96TR	BOGTH47TR	BONGT49TF	BOIGK89TR	BOMOL61TF	BONMZ72TR	BONOQ81TF	BOHMG61TR	BONBU06TF	BOMCS01TF	BOMGA15TF	BOMFY18TR	BOHHY61TR	BOGWG05TF	BOHYF24TF	BOMDI63TF	BONQS28TR	BONQR77TF	BOMIS49TR	BOHXO42TF	BOGZX90TR	BOGHB80TF	BONBK94TR	BOGJC56TF	BOHBH43TR	BONLF92TR	BOMKW37TF	BOGRE03TR	gnl|ti|103250998	gnl|ti|103291258	gnl|ti|103296393	gnl|ti|103987887	gnl|ti|103990062	gnl|ti|104009963	gnl|ti|104012740	gnl|ti|104014673	gnl|ti|104016598	gnl|ti|104023652	gnl|ti|104033344	gnl|ti|104062062
At1g76530	BOIFP87TR	gnl|ti|103998856
At1g17590	BOHQX60TF
At5g20130	BOHQX60TR	BONGU66TF	BONCM13TR	gnl|ti|104005153
At4g15770	BOGID26TR	BOGLN34TR	BOGKH57TF	BOMOT39TR	gnl|ti|104023381
At5g58730	BOMIK40TR	BOMHX19TF	BOHHM33TR	BONQF59TF	BOGHW67TR	BOMCC79TF	gnl|ti|103308963
At1g10580	BOHWJ32TR
At1g07220	BOHEU25TF	BONHJ75TR	BOMPV06TF	BONJG11TF
At1g07230	BOHEU25TR	BONJI61TR
At2g43140	BOHFH72TR	BOMJZ77TF	BOGUO52TF	gnl|ti|103283832
At1g02310	BONDO88TF	BONMN20TR	BOHIQ05TF	BOMSL16TF
At5g53080	BOIBV70TR	BOIDA47TR	gnl|ti|104070613
At1g50900	BOHEX26TF	BONLV81TF	BONNW52TF	BONNW52TR	BONDR38TF	gnl|ti|103989007
At4g21910	BOMOC14TF	BOGVE60TF
At3g20720	BOHQM16TF
At5g13150	BOMDA71TF	BONRU71TR	gnl|ti|104040249
At2g31780	BOGPC94TR	BOHNR66TR
At4g30560	BOMOF15TF	BOMAX81TR	BOGGR57TR	gnl|ti|104021921	gnl|ti|104030555
At5g66380	BOHQP17TF	BOHXN16TF	BONPX22TF	BOHHH43TF	BOGHW93TR	gnl|ti|103291134
At1g29230	BOIBH25TF	BOHHD42TF	BOMRK28TR	BOHSH89TF
At3g60580	BOGEP11TF	BONEM96TF	BOHDZ03TF	BONQM42TR
At4g02650	BOHRF65TF	BOGLD67TR	BOIEO33TF	BOHCB55TF	gnl|ti|103994635	gnl|ti|104019808
At1g03520	BOGOV49TR	BOHSU76TR	BOMLV26TF	gnl|ti|104012042
At5g18380	BOMJM92TF	BOMNB90TR	BOHTZ13TF	BOHJV66TF	BOHQQ53TR	BOHLW40TF	BONQH04TF
At4g11000	BOHLW94TF	BOIDN32TR	BOMQZ94TF	BONDS93TF	gnl|ti|103996725
At1g10770	BOGWK20TF	BOIHE67TR	BOGPG73TF	BOMAO04TF	BONIZ70TF	BONIZ70TR	BONQX61TF
At4g24460	BOGKV30TR
At5g01240	BOHRI66TF	BOMPW70TF	BOHGK06TF
At3g21140	BONLM62TR	BOGUB39TF	BOMNK33TR	gnl|ti|104026874
At1g69820	BOMOO18TF	BOGRK58TF	BOGOI01TF	BOGYU45TR	BONMG36TF	BOGUS43TF	BOMJT41TR	gnl|ti|104048916	gnl|ti|104073638
At4g36010	BOMDM75TR	BONEX92TF	BOIES21TR	BOHOD02TF	gnl|ti|103262913
At3g12390	BOMOR19TF	BONDB77TF	BOMQL08TF	gnl|ti|104023947
At3g07960	BOMJS94TR	BOGTW46TR	BOHXA13TR
At3g12370	BOMOR19TR	BOHFU91TF
At1g65070	BOMJV95TF	BOHTO20TR
At2g32720	BOHBI13TR	BOGPF53TR
At1g19950	BOMJY96TR	BOMDR09TR
At4g33520	BONAF77TR
At2g21350	BOHBO15TR	BOGFW01TR	BOGPO07TR	BOGJX08TF	BOHZK93TF	BOHPE81TF
At5g55507	BOGAE93TR	BOGXX73TR
At5g50960	BOHTJ24TF	BOGJW02TR	BONLK62TR
At5g16980	BOGLJ37TR	BOHPO13TF	BOHMB50TR	BONDR74TR
At3g21320	BOHZP43TF	BOHYS95TF	BOGZU80TF	BOHLO11TF
At4g27440	BOHTM25TF	BOHXD62TF	BOGOE25TR	BOHZQ49TF	BOGTB70TR	BONFQ65TR	BOHDA44TR	BOGYD13TR	BOHTM01TF
At3g25790	BOMRC23TR	BOGGY53TF	BOMBW67TF	BOMBW67TR	BOOAF34TRB
At4g27450	BOHTM25TR	BOGTB70TF	BOHDA44TF	BOGYD13TF	BONJJ20TR
At5g48890	BOMRF24TF	gnl|ti|103270580
At5g48880	BOMRF24TR
At1g17850	BOIEH34TR	BOMQZ08TR	gnl|ti|104005757
At3g26670	BONHQ04TR	BOGKH44TF	BOHJU37TF
At5g33280	BOGMC86TF	BOGRD08TF	BOHFW47TF
At5g23060	BOIEK35TF	BOIGS55TR
At2g01970	BOMAD64TF	BOGQT21TR	BOMAS45TF	gnl|ti|104052237	gnl|ti|104056272
At2g03260	BONOM71TR	gnl|ti|104011460
At1g69280	BOHTY29TF	gnl|ti|103268693
At1g60770	BOMGM84TR	BONKP87TR	BONAF50TR	BONRE13TF	BONLK12TR	gnl|ti|103299654
At3g04730	BOGZN30TF
At3g08760	BOMSB74TR	BOHPO94TF	BOMBB79TR	BONQV65TF
At1g18260	BOMGP85TR	BOGZB09TF	BONFS30TF	gi|13955082|gb|BH009408|BH009408
At4g34600	BOHOL59TR	BOGJL27TF
At3g17020	BOMSH76TF	BONLL29TR	BOMGG48TR
At1g72790	BOHEI22TR	BOGXG12TR	BOHRF45TR	gi|18877667|gb|BH743053|BH743053
At3g29635	BOGZW33TF	BOGQG60TF	BOMBL22TF
At1g26370	BONDC85TF	BONDC85TR
At1g61900	BOMCB21TR	BOGXO14TR	BOHIS65TR	gnl|ti|103256922	gnl|ti|103989532	gnl|ti|104060060
At2g20790	BOHQA13TR	BOHQH89TR	BONHM48TR
At1g65810	BOHWJ33TF
At3g61200	BOHKU43TR
At3g55220	BONKK11TF	BOGWS37TFB	BOGFF47TFB	BOGWS37TF
At4g35310	BOGIJ29TF	BONCY54TF	BOMFB70TF	BONGW48TF	gnl|ti|104074573
At2g35940	BOMIQ43TF	BOMEK34TR	BONIE55TR	BOMAK83TF	BOMNN34TR	BOMRI08TR	gnl|ti|103262788	gnl|ti|103275712
At1g52570	BOMDA72TF	BOMDA48TF
At4g24820	BOHFK74TF	BOMNT70TF	BONLN86TR	BOGED81TF	gnl|ti|103314864	gnl|ti|103317520	gnl|ti|104014840
At2g30395	BOGOP48TR	BOICW73TF	BOMLL66TR	BOICX73TF	BOICX73TR
At1g75000	BOGUV67TF
At1g30560	BOHLQ93TR	BONLG63TF	BONLG63TR
At2g34020	BONQW32TR	BOMFS80TF	BONRA83TR	BOHTF72TR	BONNS73TR	BOMNT65TF	BONHA58TR	BOMGZ43TF	BOGGF70TR	BONHN10TF	BOGUY75TF	BONAR89TF	BONCP46TF	BOGEY29TR	BOGWE39TF	BONCF96TF	BOOAG78TRB	BOGRZ23TF	BONLN34TR	BOMMK74TF	BOICA90TR	BOHEX43TR	BONHE21TR	BOOAJ11TR	BOGST33TR	BONEA65TF	BONHJ77TF	BOMHE66TR	BONCE11TR	BONJM84TF	BOMLO35TR	BONEQ25TR	BOGHK09TF	BONLD95TR	BOMEN60TF	BOHIV25TF	BOHEV10TF	BOGMS76TF	BOGLY71TR	BOGRY91TR	BOGJA69TF	BONQF22TF	BOGBP42TR	BOGKK28TF	BOGRJ96TR	BOHPH06TR	BONJI02TF	BONIA95TF	BONJL07TR	BOOAD33TF	BONIX04TF	BOMAC11TF	BONDN36TR	BOGMJ81TF	BONRL32TR	BONIK54TF	BONQU37TF	BOGBD50TR	BONDQ40TF	BONEP96TR	BOHPY74TF	BONSD07TF	BOHCS30TF	BOHVV93TR	BOGRR20TF	BOHSB39TR	BOHPJ75TR	BOGLR09TR	BOHFY48TR	BONPB94TF	BOGZA02TF	BOHRJ84TF	BOGZR50TR	BOOAT13TR	BONAU05TR	BOMNX81TR	BOHNG77TR	BOGEM88TF	BOOAD65TR	BOIEP16TF	BOMFU60TF	BOGOK72TF	BONBR17TR	BONPX60TF	BOHUR15TR	BOMNL93TR	BOMAL50TR	BOMKC84TR	BONAB62TR	BONGE85TF	BOGSY02TF	BOHEP63TF	BOMIF80TF	BOHDY61TF	BOHAY55TR	BOMPK14TR	BONPM29TF	BONDI35TR	BOIBJ21TF	BOIBJ21TR	BOHLQ49TF	BOMQR38TRB	BOGLB81TF	BOGRF59TR	BOMOG67TR	BOIAA29TR	BOGHE78TF	BOHSK77TR	BOMEO86TR	BONIV19TR	BOKAU09TR	BONCL46TR	BOHCP77TF	BOHJU05TF	BOMLA60TR	BOGQL62TR	BOGQI63TF	BOHBP77TR	BONRW05TF	BONJR70TR	BOOAB58TF	BOMIK15TR	BOMHZ10TF	BOGIW93TF	BOMKQ23TF	BOGJM04TF	BONPW08TF	BOMNY80TF	BOOAC13TR	BOOAN60TF	BOMGT16TR	BONFG24TF	BOGHY05TF	BONDC69TF	BONHP34TF	BONLO94TR	BONOA59TF	BOIDM65TR	BONKI91TR	BOIDH24TR	BONEO82TR	BOHGT71TR	BOHYL81TR	BONHF92TR	BONQG79TR	BOGFS13TF	gnl|ti|103252127	gnl|ti|103284677	gnl|ti|103298242	gnl|ti|103985025	gnl|ti|103988683	gnl|ti|103989525	gnl|ti|104010145	gnl|ti|104019319	gnl|ti|104021768	gnl|ti|104034602	gnl|ti|104036740	gnl|ti|104052950	gnl|ti|104054380	gnl|ti|104061423	gnl|ti|104064830	gnl|ti|104070168	gi|18876942|gb|BH742329|BH742329	gi|18875653|gb|BH741040|BH741040	gi|13953067|gb|BH008400|BH008400	gi|13950267|gb|BH007043|BH007043
At1g35513	BOMIW45TF	BOKAI95TF	BOMAO25TR	BOMQL84TF	BOGRN89TF	BONGM12TF	BONGM12TR	gnl|ti|103261206	gnl|ti|103271053	gnl|ti|103997192	gnl|ti|104056458
At4g09140	BOGQB01TR
At3g49170	BOOAB89TR	BOGYV13TF
At1g09620	BOGWH20TR	BOHVO26TR	BOHQQ87TF	BOGZG58TRB	gnl|ti|103284492
At4g28430	BOHRI67TR	gnl|ti|104075426
At5g26670	BOGQH03TR	gnl|ti|103261789
At5g14370	BOHLF49TR	BONGI28TR	BOHQZ68TF	BOHQZ68TR	BONAO37TF	gnl|ti|104066961
At3g06480	BOHLZ96TR
At4g28310	BOGWN22TR	BOGFQ89TR	BOHXY18TR	gnl|ti|103248880	gnl|ti|103312151	gnl|ti|104042528	gnl|ti|104059395
At4g34860	BONLP64TR
At5g44440	BOGQN05TR	BOHZL92TR	BONJK43TR	BOGQN42TR	BOGEU42TF	BOKAE86TF
At5g56760	BOGXD70TR	BOGEW12TR
At5g63770	BOIDZ30TF	BOGXA11TF	BOGZF90TRB	BOGXA11TFB
At4g35990	BOGLA35TR	BOHVM05TF	gnl|ti|103263023
At3g17465	BONRK39TR	BONPN50TR	BONBV91TF	BOHQS85TF	BOMNG66TR	BOHGS92TF	BOGQR75TF	BOGMC60TR	BOHWR79TR
At3g48300	BOMLK50TR	BOHFL72TF	BONHE61TR	BOHCC95TF	BOGXS60TF
At1g64640	BOHTG24TF	BOMKB59TF	BOHYN74TR	BOHGG87TR
At5g60280	BOHHR34TR	gnl|ti|103256788
At1g18590	BOHIE81TR
At5g18450	BOHCB63TR	BOHJP40TR	BONII12TR	BONAL28TF	BOGQR83TR
At2g16440	BOMFK33TR
At4g39950	BOHTJ25TF	gnl|ti|104059971
At1g11960	BOHIH82TR	BOGPM15TF	gnl|ti|103996634
At2g02800	BOMFN34TR
At2g20670	BOHBU18TF	BOGSK31TF	BOMFI13TF	BONSF28TR	BOMFZ87TR
At1g13040	BOMRC24TF	BOMBG89TR	BOGSI07TR	BOMSG53TF	BOHEG55TF	BOHSW96TR	gnl|ti|104048115
At1g05010	BOGXS75TR
At4g36890	BONHN04TF	BONAX45TF
At2g04030	BOGAK96TF	BOHZQ17TR	BOIEX65TF	BOIEX65TR	BONGR39TR	BOGKX27TR	gnl|ti|103263777	gnl|ti|103272607	gnl|ti|103280610	gnl|ti|104036448
At3g62630	BOIEH35TF	BOGFO65TR	BONOF12TR	BOMQJ25TF	BOHTF09TR	BONHN85TF	BONRA23TF	BONNG23TF	BOMQK25TF	BONHO69TF	BOMFY69TR
At5g02440	BOMLW54TR	BOKAL73TF	BOGHW20TR	BONRL58TF
At1g02680	BOMGG83TF
At5g25980	BOMAD65TF	BOMPA34TR	BONAQ71TR	BONCU37TF	BOMPW44TR
At4g33940	BONHT06TR	BOGJI33TR	BOGKO60TR
At3g03970	BOGMF88TR	BOGHA20TR	BOHQO78TR	BOGNP64TF	BOGHQ87TR
At2g43160	BOHPY11TF	BOMQA48TF	BOGAQ65TR	gnl|ti|103300191	gnl|ti|103308168
At5g38990	BOMRR29TF
At2g18500	BOMAM68TR	BOIFG87TF	BOIFG87TR	BOHBJ33TR
At4g14080	BONOB28TF	BOMEN94TF	BONDN58TF	BOMDG13TR	BOHGR24TF
At2g29720	BOMGS87TR	BONNS83TF	BOGMD35TR	gnl|ti|103990107
At5g21940	BOGTQ15TF	BOHYE45TR	BOHNT15TF	BOMEO42TR
At1g34350	BOHQR60TF
At2g46940	BOGOA44TR
At5g51470	BOGZW34TF	BOHZL24TR
At5g39530	BOHKO42TF	BOHQI61TR	BOMKN64TF	BONQZ52TF	BONQZ52TR	BOIBB07TFB	BOIBB07TFC	BOGET17TR	BOMKG38TR	BOGIS03TR	BOIBB07TF	gnl|ti|103306958	gnl|ti|104032337
At3g18790	BOMCE23TF	BOMMJ01TR	BOGGE57TR	BOHLS84TF	BOHLS84TR	BONIG11TR
At3g14310	BOHWG33TR	BOGNE83TR	BOGCK55TF	gnl|ti|103324963
At4g03565	BOIBP70TF	BOIES80TR	BOICW34TF	BOICW34TR	BOIGQ61TF	BOHMR80TR	BOIDF27TF	BOIHL43TF	BOMNY40TR	BOIBV16TR	BOIDC83TF	BOICL87TR	BOIFC93TR	BOIGJ72TF	BOIFV75TR	gnl|ti|103259082	gnl|ti|103261771	gnl|ti|103263070	gnl|ti|103272662	gnl|ti|103286658	gnl|ti|103289698	gnl|ti|103290137	gnl|ti|103293013	gnl|ti|103299257	gnl|ti|103301702	gnl|ti|103302466	gnl|ti|103308677	gnl|ti|103310236	gnl|ti|103313353	gnl|ti|103321400	gnl|ti|103325872	gnl|ti|103985354	gnl|ti|103986325	gnl|ti|103990901	gnl|ti|103993636	gnl|ti|103995558	gnl|ti|103996664	gnl|ti|104001012	gnl|ti|104001536	gnl|ti|104001673	gnl|ti|104002370	gnl|ti|104002454	gnl|ti|104005576	gnl|ti|104011659	gnl|ti|104015849	gnl|ti|104017127	gnl|ti|104017637	gnl|ti|104017922	gnl|ti|104025715	gnl|ti|104026380	gnl|ti|104030591	gnl|ti|104032978	gnl|ti|104037931	gnl|ti|104039230	gnl|ti|104040872	gnl|ti|104046818	gnl|ti|104047366	gnl|ti|104055235	gnl|ti|104058568	gnl|ti|104058586	gnl|ti|104060955	gnl|ti|104062470	gnl|ti|104064345	gnl|ti|104068783	gnl|ti|104071150	gnl|ti|104071928	gnl|ti|104072617	gnl|ti|104072652	gnl|ti|104075895	gi|18848120|gb|BH740191|BH740191	gi|18847996|gb|BH740071|BH740071	gi|18847522|gb|BH739611|BH739611	gi|13956934|gb|BH010739|BH010739	gi|13955661|gb|BH009693|BH009693	gi|13955616|gb|BH009672|BH009672	gi|13955402|gb|BH009575|BH009575	gi|13951622|gb|BH007701|BH007701	gi|13950902|gb|BH007352|BH007352	gi|13950518|gb|BH007168|BH007168	gi|13950420|gb|BH007119|BH007119	gi|13950418|gb|BH007118|BH007118
At2g37080	BOMCH24TF	gnl|ti|103250133	gnl|ti|104017286
At3g53970	BOHQG16TF	BONSH54TR	BONED11TF
At1g62500	BONKK12TF	BOHGR52TR	BOGCV70TF	BOGFX44TR
At3g27740	BOGOJ47TR	BOHQB33TR	gnl|ti|103284332	gnl|ti|103286021	gnl|ti|103998241	gnl|ti|104024018
At1g67190	BOHWM35TF	BOGPS83TR	BOHGP73TF
At5g06340	BOIBB25TF	BOGIY57TF	BOGZR33TF	BOIBB25TFB	BOIBB25TFC	BOHJB52TR
At1g64380	BONQQ31TR	BOGRZ13TF	BOGHI77TR	BOGBH06TF	BOMKI67TF	gnl|ti|103994924
At5g03270	BONLD61TF	BOHPR95TF
At3g57240	BONRJ80TF	BONFY58TF	BOMFC03TF	BOGMA75TR	BOGAY47TF	BOHAL77TF	BONON92TR	BOIGD25TF	BOIGD25TR	BOMKJ33TF	BOHAY45TR	BOHXB75TF	BOMNE34TR	BONIF87TF	BONIF87TR	gnl|ti|103262407
At3g48520	BOGWE20TR	BONOX37TR	BOHLE60TF	gi|13950283|gb|BH007051|BH007051
At3g59770	BONFD44TF	BONJE32TR
At3g22670	BOHXI85TR	BOGVI37TR	BOOAD93TR	BOHUH91TF
At1g29280	BOHFT78TF	BOMIM24TR	BOMRT51TF	BOMRT51TR	gnl|ti|103325321	gnl|ti|104015247	gnl|ti|104046700
At3g18690	BOHMS01TR	BOHBT92TR	BOGQI24TF	BOHET48TF
At5g40170	BOICA76TR	BOMDN23TF
At4g02740	BOHXU89TF	BOGBD06TF	BOKAL67TR	BOHPD33TF	BOOAK66TR	BOIBD67TF	BOGDP08TR	gnl|ti|104063572
At2g34640	BOMFB31TF	BOOAZ86TR
At3g59480	BOICJ79TF	BONON56TF	BOICX23TF	BOGFO02TR	BOIFV65TF	BOIFV65TR	BOGVU94TF	gnl|ti|103988107
At1g28540	BOGXG72TF	BOMEY31TR
At1g47290	BOGXJ73TF	BOMCS14TR
At3g62770	BOMFH33TF	BOGTR10TF	BOHMG72TR	BOHIT27TF	BONAP24TF
At3g62790	BOMFH33TR
At2g36410	BONSA88TR	gnl|ti|103297913
At1g70540	BOHZM44TR	BOGXB58TRB
At2g24620	BOMRT71TR	BONDO36TF	BONLY32TR	gnl|ti|103252910	gnl|ti|103265449
At2g17430	BONHK04TR
At3g06620	BOGXV77TR	BOGIU89TR	BOGTY92TF	BOMBN88TF	BOHEE09TF	BOHBE02TR	BOHDA76TR	BOGAW73TF
At5g57270	BOGHM21TR	gnl|ti|103272643
At3g03470	BONNT24TR	gnl|ti|104059310
At4g10890	BOMLF09TF	BOGEG11TR	BOHRA22TF	BOHSO84TR	BOGSV90TR	BOGJN20TF	BOHNW08TR	BOHFI77TR	BOHHC81TF	BOHUE48TF	BOHZL27TR	BOGKW80TF	BOHOT79TR	gnl|ti|103300917	gnl|ti|104006979	gnl|ti|104040850	gnl|ti|104074502	gi|13955185|gb|BH009458|BH009458
At1g15430	BOGNS40TR	BONMR59TR	BONDV12TF	BOHIU29TR
At5g62600	BOHUF76TF	BOGDD22TF
At3g16330	BONHT07TR	BOMHH41TF	BOKAC85TF	BOGOM19TR	BONAL68TF
At3g08590	BOGMF89TF	BOHWZ75TR	gnl|ti|103323120
At3g08600	BOGMF89TR	gnl|ti|103279877
At2g27570	BOGIF70TR	BOHKE93TR	BOHVF80TF	BOMQT79TF	BOHXD42TR	BOMPZ76TF	BOGLS51TF	BONFY66TR	BONBB08TF	BOICX05TF	BOGHZ07TF	BOGUI06TF	BOHCD07TR	BONCE24TF	BOHZN38TF	BONBH21TF	BONMO13TR	BOGOD88TF	BOMMX56TR	BONEK40TF	BOHTJ79TR	BONKU23TR	BONJR21TR	BONQA03TF	BOGZO52TR	BOMKU70TF	BOGXY15TF	BOGYY20TR	BOHEG63TR	BOHBD59TR	BOGKO32TF	BONEL40TF	BOGZA32TR	BOMJP56TR	BONLU79TR	BOHYJ09TR	BOMNV71TF	BOHJH54TR	BOHOF24TR	BOIEN07TF	BONAK91TR	BOOAX10TF	BOHNR32TF	BOIHA78TF	BONBF71TF	gnl|ti|103322731	gnl|ti|103323898	gnl|ti|103324824	gnl|ti|104011905	gnl|ti|104045847	gnl|ti|104052931
At5g24930	BONOM73TR	gnl|ti|104036454
At2g40200	BOHKF40TF
At5g32070	BOIFD86TF	BOGHG87TR
At3g63160	BOHPY12TF
At4g16360	BONIM56TR	BOHHY39TF	BOHSO51TF	gnl|ti|103260218
At4g39910	BONOS75TF	BOHFR30TF
At4g39940	BONOS75TR	BOMDQ82TF	BONMK85TR	BOMIV31TF	BONCA11TR	BOMQD37TRB	gnl|ti|104077211
At4g39400	BOGCL55TF	BOHQZ31TF	BOOAI14TF	gnl|ti|104055113	gi|13954841|gb|BH009285|BH009285
At1g64810	BONDC87TF
At5g11210	BOGTT17TF	BOMBW89TR
At1g64820	BONDC87TR	BONAS32TF	BOHFU46TR	BOGUD86TR	BONJF45TR	BOICJ53TF	BOICJ53TR	BOMRB57TR	gnl|ti|104071526
At1g11270	BOHWD33TF	BOMKE64TF	BONHZ28TR	BOHUG68TR	BONHB79TR	BOHKZ27TF	BOMLG37TR	BONII45TR	BOHML10TF	gnl|ti|104068815
At1g75760	BOGTT17TR	BOGAP12TR	BOGWR06TFB	BOGWR06TF	BOHKQ14TF	BONFV36TR	BOGZP77TR
At1g66810	BOMCV70TF	BOHRC73TR	BOIBI46TF	BOIBI46TR	BONBW58TR
At1g80300	BOMIH42TF	BOIEI46TR
At2g07702	BOGTZ19TF	BOIBW30TF	BOGHC86TF	BOIHL32TRB	BOICD91TR	BOIHL32TF	BOIHS44TRB	BONKH92TF	BONRB04TF	BOIFP77TF	gnl|ti|103246885	gnl|ti|103246992	gnl|ti|103254998	gnl|ti|103273939	gnl|ti|103290948	gnl|ti|103302552	gnl|ti|103304442	gnl|ti|103988256	gnl|ti|104002875	gnl|ti|104016327	gnl|ti|104030895	gnl|ti|104056285	gnl|ti|104071578	gnl|ti|104076952
At3g15090	BOHER27TF	BOHYV59TF	BOGJO49TF	gnl|ti|103286368
At1g10250	BOGIX76TR	BOGJI84TR	BOHBO21TR	BOKBC59TF	BOIHE66TF	BOIHE66TR	BOHPF81TF	BOIDF15TF	BOIDF15TR	BOMJV18TR	BOGPE69TR	BOGWG05TR	BOMPT04TR	BOHXI27TR	BOICR68TF	BONND14TR	BONQR77TR	BOGBZ59TF	BOHJA94TF	BOGJC56TR	BOIEH22TR	BOHXI73TF	BONID43TF	BONGF89TR	BOHLE85TF	gnl|ti|103254738	gnl|ti|103303057	gnl|ti|103303154	gnl|ti|103985394	gnl|ti|103991092	gnl|ti|103999984	gnl|ti|104012130	gnl|ti|104039809	gnl|ti|104046179	gnl|ti|104065326	gnl|ti|104069021	gi|13951374|gb|BH007583|BH007583
At1g26830	BOHLK93TR	BOIFQ40TR	BOHMB53TF	BOHAA86TR	BOGBI44TR
At1g25155	BOGUS68TF
At2g03780	BOMDA74TR	BOHXJ69TF
At4g26200	BOMIT46TF	BOMBW91TR	BOGUF75TF
At3g15880	BOHFN77TR	BONSE40TR	gnl|ti|103316844	gnl|ti|104002411
At3g56290	BOHWV39TF	BOHLA39TR	BOMKX61TR	BOGJO62TR
At1g26130	BOGWS59TFB	BONJT20TF
At4g25140	BONQZ35TF	BONQZ35TR	BOHON25TF	BOHXU10TR	BOGHE66TF	BOGOW94TR
At5g35990	BONFX92TF
At4g22770	BOGEP14TR	BOGTS68TF
At1g54320	BOMIZ48TF	BOGMJ07TF	BOHEI19TR
At2g41660	BOHMS02TF	BOHGW90TR	BOHAC33TR	BOGXR26TR	BOMLD18TF	BOHBP63TF
At4g24120	BOGQY51TR
At1g09140	BONRB38TF	BONJM74TF	BOIBX27TR	BOHOH90TR
At4g33660	BOMFB32TF	BOGKX04TF	BONRY69TF	gnl|ti|104072291
At1g20900	BONBP30TF	BONBP30TR	BOGKX90TR	BOMBO90TR	BOGYE13TF	BONFO85TR
At5g59320	BOGQT09TR	BOHXG15TR	gnl|ti|104025018
At3g29785	BOHIB82TR	BOGXY88TF	BOMGR09TR	BONPR06TR	BOIGK63TF	BOGDF81TR	BOIBR08TF	BOGJP63TR	BOMNO57TR	BONHR13TR	BOMEL42TF	BOHJW11TR	BOHQB53TF	BOMSE31TF	BOGFR34TR	BONED12TR	BONSE25TR	BOMLZ42TR	BOHKK83TR	gnl|ti|103265428	gnl|ti|103999394	gnl|ti|104000912
At3g15820	BOHTX72TF	BONFE38TR
At3g14380	BOHND08TF	BOMNA43TR	gnl|ti|104004822
At3g54700	BOGLG39TF	BOMDA80TF	BONBP40TF	BONEJ76TF	BOGVB68TF	BOGRR78TF	gnl|ti|103293389
At1g04480	BONHH04TF	BONPQ58TF	BONJJ81TR	BOMGX31TR	BOHPE28TR	BOGCZ47TF	BOMPT45TF	BOHII16TR	gnl|ti|103307095	gnl|ti|103307208	gnl|ti|104051910
At3g21670	BOGAE96TF	BOMFL46TF	BOMBP39TF	BONLY38TF	BOGQM38TR
At3g21660	BOGAE96TR	BOGYT07TF
At2g45160	BOGXP76TR	BOMEQ53TF
At3g45580	BOMLQ54TF	BOHYJ48TR	BONJK18TR	BOMQW94TR	BOGVH48TF	BONJT41TR	BOGBA38TF	BOGFS51TR	BOMGQ78TF	BOHFS33TR	BONAD88TR	BOHHZ40TF	BOIES46TR	BOHRK89TR	BOMIP68TF	BOGKI59TR	BOHVD11TR	BOHQN91TR	BOHQK91TR	BOHFL11TF	BOHYL77TF	BONOB18TR	gnl|ti|104036848	gnl|ti|104040575	gnl|ti|104064697
At1g15210	BONCL80TR	BOHXM40TR	BOHNY57TF	BOMDT93TR	BOGAK26TF	BONKL94TR	BONNT17TF	gnl|ti|103287017
At5g35145	BONNQ24TF	BONSJ21TF	BONGH84TF	BONOP48TR
At1g55210	BONIA53TF	BOHSA25TR	BONOB78TF	BONOB78TR	BONIX44TF	BONKL52TF
At1g05660	BOGZE30TR	BOMNQ72TF	BONGX29TR	BOIFS19TF	BOOAK25TR	BOGZE30TRB
At1g30910	BONID54TR
At2g43590	BONNW26TF	BOGUT46TF	BONBZ13TR	BOGGZ03TR	BONMK76TR	BOHSH44TF	BONRM50TF
At3g10540	BOGZH31TF	BONDZ95TF
At3g01670	BOHUF77TF	BOHBP67TR	BOGGT70TR	BOHIN78TF
At2g46735	BOGIC70TR
At5g52545	BOGZK32TR	BOMAV90TR
At5g01820	BONHW09TR	BONIQ95TF	gnl|ti|104070369
At5g35490	BOMSB77TF	BONCA55TF	BOGNQ24TF	BOICT69TR	BOMBI30TF	BOGAH33TF	gi|18876528|gb|BH741905|BH741905
At3g25100	BOGCF54TF	BOHJN59TR	BOHJL37TF	gnl|ti|104045416
At1g62520	BOGTN16TR
At5g57810	BOHEZ71TF	BONLJ83TR	BONGZ52TR	BOGVT75TF	BOHBC83TF	BOHND88TR	BONCC30TF	BOGCH63TF	BOHVA24TF
At3g24170	BOGOR92TR	BONDQ39TF	BOMEC31TR	BONII81TR
At5g59400	BOIFJ89TR	BOICQ34TR	BOGPY87TR	BONGN47TR	BOGBZ11TR	BOMHX57TF	BOGWL58TF	BOHWW70TF	BOHUU24TF	BONRJ40TR	BOGCL17TF	BOHZP27TR	gnl|ti|103254330	gnl|ti|103996093	gnl|ti|104048604
At1g67510	BOGTQ17TR
At2g33670	BOGCL56TF	BOGQQ21TR	BOMQO91TRB	BOHXG85TR	BONHO62TF	gnl|ti|104000132
At3g13340	BOGCL56TR	BONHO62TR
At2g42790	BONKB11TF	BOHML71TR	BOHXB24TF	gnl|ti|104002204
At3g22320	BOIBJ70TR
At5g28540	BOGZW36TR	BOIGC36TF	BOMKR88TF	BOGSS46TR	gnl|ti|104005513
At5g65660	BOGTT18TR	BOMEZ41TF
At2g19110	BOMCV71TF	BONAW25TF
At4g35250	BOGOD47TR	BOGEP93TR
At3g01790	BONDF89TF	BONMR30TF
At3g58300	BONEV41TF	BONQE35TR	BOGED37TR	BOHLU92TR	BOGWR25TF	BOHYQ66TR	BOGWR25TFB
At1g24480	BOHFE75TF
At5g09850	BOGCU59TR	gnl|ti|104035772
At3g18190	BOHKX47TF	BOHHS18TF	BOHXT80TF	BOHTL24TR	BOMCQ12TR	gnl|ti|104037280
At4g13235	BOHLK94TR
At1g03540	BOIBV74TF
At3g16310	BOHLN95TF	BOHHN79TF	BOGZJ78TR
At4g36840	BOHRC68TF	BOOAX57TF	BOMLR28TF	BOHDB91TF	BOGZE85TF	BONHT69TR	BOGKR02TR	BOGVQ89TR	BOGPQ79TF	BOHMG88TF	BONQG24TF	BOHKW45TF	BONKY23TF	BOGFI28TF	BOGYS41TR	BOMLB24TR	BOGQL70TR	BOGCL34TF	BOGHX55TR	gnl|ti|103259933	gnl|ti|103322014	gnl|ti|104028866
At4g01470	BOMIW48TF	BOHUP95TF	BOHVU61TF
At2g23970	BONLG64TF	BOGWL60TF
At5g11750	BOHFQ79TF
At3g53390	BONKW18TF	BONSN74TF	BOMHR91TR
At4g23980	BOKAI44TF	BONNN32TR
At3g50260	BONRM83TR
At2g31985	BOGQY52TF	BOMQL34TF	BOMAT91TF	BONHH93TF	gnl|ti|104075354
At1g77110	BOMEZ30TR
At4g21366	BOHSY22TR	BOHJL91TR	BONEX64TF	gnl|ti|104032449
At3g20840	BOGWN25TF	BOMLI14TF	BONJV05TR
At1g09980	BONRS85TF
At1g47640	BOGFI64TR
At1g79430	BOHBF16TR	BOGIH31TF	BOIBK88TF	BOGYL46TF	BOHBG84TR
At3g19580	BOGRA55TF	BOHXD57TR	BOKAL15TR	BOMSH56TR	BONEY29TF
At1g08210	BOIDZ33TF	BOHCC42TR
At1g69690	BOMQX23TR	BOGGR79TR	BONJW21TR	BOMRH86TR	BOGOQ42TR	BOHES59TR	BOMAX58TR	BOHBG72TR	BOHUX48TR	BOMNE46TF
At5g65430	BOHTA25TR	BOHCV29TF	BOGPO15TF
At1g13110	BOGRD56TR	BONCY43TF	BOMGL02TF	BOGRQ33TR	BOGRL08TF	BOHOM91TR	BOHMA92TF	BOMDT20TR	BOHCU14TR
At1g14700	BOMLH52TR	BOIHF11TR	BOHTZ01TR	BOHQJ48TF
At1g80580	BOHNA08TF	BOMHO23TR	BONMO76TR
At4g22550	BONBS32TR	BOGQA78TF	BOHOI02TF	BONND44TF
At1g21400	BOGXJ75TR	BOHFX85TR	BOOAT67TF
At4g32890	BOMKX06TR	BOGJZ23TF	BOGJZ23TR	BOGPR41TR
At5g07300	BONNH22TR	BOGOP29TR
At2g43290	BOGWZ29TF	BONDX44TR	BOGWZ29TFB
At5g46390	BOHBO19TF	gnl|ti|103254228	gnl|ti|104039207
At2g25470	BOGSZ10TF	BOHOP68TR
At5g32430	BOMFK36TR	BOGUK31TR	BOMHX14TR	BONQN57TF	BOGMW19TR	BOHMG28TF	BOGUE43TR	BOHUA72TF	BOMMG29TR	BOGEJ33TRB	BOMPJ43TR	BOMDU60TF	BONLF76TF	BOGGF33TF	BOGSG35TR	BOGIO65TF	BOHHK77TR	gnl|ti|104055264	gnl|ti|104058703
At1g15140	BOMRT73TF	BOOAL45TF	BOOAL45TR	BONET20TF	BOHJU78TF	BOMHL68TF	BOGCQ39TF	BOHWE64TF	BOIBP67TF
At1g77810	BOHHX39TF	BOIEA84TF	BOIEA84TR	BONPP82TF	gnl|ti|104062606
At4g03430	BOGBX50TF	BONGN33TF	BOHAE93TF	BONLH54TF	BOMNA15TF	BOGWX71TF	BOHJZ43TR	BOGHR31TR	BOHGQ46TR	BOMSK52TF	gnl|ti|103261390	gnl|ti|103986727
At5g43130	BOGBX50TR	BONHC76TF
At5g56950	BOMFQ38TF	BOGAZ74TF
At3g26520	BOHCK69TF	BOGVR52TR	BONLD24TR
At1g75560	BOGNP41TR	BOOAY65TF	BOGLO78TF
At3g51230	BONCR83TF
At5g05660	BONOG73TF
At2g40190	BONCA37TF
At1g75520	BOMAD68TF	BONQE37TR	BOGYJ53TR
At3g19950	BOMLZ58TR	BONHS52TF	BOMBK21TF	BOMET36TF	BOIBD78TR	BONBD38TF	BOGGG25TR	BOMJW59TF	BOMGB48TR	BONJN27TR	BONLJ85TF	BOHBQ84TF	BOHRV41TR	BONIW30TF	BONGV74TR	BOHAZ88TF	BOHNY30TR	BOGGX94TR	BOGTT40TR	BOIHB78TF	BOGWK58TR	BONKV96TF	BOGLZ22TF	BOGFY56TR	BOHKJ31TR	BOGUB57TF	BONCA74TR	BOGJK27TF	BOHYS87TR	BOHCV18TF	BOMEQ79TF	BOOAL84TF	BOMGL38TF	BOHIG37TR	BOGFH17TR	BOMEX31TR	BONOQ78TF	BOMDB79TR	BOHWY88TR	BONQZ84TF	BONPR38TF	BOGRX14TR	BOHIP44TR	BOIGV01TR	BOHZT52TF	BOMKM14TF	BOGTW72TR	BONNF34TF	BOHZN59TR	BOHAG24TR	BOMBQ88TF	BOGQC54TRB	BONDE63TF	BOHEY50TR	BOOAW23TR	BOHUX11TR	BOGLO22TF	BOGOL34TR	BOGCQ44TF	BOGCV90TF	BOIBC61TF	BOGKC23TF	BOOAZ36TF	BOGJZ75TF	BOGFF12TR	BOGRD08TR	BOGZJ30TR	BOMRP71TR	BOIHI92TR	BOGXB35TRB	BOGKT88TR	BOIBC61TFB	BONPS38TF	BOHUK80TF	BOMHK05TR	BOHTH84TF	BOMFA49TR	BOMKD70TR	BONSG68TF	BOMGG69TR	BOGJY13TF	BONGA34TR	BONGD36TR	BONJB05TR	gnl|ti|103254974	gnl|ti|103283364	gnl|ti|103285621	gnl|ti|103286084	gnl|ti|103286768	gnl|ti|103293769	gnl|ti|103299215	gnl|ti|103299611	gnl|ti|103323625	gnl|ti|103325562	gnl|ti|103984382	gnl|ti|103984987	gnl|ti|103987492	gnl|ti|103996482	gnl|ti|103997034	gnl|ti|104000240	gnl|ti|104009764	gnl|ti|104011710	gnl|ti|104014898	gnl|ti|104018498	gnl|ti|104022607	gnl|ti|104022717	gnl|ti|104023917	gnl|ti|104030626	gnl|ti|104051906	gnl|ti|104054013	gnl|ti|104055800	gnl|ti|104061749	gnl|ti|104067897	gnl|ti|104068984	gi|18880577|gb|BH745749|BH745749	gi|18878914|gb|BH744244|BH744244
At2g19990	BOMBT20TR	BOGAZ37TR
At5g61670	BOMGJ87TR	BOGHI16TF	BOGEZ56TF	BOHVF24TR
At5g59720	BOGIF72TF	BONOH34TR	BONRG91TF	BOMJV06TF	BOGZV42TF	BOGYD54TR	BOMJT45TF
At1g07600	BOGBP07TR	BOGWK54TF	BONHG91TR
At1g52140	BOMNL11TR	BOGJC88TR	BOHES33TR	gnl|ti|103985636	gnl|ti|103991158
At5g51700	BOGTK16TR
At1g48720	BOGOO92TF	BOMQF20TF	BONBP60TF	BOMRC67TF	BONDL25TF	BOICR70TF	BOIGH08TF	BOHYR74TF	BONID43TR	BONGF89TF	gnl|ti|103985298
At4g09860	BOGUD65TR	BOGSS65TR	BONAJ36TR	BONDR95TR	BOHXN02TF	BONNP85TF	BOGSM74TR	BOHBC30TF	BOOAM15TF	BONKP81TF	BOGGR92TF	BONBN10TR	BOMLI37TF	BONPT67TF	BOGIY63TR	BOHQS52TF	BOMKH95TF	BOGYE76TF	BONLK60TF	BOOAS45TF	BOMQD28TF	BONPK81TR	BOHCA22TR	BOHHY42TR	BOGKE42TR	BOMOF74TF	BOHXU03TR	BOGQE65TF	BOMNR76TF	BONKB77TF	BOMOR83TF	BONOS06TR	BOHEV56TR	BOMQH08TF	BOHJB23TF	BOHVQ62TR	BOGTW95TF	BOHYL34TR	BONQA28TF	BOGAK42TF	BOGCU05TR	BOGMB85TF	BOIFO89TR	BOHFG74TF	BOHPR15TF	BOHVR36TR	BOGPP09TR	BOGEB69TF	BOGFT70TF	BOMSA88TF	BONQG42TF	BOHSQ80TF	BOMRZ40TF	BOHUC46TF	BONQJ55TR	BOHFU02TF	BOGSJ31TF	BOMMA81TF	BOMQF02TF	BOGQS39TF	BONAS12TR	BOMBS53TR	BOGNR79TR	BOMGQ23TR	BOMSB61TF	BOMSK66TR	BOHXL79TF	BOHHQ71TF	BOGBE92TR	gnl|ti|103250837	gnl|ti|103262656	gnl|ti|103324370	gnl|ti|103986243	gnl|ti|104029316	gnl|ti|104049665	gnl|ti|104063978
At1g53860	BOIBJ71TF	BOIBJ71TR	BOGDU83TF	BOGLN88TR	gnl|ti|104045481
At3g49910	BOGCO58TR	BONGP37TR
At5g51510	BOGOD48TF	BONPX10TF
At4g08750	BOGUG66TR	BOHPS15TR	BOMHH49TF	BOGSH29TR	BOGRQ23TF	BOHTG48TR	BOGJV54TF	BOGIK09TF	BOGDE26TF	BONIE88TF	BOIEO72TF	BOGKR38TF	BOHZZ96TF	BONER48TF	BOGYX88TF	BONPL95TR	BOGXO95TR	BOHYV32TR	BOGYY71TF
At5g60070	BOGWR34TFB
At5g56860	BOGIX78TR	BOOAU67TF	BOOAU67TR	BOHTJ84TR
At3g18970	BOIHB45TR	BOIDU60TR	gnl|ti|104077120
At4g02580	BOHLH94TR	BONQD47TF	BOHAH32TR
At2g32510	BONKK15TF	BONKK15TR	BONOQ32TR	BONMN43TF	BONDR49TF	BONDR49TR	BOHRI30TR	BONFR82TR	gi|13955283|gb|BH009508|BH009508
At2g32160	BONRA80TF	BONDV42TR	BOMCA91TF	BONDH23TF	BOHTV74TR	BOMAL35TF	BOGXG11TR	BONFS04TF	gnl|ti|103247268	gnl|ti|103265335	gnl|ti|104014018
At3g51120	BOHMJ01TF	BOMPZ78TF	BOHHD48TR	BOGNK70TR	BOHDD75TR
At4g18690	BOGKM32TF	BOHKP23TR	BOHJV21TF	BOHQU41TF
At5g04970	BOKAC43TF	BOHNC93TF
At1g54150	BOMIT48TF
At5g15310	BONRG82TR	BOMKC41TF
At1g54140	BOMIT48TR	BOMRQ74TF	BONRS38TR	gnl|ti|103988304
At1g32415	BOGQS51TF	BOIHE93TF	BOGLK66TR	BOGEF49TF
At4g24805	BOMDD77TF	BOMMZ68TR	BOGMU13TR	BOGQF47TR	BOMHM39TF	BOGDK68TF
At3g13770	BOGQS51TR	BOGSU49TR
At1g79410	BOGLC80TR	BOGKJ54TF	BONEI10TR	BONEK66TR	BOGDD80TF	BOMCS33TR	gnl|ti|104002974	gi|18875826|gb|BH741213|BH741213
At3g58590	BOGKS34TF
At1g19790	BOKAI45TF	BOMDA78TF	BONLK21TR	BOHMU03TF	BOGLL57TF	BOHQH91TF	BOGUW14TR	gnl|ti|103286774	gnl|ti|103993893	gi|13951336|gb|BH007564|BH007564
At1g27030	BOGFC63TF	BOHWQ31TF	gnl|ti|103277690	gnl|ti|103301970	gnl|ti|103311819
At4g17270	BOGKV35TF	BOMPV42TR	gnl|ti|104042655
At4g30140	BOHBT62TF	BONQQ22TF
At5g41380	BOGKY36TR	BOHOD95TF	BONFY35TF	BOGAN86TR
At3g25800	BOHBC16TR	BOGFD43TF	BONLV31TF	BONLV31TR	gnl|ti|103269393	gnl|ti|104041814
At1g76410	BOHHI35TR	BOHZK31TF	BOMSH41TR	gnl|ti|104046531
At3g60520	BOIDZ34TR
At2g07671	BOMKU06TR	BOGYB32TF	BOGBO66TF	BONLK35TF	BOHGY04TR	BONHS77TF	BONPN59TR	BOHAC40TR	BOMSG17TF	BOIFC31TF	BONLH61TF	BONOE70TR	BOGYK85TR	BOGZO53TR	BOIBA05TR	BONOI57TF	BONHB80TR	BOGSF55TR	BOMIM46TF	BOOAP94TF	BOGXY39TR	BOHSL37TR	BOMMN23TR	BOMAU85TF	BOHCP84TR	BONRA57TR	BONHX87TR	BOGJF62TR	BOMFB20TR	BOHIQ78TR	BONQK27TR	BOGVZ18TR	BOGBN94TR	gnl|ti|103257983	gnl|ti|103268455	gnl|ti|103283500	gnl|ti|103300237	gnl|ti|103303022	gnl|ti|103315572	gnl|ti|103323965	gnl|ti|103996348	gnl|ti|104001678	gnl|ti|104005239	gnl|ti|104007357	gnl|ti|104045630	gnl|ti|104053319	gnl|ti|104072495	gi|18877929|gb|BH743315|BH743315
At1g07200	BONHB04TR	BONIC15TR	BOOAJ74TF	BOGBC07TF	gnl|ti|103319944
At3g05370	BONHV51TF	BOMJP33TR
At1g26140	BOMFY82TR	BOGCD20TR	BOGRD82TR	BOIHM34TRB	BOMDR29TR	BOGIE23TR	BOHEV46TR	gnl|ti|104060428
At1g06650	BOGRG58TR	BOGRH39TR	BOMMC67TF	BOGLV02TF	gnl|ti|104065344	gnl|ti|104072845
At5g08335	BOHNU56TF	BOGXX68TR	BOMEV71TF
At5g26860	BOGSW10TR	BOGBR67TR	BOOAI27TR	BOMMA96TR
At5g08330	BOHNU56TR	BOHXQ04TF	BOGTA88TR	BOMHK88TF	BOMFD23TR	BOGGB88TF	BOGQS46TF	gnl|ti|104008086	gnl|ti|104018815	gnl|ti|104028085
At1g59740	BONHY52TF	BONHY52TR	BOGXA08TF	BOIBS21TR	BOGXA08TFB
At5g55600	BOGXM77TR
At1g19480	BONBV34TR
At1g13540	BOGSZ11TF	BOGPH25TR	BOGXB31TFB	BOGHZ52TR	gnl|ti|104045660
At5g15400	BOHNX57TF	BOGQJ82TF	BOMLU47TR	BONKZ63TR	BOHQC09TF	BOHXU45TF	BOHAP87TF
At1g28040	BOHHU39TF	BOHHI68TF
At5g12330	BOGNJ40TF	BOGNJ40TR	BOMET91TF	BOHFW10TF	BONLV05TF	BONLV05TR	BOMBP41TF	BOHKL36TR	gnl|ti|103324455
At4g16560	BOMLQ56TR	BOIHI42TF	BOIHI42TR	BOHXL08TF	BOHRC41TF
At2g25770	BOHIK87TF	BOGKC58TR
At5g67300	BOGBG05TF	BONGY55TR	BONGP69TF	BOGLN12TR	BOHRT05TF	BOHLY82TF	BOGLZ95TF	BOGLZ95TR	BONCC66TR	BOHME83TR
At5g58110	BOMLT57TF	BONFH07TR	BOMOO29TF	BOGMD59TF	BOHUT18TR	BOIGI43TR	BOGFK31TF	BOHTQ53TF	BOGKX19TF	BOIGJ54TF	BONAS19TR	BOMNE48TF
At5g25560	BOGBG05TR	BOMMQ50TF
At5g25340	BOMNF10TF	BOHUR95TR	BOMBM16TF	gnl|ti|104021143
At4g37100	BOMLZ59TF	BOGNS92TF	BOMKT03TR	BOGDT60TR	BOHYF62TF
At2g07715	BOGOF90TR	BONLP69TR	BOHSL75TF	BONJJ62TR	BONJS68TF	BONHE19TR	BOGMS50TF	BOMFL09TR	BOHUL96TR	BOHQL82TF	BOMDZ50TR	BONJJ80TF	BOHFR53TF	BOGXA47TFB	BOGOS75TR	BOHQR94TF	BONKE48TF	BONKE48TR	BOHJM29TF	BOMDL14TR	BOGAU80TR	BOIFK71TF	BOMFF22TF	BOHEP16TF	BOMDB68TF	BOHSG69TF	BONFQ40TF	BONNI20TF	BOHYT44TF	BOMGL41TR	BOGAA56TF	BOHJA53TR	BOMEE90TR	BOHKZ11TF	BOHKZ11TR	BOGXI42TF	BOGBW20TR	BOGRH72TF	BOHUM96TR	BONHL25TF	BOMHM13TF	BONKR37TF	BOHRZ43TR	BOGLB63TF	BOGGU02TR	BOMGV24TR	BONRG20TR	BOMQY61TR	BOMKI95TF	BOHCG65TF	BOHXH88TR	BOGSV19TR	BONPS34TF	BOGAN52TR	BONIS13TF	BOGLO43TR	BONGI59TF	BOHMX10TR	BOGRI63TF	BOGBC18TR	BONAI43TF	BOHUU49TR	BONIY28TR	BOHHZ51TF	BOMAL85TF	BOGXA47TF	BOHEK48TF	BONDV14TF	BOGBE75TF	BOHXL60TR	BOMMM80TR	BOGCO35TF	BOOAT75TR	BOHPW96TF	BOHQS01TR	BOMGB24TR	BOHCH58TR	BOMCS64TF	BOHBW59TF	BOHEN69TR	BOGYY77TR	gnl|ti|103254496	gnl|ti|103290725	gnl|ti|103322145	gnl|ti|103323943	gnl|ti|103987374	gnl|ti|103988551	gnl|ti|104006179	gnl|ti|104048204	gnl|ti|104049728	gnl|ti|104076853	gi|18880550|gb|BH745723|BH745723
At4g19670	BOGHS26TF	BOMMF60TR
At4g32915	BOGOI91TF
At5g15010	BONIJ58TF	BOMNI83TR
At4g03130	BOHQI61TF	BOMDO17TR	BOMEX23TR	BOGUX14TF	BOGWU40TR	BOHKB13TR	BOHMM71TR	BOMMZ09TR	BOOAC20TR	gnl|ti|103256285	gnl|ti|103309284	gnl|ti|103987924	gi|13954056|gb|BH008890|BH008890
At5g50770	BOHET71TR	BOMFP11TR	BOMEH27TF	gnl|ti|103306490
At3g09740	BOMQE14TRB	BONIF01TF	BOGAL24TR
At3g19430	BOGCF56TF	BOHVD67TF	BONFZ39TF	BOHIH02TR	BOMAY22TR	BOMNH23TR
At3g56810	BOGZQ36TR	BOMMC53TR	BOGXA12TF	BOGLQ93TR	BOGXA12TFB
At5g19140	BONEM40TR	BOMNQ67TF	BOMHS95TF
At5g57345	BOGCI57TR	BOGSX90TR
At1g16890	BOHKL45TF	BOHDH41TR
At4g33020	BOOAH47TRB	BOMQG11TF	BOMIM05TF	BOGXV07TR	BOHSU18TF	BOHSU18TR
At5g41890	BOGCL58TF	BOMQC28TF
At2g23800	BOHLB93TR	BOGAG35TF	BOGHS66TF	BOHVB96TF
At5g65720	BONQH32TR	BONEX12TR	BOGXA02TFB	BOGXA02TF	BOHEN37TF
At2g07708	BOHEO29TF	BOHAL11TR	BOGVN20TF	BONNJ74TF	BOGDF63TF	BOHRO71TF	BOHYC95TR	BONRN49TF	BOMCB34TR	BOGRA65TR	BOIBD88TR	BOIER09TR	BOIBZ47TR	BOMAQ45TR	BONLK40TR	BOICR10TF	BOIHO70TRB	BOHHS25TF	BONQB78TF	BOHCX62TR	BOGQU06TF	BOGOA91TF	BOHPY65TF	BOMKF55TR	BOHPD65TF	BONFC02TF	BOHYJ95TF	BOHUW40TR	BOMGC52TR	BOGRC28TF	BOGVR44TF	BOMLL82TF	BONKQ92TF	BOHED64TR	BONGU41TR	BOHSK65TR	BOMMB04TF	BOHBN15TF	BOGQM09TR	BOHMF09TF	BOHFK30TR	BOGXS34TF	BOMDG36TF	BOMPJ72TF	BOGUO72TR	BOGTS25TF	BONKO70TF	BONKO70TR	BOHOX20TR	BOMLW23TF	BOHAG79TR	BONMO87TF	BOMLE22TR	BONFC60TR	BOHHK59TF	BOHGB51TF	BOGJR57TF	BONPA56TF	BONCL62TR	BOHNW80TR	BOMRE54TF	BOHKH76TR	BOHYA26TF	BOGVP51TR	BOOAZ74TR	BONRK21TF	BOHVA28TF	BOMDZ28TR	gnl|ti|103288484	gnl|ti|103288588	gnl|ti|103306997	gnl|ti|103994325	gnl|ti|103997066	gi|13957067|gb|BH010872|BH010872
At2g19500	BONKY61TR	BONRD06TF	BOHEV78TF	BOHWX71TR	gnl|ti|104014152
At1g70750	BOIHS92TF	BOHJC75TF	BOHJC75TR	BOHXW41TF
At5g52630	BOIHB46TF	BOHGC06TF
At3g29265	BOHAR11TR	BOMQI23TF	BOGMV41TR	BONNK30TF	BOHEQ89TF	BOMMU24TF	BOHPS31TR	BONLM86TR	BOGSD82TF	BOHZM79TF	BOGQZ47TF	BONEG95TF	BOHWN41TR	BONBH46TR	BOGAP61TR	BONJH88TR	BONHH82TF	BOHPS92TR	BOHYK77TR	BOGOK87TF	BOICL78TF	BOGXY38TR	BOMKH13TF	BOMQY87TF	BOGHE87TR	BOGZY50TF	BOMFS52TF	BOHEU13TF	gnl|ti|103274164	gnl|ti|103274434	gnl|ti|103297325	gnl|ti|103321463	gnl|ti|103986726	gnl|ti|104045941	gnl|ti|104058355
At5g16480	BONKN17TF	BOIGZ47TF	BONOM55TR	gnl|ti|103309833	gnl|ti|103310669	gnl|ti|104059504
At5g65620	BOIBV76TF	BONFW09TF	BOGFA83TF	BOGAH29TR	BOMJP65TF	BOGQI76TF	BOGMJ19TR	BOMLM84TF	gnl|ti|103311570	gnl|ti|104004748
At2g22560	BOHMJ02TR	BOGLN47TR	BOHLW12TR
At1g12660	BOMDA77TR	BOHFG68TR	gi|18879308|gb|BH744588|BH744588
At1g75660	BONLG66TF	BOHSM27TF	BOOAC65TR	BOHXM73TR	BONJX05TF	BOHMD41TR	BOMKF44TF	BONPB70TR	BOHGB02TR	BONCX38TR	gnl|ti|103999614	gnl|ti|104054937
At2g01080	BONRJ84TR	BOGRT29TR	BONLV91TR	BOMFK95TR	BONRJ23TR	BONGD12TR	BOHKQ69TF
At3g01430	BOGQV53TF	BOMMN69TF
At5g22590	BONLG66TR	BOGNV51TR	BOGID40TF	BONOH51TF	BOIGQ76TR	BOHPD52TR	BOMAR31TF	BONBH70TF	BONAO23TF	BOHMN48TR	BOGYB10TF	BOHPH94TR	BOHRF52TF
At3g01440	BOGQV53TR	BOMMN69TR	BOHBB96TF
At4g19590	BOGQE07TR	BOGUC19TR	BONGB74TF	BONEO80TF	BOGXB44TFB
At3g08870	BOGWK26TF
At2g25910	BOGLI83TF	BONKP24TR
At2g34160	BOIBB35TFB	BOIBB35TFC	BOIBB35TF
At5g54160	BOGWR04TRB	BOGVC08TR	BOMAX21TF	BOGZH28TRB
At5g65200	BONLM68TR	BOMHQ88TF
At1g49600	BOGWN27TR
At1g29070	BOHBC17TF	BOMQI53TF	BOMLC44TF	BOIFI68TR
At1g64000	BOHBF18TR	BOHHC46TF	BOIEE77TR
At4g17430	BOGAY01TF	BOIHL68TRB
At5g57780	BONNB22TR	BOMKO69TR	BOHEN48TR
At5g61680	BOHTR73TR	BOMRC32TR	BOHZP53TF	BOHSV39TF	BONNX17TF	BONNX17TR	BOMRZ18TF	BOGHI16TR
At1g01520	BOIEJ81TR
At4g23640	BOGXG76TR
At5g14890	BOGXJ77TF	BOGZD12TR	BOGCE50TF	BOGAL07TR
At1g73260	BOMRN73TF	BONOP80TF	BOHIM14TF	BONOQ57TR	BOHYO04TR	BOGFM83TR	BOGVA20TR	BOGYT10TF	BOHFO21TR	gnl|ti|103986437	gnl|ti|104008238	gnl|ti|104029955	gnl|ti|104030070	gnl|ti|104038680	gnl|ti|104041997
At2g43790	BOGHA21TR	BOGSQ36TR
At4g36900	BOHTX75TR	BOHAM17TR	BOGMV92TR	gnl|ti|103258773
At2g20830	BONHH07TF	BOHVT06TR	BOHGY86TR
At1g03780	BOGHD22TR	BOHKR65TF
At3g15310	BONCL83TF	BOMRN78TR	BOGEX84TR	BOGDV45TF	BOGBC94TR	BOMNP22TF	BOHUK41TR	BOHMM69TF	BOGZM02TF	BOMKC75TF	BOGEU09TR	BOMMD58TR	BONQR80TR	BOGYV38TR	BOHLK57TR	BONQX96TF	BOMNY76TF	BOIHH15TR	BOGSX82TR	BOGAQ71TR	BOHKQ74TF	BONFA38TR	gnl|ti|104028683	gi|13956228|gb|BH010033|BH010033
At1g23830	BOHAV13TRB	BONBX03TR	gnl|ti|103996383	gnl|ti|104071416
At1g63170	BONOA73TR	BONMT33TR	BOGEU86TR	BOGXB90TFB	BOGPW55TF
At2g39560	BOGHJ24TR	BOGSM94TF	BONDS78TF	BOHXJ28TF	gi|18880317|gb|BH745505|BH745505
At1g20440	BOMRW76TR
At1g50920	BOHUC79TF	BOHVT19TF	BOGNZ54TR	BOGOG39TR
At1g34100	BOHVS31TF
At5g61750	BOGTV62TR	gnl|ti|104035044
At3g16150	BOHQC60TF	BOGZF41TF
At2g36760	BOOAG52TRB	BOGBA24TR	BOHAK06TF	BOHEG91TF
At1g68650	BOGBM08TF
At1g21890	BOGOF91TR	BOGBM41TR	BONLO10TR	BOGJK36TR	BOHAI71TR	BOGUC83TR	BOMNB49TF	gnl|ti|104036218	gnl|ti|104036322
At5g13050	BOGIC73TR	BONDX91TF	BONDX91TR	BOGMA89TR
At5g65670	BOGTY63TF	BOHKW91TR	BOGIV49TR	BONIC07TF	BOGCR30TF
At4g39660	BOMCJ70TR	BOMCJ88TR	BONIO51TR
At3g06150	BOGII75TF	BOGZL62TR	gnl|ti|104043841
At4g25740	BOGCF57TF	BOHRQ12TR	BOHKD40TR	BOGEP70TF	gnl|ti|103292333
At2g42360	BOGOO94TF	BOMAZ08TF	BOGGM19TR	gnl|ti|103284850
At3g07890	BOIBD71TR	BOGSG71TR	BONAA64TF	BOMQG19TF	gnl|ti|103288051	gnl|ti|103986545
At5g27920	BOGPQ01TF	BOGON07TF	BOMEV48TR	gi|18847506|gb|BH739595|BH739595
At3g22440	BOIBJ73TR
At1g19840	BOHQU66TF	BOMNT72TR	gi|13953817|gb|BH008771|BH008771
At5g41860	BOGPT02TF	BOMFE11TR
At2g11890	BOMCE28TF	BOIEO02TF	BOHAK84TR	BONDS71TR	BONFV92TF	BOGXO37TF	BOGVX39TR	BOMIY17TR	BOGNU16TF	BOGEQ39TF	BOOAS62TR	BOMEK14TF	gnl|ti|104000186	gnl|ti|104035937
At4g17560	BOIBP75TF	BOIBP75TR
At3g18520	BOHWJ39TF	BOMPO73TF	gnl|ti|103268415
At3g63290	BONEY45TF	BONEY45TR	BONJQ57TR	BOGAT30TF
At2g05185	BOHAR12TF	BOHUP66TR	BOHQG68TF	BOGWT15TFB	BOGYT95TR	BOHJB24TF	BOGSI42TF	BOHPW84TR	BOMAZ07TF	BONPS74TF
At5g13740	BONKN18TF
At5g05280	BONQQ36TR	BONIN01TR
At2g46000	BOHBH60TF	BONBA52TR	BOGME28TR	BONHP02TR	BOIED35TF	BOGXP31TF	BOMEP51TF
At5g42420	BOGKP35TR	gnl|ti|103989971
At2g43640	BOHXF89TR	BOGTJ90TR	BOHHI89TF	gnl|ti|103270533
At1g14840	BOGQB07TF	BOMAP70TR	BOMEF29TF	BOOAZ02TR	BOIEH28TR
At3g09980	BOGWY72TF	BOGWY72TFB	gnl|ti|104033985
At2g03240	BOHHQ80TF	BOHDB72TR	BONAT05TR	BOGEE17TR	BOHRU36TR	BOHPP05TF	BONQJ76TF	gnl|ti|104071289
At3g58730	BOHBN62TF	BONDP78TR	BOKAI84TF	BOHLI93TF	BOHCQ11TR	BOGBO22TF	BOHVV14TR	gnl|ti|103256404	gi|18877013|gb|BH742400|BH742400
At5g27570	BOGWH26TR	BONPD92TF	BOGOS96TR	BOHQH34TR	BONAB67TR	BOHHS73TR	BOGKH70TF	BOGUY58TF	gnl|ti|104045070
At5g61380	BOMEW32TR	BOHGC31TR	BOHQS53TF	BOHHM48TR
At2g37480	BOGQY55TR	BOMBK81TF	BONFC37TF	BOGPD20TR	gnl|ti|103266401	gnl|ti|103271197	gnl|ti|103300711
At5g66340	BOGES19TF
At4g37240	BONGW02TR	BOKBD21TR	BOHSK28TF	BONCU06TF	BOHFV85TF	gnl|ti|103296007
At5g67470	BOKAL48TF	gnl|ti|104051737
At1g77130	BOMFM80TF	BOHGF36TF	BOHNU96TR
At4g05050	BOKAL48TR	BOHIP36TF	BOHKE24TR	BOMIJ64TF	BOMML05TR	gnl|ti|103997201	gnl|ti|104045033
At1g21480	BOMFM80TR	gnl|ti|103313645
At4g16400	BOHHF36TF	BOGHG40TR	BOHCX59TR	BOHFD41TR
At1g18190	BOKBB96TF
At1g51380	BOGAV01TF	BOHDB33TR
At1g51390	BOGAV01TR	BOHNO44TR
At5g27030	BOMLB53TR	BOHWW18TF	BOGTX63TF
At3g42436	BONHP51TR	BOMLN58TF	BOGQG57TR	BOMDH31TF	BOICY82TR	BONGS58TR	BOMCB35TF	BONJD74TR	BONFE16TR	BOHNR70TF	BOGXI03TR	BOHHM11TR	BOHWE13TF	BOGHQ03TR	BOGVX03TR	BOGCU86TF	BOGCO87TF	BOGPH39TF	BOGOA84TF	BOGJZ22TF	BOIBB09TFC	BONPL24TR	BOMSF76TF	BOHSZ28TF	BOHEJ35TF	BOGRE66TR	BOGPN68TR	BONHU22TR	BOGPO24TR	BOMEL56TF	BOGEG84TF	BOGXY09TF	BOHSP94TF	BONNJ03TR	BOMPQ06TF	BOHYF31TF	BOMHS35TR	BONNC69TF	BOGOW93TF	BOMCJ29TF	BOHWU43TF	BOHSQ83TR	BOGDI27TF	BOIFY58TF	BOHKL12TF	BOGXD42TF	BONOD48TR	BOHZX67TF	BOHNT73TR	BOMLS76TR	BOIHG67TR	BONBX56TR	BOMSL03TF	BOMNJ81TF	BOMQM39TRB	BONFJ24TR	BOIBB09TF	BOIBB09TR	BOMLN36TR	gnl|ti|103260313	gnl|ti|103300729	gnl|ti|103306340	gnl|ti|103313085	gnl|ti|104025126	gi|18880313|gb|BH745501|BH745501	gi|18879631|gb|BH744876|BH744876	gi|18875735|gb|BH741122|BH741122
At4g02660	BOGRA58TR	BOGHT71TR	BONLB05TR
At3g14180	BOHTR74TR	BOICZ39TF	BOHTG52TF	BOGPH33TF	BONER15TR	BOGQU38TR	BOHUU15TF
At1g65760	BOGYZ30TF	BONHH29TR	BONHP77TR	BOHDW96TR	BONET35TR	BOGTU48TF
At3g29290	BONCF82TR	BOGZY93TF
At5g33200	BOHZJ48TF	BONSJ96TF	BONJE45TF	BOGCP46TR	BOGDC94TR	BOGCS49TF	BOHXE65TR	BONCX29TF	BOMRJ93TF	BOHCC05TF	gnl|ti|104073950	gnl|ti|104074094
At1g22830	BOHPD10TF	BOGUL85TR
At1g28480	BOMFH38TR
At1g22840	BOHPD10TR	BOGUL85TF	gnl|ti|103252435
At5g35620	BONHH08TF	BOMQZ33TR
At2g18680	BOGBA05TR	BONAB20TF	BONNB81TF	BONBZ94TF	gnl|ti|103300799	gnl|ti|104005570
At5g06140	BONHK09TF	BOGOK49TF	BOGUV54TR
At3g57570	BONOA74TF	gnl|ti|104009154
At4g13270	BONNQ28TF	BOHGL30TF	BOMAO41TF	gnl|ti|104000709	gi|18877058|gb|BH742444|BH742444
At2g31960	BOGWT40TRB	BOHEP14TF	BOGJC40TR	BONFP18TF	gnl|ti|103284416	gnl|ti|103290323
At3g48890	BOGNP44TR	BOMPM37TF	BOGDW87TF
At5g62680	BONOG76TF	gnl|ti|104032830
At2g34180	BONCR86TR	BOHXL13TF	gnl|ti|103269073	gnl|ti|104001066	gnl|ti|104023953
At2g17980	BOGZY81TF	BOMNM36TR
At2g15760	BONID58TF	BOMON39TR
At2g23070	BOHEN71TF	BOHBY06TR	BOGTS56TR
At4g31600	BOGTV63TR	BOHAD18TR
At3g61600	BOGTE17TF
At5g62560	BOGIC74TF
At1g17070	BOGOF92TR	BOIBV89TF	BONGI72TF
At2g33845	BOHVV33TF	BOHLD22TF	BOIDF11TF	BOIDF11TR	BOMGH78TF	BOGBM66TF	BOHLA74TF	BOMMN08TF	BOHQX14TF	BOHTZ78TF	BONOS57TR	gnl|ti|103318875	gnl|ti|103319627
At3g43760	BOHKC44TF	BOHPV19TF	BONGD50TF	BOMIX10TF	BOIEI05TF	BOHMA23TF	BOKBA28TR	BOGES42TF	BOHWD66TR	BOGVO09TF	BONED73TR	BOGXA23TRB	BOMMJ08TR	BOHMB09TR	BOHER80TR	BOGJO08TR	BOGDO03TR	BOGYO70TR	BONOS22TF	BOHOW59TF	BONAF36TR	BONPA42TR	BOGIF53TF	BONON19TF	BONBS27TR	gnl|ti|103246640	gnl|ti|103248930	gnl|ti|103263227	gnl|ti|103263936	gnl|ti|103279087	gnl|ti|103283738	gnl|ti|103283995	gnl|ti|103299385	gnl|ti|103311581	gnl|ti|104000463	gnl|ti|104001107	gnl|ti|104016903	gnl|ti|104018286	gnl|ti|104030481	gnl|ti|104053552	gnl|ti|104064145	gi|13951805|gb|BH007789|BH007789
At1g77500	BONEG40TF
At1g18410	BOHET73TF	gnl|ti|103256552
At5g54090	BOMCJ71TR	BONIK47TF	gnl|ti|103260772
At1g58060	BOHET73TR
At3g22900	BOGOO95TF	BOGQM68TR	gnl|ti|103272505	gnl|ti|103292881
At4g08210	BOIHJ91TR
At5g47660	BOMIB45TR
At3g59990	BOGIO78TR
At1g11430	BOHWU84TF	BOHTB18TF	BOHJK08TF	BOMLT04TF
At3g57510	BOGUG69TF	BOIEG83TR	BOICH82TF	BOICH82TR	BOGZA45TF
At2g45570	BOHQX68TF	BONAC80TF
At2g26530	BOMIK48TR	BONDD41TR	BOMNR29TR	BOMGX24TR	BOMME93TF	BOMNC76TR	BOHDC86TF	BONJC33TF	BOHFK07TF	BOGAP96TF	BOMRN37TF	BOGMM17TF	BONRT28TF	BONFR86TR	gnl|ti|103305069	gi|18877290|gb|BH742676|BH742676
At3g15840	BOGEX62TF	BOGZL04TF	BOHJV58TF	BOGRX22TF	BOMFR81TR	BOKBB70TR	BOMNN59TR
At1g65340	BOMOT68TF	BOGDF63TR	BOGJM42TR	BOMPU40TR	BOGWM05TR	BOHFM77TR	BOMGG54TF
At4g00900	BONRD84TF	BOHYN82TR	BOGTF74TF
At5g64480	BOHBH61TR	BOGME57TF
At5g45340	BOGWB25TR	BONNA68TF	gnl|ti|104041403
At4g39690	BOGWV72TF	gi|13950642|gb|BH007224|BH007224
At4g39680	BOGWV72TR	BOGGO72TF	BOMKR68TR
At1g12300	BOIDK32TF	BOHZV87TR	BONLW79TR	BONSM09TR	BOMHG20TF	BOMGA42TR	BOIET12TF	BOGSS43TF
At1g79975	BOGKV38TR	BOHOG53TR	BOKAP44TF	BOMPS67TF	BOGYN17TF	BOGBE85TF	BONGF85TR
At3g25210	BOMKL06TR	BOGSO58TF	BOMNV80TF
At2g28920	BONGZ04TF	BONHY60TF	BONPQ87TF
At1g17220	BOIEG82TF	BOIFN43TF	BOGML46TR	gnl|ti|103986866
At5g19590	BOMKO07TR
At2g42840	BOHHI38TF	BOMCG93TR	BOHWG67TR	BOHFF71TR
At4g25390	BOMLE55TF	BONHH39TF
At5g15850	BOMRH73TR	BOGDA71TF	BOGGZ80TF	BOGIN91TR
At1g52250	BOGXG78TF	BOHID70TF	BONBZ83TF	BOGNY32TR	gnl|ti|103293309	gnl|ti|103295582	gi|13952501|gb|BH008120|BH008120	gi|13952499|gb|BH008119|BH008119
At1g52240	BOGXG78TR	BOGNN80TR
At2g24530	BONHB07TF	gnl|ti|104006775
At3g13275	BOMRK74TR	BOIFF07TF	BOGXC05TF	BOGAW60TF	gnl|ti|103291756
At4g31440	BONHB07TR	BOHRC91TF	BOGTB64TF	BOMDW91TR	BONRC67TR	BOHKE83TF	gnl|ti|104057629	gnl|ti|104069844
At1g52870	BONHE08TF	BONJB34TR	BOGQC32TF
At5g02250	BOMFH39TF	BOGVS94TF	BOHFN65TF
At4g22880	BOGTJ60TF	BOHGM15TR	BOGRT90TF	BOHTB71TF	BOHVD17TR
At5g02240	BOMFH39TR	BOGVS94TR
At5g56360	BOGBR52TR
At4g22870	BOGTJ60TR
At3g11220	BOMBH20TF	BOMBW60TR	BOIDZ76TR	gnl|ti|104064501
At3g11230	BOMBH20TR	BONKN25TR	gnl|ti|103299187
At5g10080	BOGBU53TF	gnl|ti|104059090
At5g13460	BOGHX71TR	gnl|ti|103253394
At2g19750	BOHVJ30TR	BOHYN12TF	BOGEV59TR	BOIEV19TF	BOGZG17TF	BOGGI08TF	BONIM18TF	BONND33TF	BOIEC91TR	BOOAQ57TF	BOGEM08TRB
At5g05840	BONBY38TF
At3g24954	BOGHG25TR	BOMIG96TF	BOGNB09TR	BOHGF44TR	BOGHG49TR	BONKE51TF	BONKE51TR	BOMRL84TR	BOHFU92TR	BOGQZ87TR	BOMSC01TR	BONII93TR	gnl|ti|103255592	gnl|ti|103296910	gnl|ti|103326502	gnl|ti|104065850	gi|18847775|gb|BH739860|BH739860
At5g14120	BOGNM44TF	BOGOM73TF	BONCV68TR
At5g60530	BOGHJ26TR	BOHKB93TF	BOGZX49TF	BONAU45TR
At3g55270	BONOD76TR	BOHUY76TR	BOHJE55TR
At1g51660	BONIA58TR	BONOA08TR	gnl|ti|104026191	gnl|ti|104066040
At4g31805	BONJQ10TF	gnl|ti|103323205
At2g30600	BOMHT41TF	BOMMK49TF
At4g37130	BOHEN72TF	BOHRP33TR	BOGSB73TR	BOHAM71TF	BOHKQ89TR
At1g25530	BOMNZ60TF
At3g07350	BOGIC75TF	BOHPU71TR	BOHEK90TR	BOGES55TF	BOIEU96TF	gnl|ti|103276860	gnl|ti|104011430
At5g45480	BONED40TR
At3g13720	BOHKT91TR	BONCO37TR	BOMDV30TF	BONLG43TR
At4g29870	BOIGQ43TF	BOMMY22TR	BONGN89TF	BOHEQ30TR	BOHMR31TR
At3g53710	BOMNL15TR	BOGSQ17TF	BOGSQ17TR	BONKR03TF	BONKR03TR	BOGTM27TF	BOGTM27TR	BONJO79TR	gnl|ti|103311187
At5g61800	BOIHD90TR	BOGCZ21TR
At2g40930	BOGNY48TR	BOHXW68TF	BONEA26TF	BONEA26TR	gnl|ti|103995896
At5g26200	BOMNO16TF	BOHTR89TR	BOHBH48TF	BOGGF61TF
At4g05390	BONEP44TR	BOMBC49TR
At1g09030	BOMNU18TR	BOMFL56TR
At1g21620	BOHKO49TF	BOGCS29TF	BOHLL27TF	BONQE15TF
At5g59613	BOHKO49TR	BONKM64TF	BOGVE44TF	gnl|ti|104051518	gnl|ti|104073990
At4g19980	BOGPT04TF	BOHJR41TF
At5g56450	BOGKD33TF
At3g02910	BOHMA02TR
At4g12560	BOGEU62TF	BOHHX44TF	BOIFV11TR
At1g63330	BOHGR31TR	BONQB92TR	BOIBP29TF	BONFC44TR	BOMLE10TF	BOGJO69TF	gnl|ti|103247776
At4g32570	BOHSG21TR	BOHAN19TF	BOMLK25TF	gnl|ti|104011538	gnl|ti|104075424
At5g55080	BOIHB49TR	BOGMW55TR
At3g20650	BOGKG34TR	BOICX56TR	gnl|ti|103249775
At5g23300	BOIBS78TF
At5g43230	BONFL94TR
At4g25880	BOGPZ06TF	BOIDF74TF
At5g23310	BOIBS78TR	BOGQW34TR	gnl|ti|103278138
At4g24175	BOGEX63TR	BOHAT64TR	BOGEI82TF
At1g75550	BOHBE61TR	BOGWS71TRB	BOHKX96TF	BOHKX96TR	BOGVF34TF
At1g03870	BOGQP54TF	BOHFU42TR	BOHIF16TF
At3g18560	BOGEJ18TF	BOMOQ77TR	BOGYT40TR	BOGZB53TR	BONRM64TF	BONRM64TR	gnl|ti|103267598	gnl|ti|104031085
At4g11530	BONLD68TF	gnl|ti|104044382	gnl|ti|104062120
At5g61550	BOGQS55TF
At1g12680	BONMT20TR	BOIFZ54TF	BOMJY57TR
At2g48020	BOHYV43TF	BONIH34TR	BONFG01TF	BONFG25TF	gnl|ti|103321453	gnl|ti|104028858
At2g40160	BOGWE27TR	BONCN38TR
At2g45220	BOHSV26TF	BOMEW83TF	BONMN92TF	BONCC41TR	BOHWR44TR	BOMPT37TR	BOMCP63TF	gnl|ti|104048031
At1g07940	BONBD32TF	BONDW50TR	BOHNQ43TR	BOGWP63TR
At3g57770	BOIDN34TR	BOHLO61TR	BOHRI90TR	BOGXQ59TF	BOHQS46TF	BOHUQ16TR	BOGWF12TF	BOGXX25TF	BOMNW17TR	BOGYM34TR	BOHGD82TR	BOIGP70TF	BOIGP70TR	BOHIL23TR	BONPG63TR	gnl|ti|103302340	gnl|ti|104046935	gnl|ti|104056455	gi|18878018|gb|BH743404|BH743404	gi|18847341|gb|BH739435|BH739435
At5g12080	BONGW04TF	BOHJU71TF
At1g67870	BOMFM82TF	BOGUR25TF	BOHOC27TR	BONCL55TR
At1g12810	BOHZO92TR	BOMNT69TF	BOGGS71TR	BOHOB30TR	gnl|ti|104008807
At5g18530	BOHHF38TF
At2g17570	BONNB25TR	gnl|ti|104051007
At2g30570	BOMLE56TR	BOGGD41TF	BONCG80TF	BONCN62TF	BONPJ33TF	gnl|ti|104032525
At2g46930	BOGYW31TR	BOHRY44TF
At5g27120	BOMFE39TR	BOMKI14TF
At2g23200	BOHTX78TR	BOGBU77TF	BOMKX42TF	BOIEW93TR	BOMBI37TR	BOHUV05TR
At5g30942	BOGBR53TF	BONAD30TF	BOGIC87TR	BOMAH42TF	BOHVT22TF	BOGPP95TF	BOMOJ19TR	BOHPZ24TF	BONBQ45TR	BONEN57TF	BOIEG09TF	BOIGY16TR	BOIFY10TR	BONLJ19TR	BOGVA25TR	BOMLE11TR	BOIBM32TR	BONPA42TF	BOIFV58TF	BOMRE46TF	BOICJ60TR	BOGAZ85TR	BOIEE20TR	gnl|ti|103253315	gnl|ti|103287079	gnl|ti|103294654	gnl|ti|103305228	gnl|ti|103310217	gnl|ti|103318876	gnl|ti|103324021	gnl|ti|103985959	gnl|ti|104010896	gnl|ti|104016896	gnl|ti|104019663	gnl|ti|104030417	gnl|ti|104056124	gnl|ti|104068454	gi|18881033|gb|BH746145|BH746145	gi|18880700|gb|BH745857|BH745857
At1g06510	BOGBD08TF	BOGKM63TF	BOGKM63TR	BOHEC64TR	BOGZX69TF	BOHJE36TR	BOIGI85TF
At3g57950	BOGBX55TR	BOMGX60TR	BOMOL05TF	BOHBN55TR	gnl|ti|104051621
At1g32230	BOGTP63TR
At4g39830	BOHEH71TR	BOGSY87TR	BOMQY07TF	BOMIF28TF	BOMRI85TF	gnl|ti|103294630
At5g27980	BOGBG09TF	BOGID32TR	BOGVC57TF	BOGKT81TR	BONFG05TF	BONNX82TR
At3g57680	BOIGH41TF	BONGZ09TF	BOMBG72TR	BOIEX04TR	BOMCH47TR	BOGDY32TR	BONOX02TR	BOMHZ67TR	BONPN53TF	BOMDQ50TF	BOGTN43TR	BONPH60TR	BOHBM04TF	BOIBZ68TF	BOIBZ68TR	BOHFG20TR	BONHQ59TR	BOHRH25TR	BOHYU02TR	BOHVT41TF	BOHOE21TR	BOHAC79TR	BOGRH76TF	BOHBI84TF	BOGES88TF	BOHUK58TR	BOGUC47TF	BOMHJ20TF	BOICY13TR	BOHAI94TF	BOICF66TR	BOHWL24TR	BONCH70TR	BOIHO81TF	BONCN81TF	BONRF84TF	BOGYP38TR	BOMPY72TF	BONMX76TR	BONEX52TR	BONKL72TR	BOGZE06TF	BOGEF33TR	BOHWV18TF	BONRT24TR	BOGSR92TF	BOHUI61TR	BONKV50TR	BOMNT50TF	BOGLC76TF	gnl|ti|103260768	gnl|ti|103280678	gnl|ti|103281923	gnl|ti|103290367	gnl|ti|103987861	gnl|ti|103994760	gnl|ti|104009619	gnl|ti|104027064	gnl|ti|104027468	gnl|ti|104045465	gnl|ti|104053601	gnl|ti|104062677	gnl|ti|104074021
At1g51220	BOHKN90TR
At4g01220	BOMNW60TR	BONMQ31TR	BOMAK44TR	BOIHJ13TR	BOGWF86TF	gnl|ti|104074868
At4g29780	BOMBQ24TF	BOMCJ77TF	BOGCK69TF
At4g26280	BONOG78TR	BOHCD19TF	BONKZ73TF	BONKZ73TR	BOHYU82TR
At1g40129	BOGNS47TF	BOHEX30TF	BOGRP67TF	BOGRZ22TF	BONAA42TR	BOHSX89TF	BOMIT68TR	BOMIU22TR	BONIE33TF	BONBS70TF	BONPU26TR	BONAJ78TF	BOGCW12TF	BONSH93TF	BOGMU01TR	BONBM96TF	BONGN70TR	BONQC62TR	BOHXZ79TR	BOHUK67TR	BOMMB15TR	BOMKH18TR	BONDS34TF	BOHJT84TR	BONOH20TF	gnl|ti|103271756	gnl|ti|103301863	gnl|ti|103992866	gnl|ti|104027218	gnl|ti|104028682
At5g08790	BOHPP16TR	BOHNV27TF	BOHHM27TF	BOHBR64TF	BOIGP15TF	BOIGP15TR	BOHFS50TR	BOHBG44TR	BOMLS46TR	BOHVE85TR	BOHYU55TF	gnl|ti|104002036
At1g63000	BOHKC46TR	BOGPV69TR	BOGWL58TR	gnl|ti|103248816
At3g42340	BOIHD91TR	BOGFF89TR	BOGFY70TF	BONIB73TR	BOGTZ81TR	BOIFA47TF	BOIDC92TR	gnl|ti|103995125	gnl|ti|104028226
At5g59270	BOMIP92TF	BOMPM27TF
At3g11570	BOHKI48TR	BONQT61TR	BOMHN14TR
At5g05290	BOGUA69TR	BOGEF70TR	BOHAS04TR	BOGXZ92TFB
At2g28240	BOGEL60TF	BOHFY16TR
At5g04300	BOMIB47TR	BOHAN75TF	BONLF84TR
At1g54000	BOMCS76TF	BOHAC37TF
At1g75640	BONKB17TF	BONFQ23TR	BONPB70TF
At5g26830	BOGPT05TF	BOICE35TF	BOICE35TR	BOGSM90TF	BONIX91TR
At2g36940	BOGER62TF	BOGJV31TR	BONKK25TF	BOGPK13TR	BOMJR14TF	BOMMF23TF	BOGSE28TF	BONCA54TF	BOGGV45TR	BONFQ21TR	BOHZN23TR	BOGYR10TF	BOMLF44TF	BONQU29TF	BOMEU31TR	BONCS87TF	BOMMA19TF	BOOAT05TR	BOHKP59TF	BOMIY19TF	BOMFU53TR	BOMGM12TF	BOMRW01TF	BOMRS55TR	BOHIW20TR	BONGB84TR	BOIDC70TF	BOIDC70TR	BOGNX40TF	BOGWM28TF	BONGP07TR	BOGWC77TR	BOGYX84TR	BOMMV62TR	BOHGY88TF	BOHXW92TF	BONIU62TF	BOGRL67TF	BOGPJ16TR	BOGCU20TF	BONKF79TF	BONKF79TR	BONQV52TR	BOHBD82TF	BOOAZ64TR	BONGX74TF	BOOAU20TR	BOGQA33TF	BOMAS59TR	BOGKJ23TR	BONCI77TF	BOOAR31TR	BOGNO84TF	gnl|ti|103993932	gnl|ti|104029505	gnl|ti|104052822
At5g07750	BOGWJ70TF	BOGYP10TF	BOGKB96TR	BOHKO13TR	BOGVC89TF	gnl|ti|104071365
At5g17490	BONKH19TR	BOGIV14TF	gnl|ti|103991010
At1g21830	BOHGU33TF	BOICV84TR	BOMPS01TF	BONLF67TR	BOICV33TR	gnl|ti|103249755
At5g58610	BOIDB31TF	BOMMM66TR
At5g41040	BOGKJ36TF
At1g11020	BONFO96TR	BOGPM54TR	BOMKZ60TR	BOGMV51TR	BOGCV33TR	BOGAS36TF	BOHXD73TF	BOMQH84TRB	BOGGP66TF	BOIDK83TF	BOHPM81TF	BOIDM14TF	BOOAP81TR	BONCB85TF	BOMNG62TF	BOGGC40TF	BOHNH80TR	gnl|ti|104062478
At5g40000	BOMQC22TF	BOHLI51TF
At2g39700	BOHSM24TR	BOGHX89TR	BOHEA09TR	BONDB47TF	BOHXN54TF	BOHPE49TR
At4g18510	BOGWB27TR	BOHQB21TF	BOMBB80TF
At3g17820	BOMQF23TF	BOGRJ31TF	gnl|ti|104070780
At1g22400	BOKAF49TF	BONHK25TR	BOMLS11TR
At5g20885	BOGKS39TF	BOGPW07TF	BOHBZ07TF
At2g14530	BONRM89TR	BOMMR22TF	BONQM12TF
At2g18250	BOIEA82TF	BOHJN32TR
At2g42050	BOGAP02TF	BOGBL52TF	BOGYZ38TR	BOGRW16TR	BOHXX96TR	BOGHC81TF	BOGAG17TR	BOIDG94TR	BOGES30TF	BOGZW51TR	BOGIC90TF	BOHHC54TF	BOGQM72TR	BOHES01TR	BOMRI50TF	BOMIL28TR	BOHSG57TF	BOHBS02TR	BOGJT22TR	BOGYR25TF	BOHII87TF	BOMHX47TR	BONRF45TR	BOGUH72TR	BOHWL05TF	BOGRK77TF	BONJZ84TR	BOMNF86TF	BOGTX46TR	BOICV14TF	BONFZ88TR	BOHBA55TR	BOICM21TR	BOGFO13TR	BOGTM13TR	BOMGF85TF	BOGOP09TR	BOHFQ38TF	BOGLW90TF	BOGKX46TR	BOGMP01TR	BONKO77TR	BOGVD34TF	BOMKG64TF	BOGMP12TR	BOHBE39TR	BONRW15TF	BOIFD60TR	BOGEB88TF	BOGAT77TF	BOMBC95TR	BOIDT18TF	BOHAH43TR	BOGAQ80TF	BOGMC70TR	BOHLI39TF	BOMAD58TF	BONOD66TF	BOHWC70TR	BOMKY90TF	gnl|ti|103260469	gnl|ti|103262093	gnl|ti|103268653	gnl|ti|103275124	gnl|ti|103288333	gnl|ti|103295804	gnl|ti|103308813	gnl|ti|104002246	gnl|ti|104013330	gnl|ti|104024947	gnl|ti|104044205	gnl|ti|104044994	gnl|ti|104045162	gnl|ti|104045291	gnl|ti|104050913	gnl|ti|104056949	gi|18876712|gb|BH742099|BH742099
At5g20640	BOMEZ36TF	BOMEZ36TR
At1g56510	BOGFF69TR	BOHZN85TR
At5g35570	BOGGV21TF
At4g32160	BOMFM83TR	BOMQD39TRB	BONHC27TF
At4g25680	BONNP71TF	BOIBJ90TR	BONES75TR	BOGLM06TF
At4g25670	BONNP71TR	BOHJP32TR
At2g36310	BOMKO09TR	gnl|ti|104074488
At4g26900	BOGYQ30TR
At5g01520	BOHZU95TF
At3g23840	BOMFB39TR	BOMLD60TR
At1g02750	BOMRN77TF
At2g16030	BOHTX79TF	gnl|ti|104054479	gi|13956299|gb|BH010104|BH010104
At5g07020	BOHTX79TR	BOHPF93TR	BOGEN91TF
At5g07580	BOGZM80TF	gnl|ti|104073847
At5g14360	BOHPX60TF	BOHMT22TF	BONGD41TR	gnl|ti|104066896
At5g52910	BOGSZ16TF
At4g25130	BOMRQ78TR	BOHLG28TF	BOHRI93TR	BOGWL21TF	BOHON25TR	BONQC69TR	BOGZU83TR	BOHTF37TF	BONKH06TR	gnl|ti|104050867
At3g51470	BOGZP81TF
At3g56910	BOGBU55TF	BONKN29TR
At1g21130	BOGTM63TF	BOHNA44TR	BOHOV79TF	BOHRG83TR	BOGNF16TF	BONMM01TR	BOGXJ51TF	gnl|ti|103302581	gnl|ti|104069980
At1g12290	BOGBU55TR	gnl|ti|104067388
At3g01516	BONJK10TF	BOHPA60TF	gnl|ti|104054293
At3g60490	BOGBD09TF	BOGWX25TR	BONQC95TF
At2g45910	BOHDX26TF	BOGFE70TRB	gnl|ti|104067898
At3g56230	BOMCA71TF
At5g56540	BOHVP34TR	BOGYX55TF	BOHAW03TF
At3g01290	BOGHM29TF	BOIGE62TR	BOMMO63TR
At5g43760	BONCR89TF
At2g45210	BOGTB19TF
At4g24050	BOHVS35TF	BOGQE81TF	BOHNW69TR
At1g62740	BOGDM10TF	BOGTT31TR	BOHON06TF	BOGZD42TF
At5g55720	BOMNZ62TF	BOGCU70TF	BOGLD96TF	gnl|ti|104008011
At5g55730	BOMNZ62TR	BOMIC43TF	BOGQE88TR	BOGPR81TF	BOMCZ14TF
At3g20890	BOHVV36TF	BOGKP56TF	BOGAY39TR	BOGWS38TFB	BOGWY51TFB	BOMCQ77TR	BONAH39TF	BONIH66TR	BOGTQ70TF	BOHWM94TR	BOGTE81TF	BOMDS18TF	BOMEJ20TF	BOIGS36TR	BOGQI59TR	BOGWQ32TRB	BOGQL88TR	BONQQ21TR	BONGL88TR	gnl|ti|103255378	gnl|ti|103281920	gnl|ti|103988231	gnl|ti|104051901	gnl|ti|104057583	gnl|ti|104074194
At3g47980	BOMBT26TR	BOIEX05TR	BONNM41TR
At4g37670	BOHPS18TF	BOHJY19TF
At4g37680	BOHPS18TR	BONLJ57TF
At5g37240	BONPZ32TR
At2g16490	BOOAR40TR
At3g01260	BOIHA91TR
At3g11460	BOMCJ74TF	BONSD55TF
At3g11450	BOMCJ74TR	BONQZ95TR
At3g20350	BONKM62TF
At2g30470	BONQS81TR	BOGZU07TR	gnl|ti|103986927
At1g67000	BOMIS94TR	BOHFE87TR	BONOW52TF	BOGGV80TF
At4g27160	BOHQO68TF	BOGCV40TF	BOMDE15TF
At5g65120	BOGVQ22TR	BOMOC64TR	BOMNC63TR	BOIGV66TR
At5g13410	BONFC93TR
At3g03710	BONKB18TR
At3g16990	BONFF94TF
At5g50860	BOMOK68TF	BOGUN57TR
At1g43722	BOGQG53TF	BOMHK49TF	BOHFW82TR	BOIHN88TRB	BOMEB61TF	BOHRD56TF	BOGKQ24TR	BOGMP84TF	BONRO34TR	BOGEH18TF	BONBW49TF	BONBW49TR	BOHRE31TF	BOHFJ46TR	BOHSM92TF	BOMOH16TR	BOGGF20TR	BOMJM84TF	gnl|ti|103319411	gnl|ti|103984303	gnl|ti|104014855	gnl|ti|104037541	gnl|ti|104056252
At4g21326	BOKAQ94TF
At3g14610	BOIDB32TR	BOICR24TF	BOICR24TR	BOMKM11TR	BOGFR45TF	BONID49TR	gnl|ti|103301047
At5g48380	BOMKQ51TF	BOGRN34TF	BONRY01TR	BONNU50TF	gnl|ti|104026299	gnl|ti|104061073
At3g11940	BOHBH64TR	BOGEX92TF
At5g27970	BOHYS44TF	BOHYS44TR
At3g16780	BOGLC86TF
At5g38820	BOHMP09TR	BOHFL95TR
At2g07734	BOGGP20TR	BOHJU49TR	BOMDZ35TR	BOHQM22TF	BOIEV95TF	BOHSV38TF	BOHWI95TR	BOIEE51TR	BOMNF38TR	BOGVM94TF	BOMFF19TF	BOHYG71TR	BOGVX10TF	BOGFM59TR	BOMFT79TF	BOMMG06TF	BONKK69TR	BOGSN63TF	BOGSN63TR	BOHUT37TF	BOGEZ20TF	BOIHA06TR	BOMIF52TF	BOMFK91TF	BOHIE01TF	BOHOH25TF	BOGXF93TFB	BOIGP14TF	BOHWN55TF	BOGAN20TR	BONMR40TF	BOGKI17TR	BOHSQ51TF	BONIE96TF	BONIE96TR	BONJM06TF	BOMMH04TR	BOHRE61TR	BOICI77TF	BONKP15TF	BONFT94TR	BOGZD35TF	BOKAG90TF	BOGDF12TR	BOMER82TR	BOMLS60TR	BOHWX49TR	BOOAI09TR	BOMOA78TF	BOGTC74TR	BONIV22TR	BONLU84TR	BOGYW03TR	BOGVP46TR	BOMLW33TR	BOHJK70TR	BOHGT65TR	BOMAK06TR	BOGRR90TF	BOHZU81TF	BONCX79TR	BOHHB79TR	gnl|ti|103251449	gnl|ti|103254959	gnl|ti|103264636	gnl|ti|103284700	gnl|ti|103296291	gnl|ti|103302504	gnl|ti|103302585	gnl|ti|103304309	gnl|ti|103316193	gnl|ti|103317123	gnl|ti|103991704	gnl|ti|104004205	gnl|ti|104010748	gnl|ti|104030197	gnl|ti|104031879	gnl|ti|104039046	gnl|ti|104044263	gnl|ti|104065794	gnl|ti|104074682	gnl|ti|104074984
At1g67560	BOHTF74TR	BOIHM93TRB	BOGJX16TR	BOMMM42TF
At3g53340	BONNJ70TF	BONJD84TF	BOGBH37TR	BOGLV08TR	gnl|ti|103312563
At1g32330	BONBU80TR	BONAV79TR	BOHFJ85TF
At1g05840	BOMEW36TF	BOMOO22TR
At1g24110	BOHZL93TF	BOGAS16TR
At3g14650	BOGSH11TF	BONIE43TF	BONAA79TR	BOMER50TR	BOIDU58TF	BOIDU58TR	BOIFF74TF	BOGSY15TF	BONDR62TR	BONOM50TF	BOGDV08TR
At1g58360	BONMZ24TR	BOOAG48TRB	BOGHQ65TF	BOHMI07TF	BOHVL40TR
At1g15415	BOHTI75TR	BOHKL60TF	BOIDZ17TF
At5g10390	BONBG35TF	BONKJ77TF	BOGCI78TR	BOHDY32TF	BOMJQ24TR	BOGWC95TF	BONHC85TR	gnl|ti|103996232
At5g25010	BOHTL76TR	BOHWY67TF	BOOAO70TF
At1g59510	BOHNI58TR	gnl|ti|103990927
At3g16670	BOMQR28TF
At5g58784	BOGBI52TR	BOGMM48TF
At1g70590	BONHP55TR	BOHFQ29TF
At2g19090	BOHTR78TR	BOHBJ37TF	BOGAN50TF	BOMCA59TR
At1g09780	BOMMU10TR	BOMGC01TR	BOMGM15TF	BONRO77TF	gnl|ti|103248443	gnl|ti|104039360
At3g06190	BOGNA43TF	BOGWE93TF	BOHYO25TR	BOHFW36TF
At1g05250	BOMRK77TF	BOGSM71TF	BOIEN57TF	BOIBW20TF	gnl|ti|103279708	gnl|ti|104061195
At3g10760	BOHJR42TR	BOHRL03TF	BOHQU06TR	gnl|ti|103271084
At3g02350	BOGZM81TF	BOMNQ80TF	BOGXI61TR
At5g39560	BOMRQ79TR	BOGQN55TR	BOGIN45TR	BOHAG58TR	gnl|ti|103273265	gnl|ti|104002727
At4g18425	BOHKH90TR	BOGHX50TF	gnl|ti|104047084
At5g23940	BOHKK91TF	BOHUW33TF	BONIK70TF	BOMKS65TF	BOMML09TF	gnl|ti|103269919
At1g12990	BOMBK24TR	BOHCN80TF	BOGFM11TF
At1g78620	BONPQ30TR	BOHHS53TF	BOHFY51TR
At1g78000	BOGHJ29TR
At1g51200	BOHKN92TF	BOHOU66TR	BOHFU49TF	BONJQ48TF	BONEQ53TF	BONEQ53TR	BOGQZ78TF	BOGJH58TR	gnl|ti|104026169
At2g46550	BOGNP48TF	BONDW10TR	BOMRV21TR	BONBC28TF	BOMGS47TF	BONFR59TR	BOGZZ24TF	gnl|ti|103316130	gnl|ti|103999722
At4g37170	BONPT31TR	BOGLU91TF	BOGTJ89TR	BOMRI59TF	BOGXR17TR	BOHWQ34TF	BOGEF05TR	BONBF23TR	BOOAA82TR	BOIDG30TF	BOGMG01TF	BOIDD46TF	BONFX69TF	BOMPJ92TF	BOICM64TF	gnl|ti|103311704	gnl|ti|103318100	gnl|ti|104000076	gi|18877203|gb|BH742589|BH742589
At1g01880	BOGOC95TR	BOGRV66TF	BONOD32TR	BOHHA96TF	BOGRS44TR	gnl|ti|103270706	gnl|ti|104002284	gnl|ti|104016458
At5g04200	BOHVS36TR	BOMMM10TR	BOGFI40TR
At2g31160	BOMIG91TR	BOHMU59TF	BOMLA09TF	BONJH70TR	BOGAZ68TF
At4g09170	BONJT14TF	BONDR57TF
At1g12330	BOGDM11TR	BOGJE14TF	BOHCS10TR	BONGN45TF	BOHBM91TF	BOGNX82TF
At2g37880	BOHQC65TR	BOMPO28TF	BOGUQ47TR	BOHJD30TF	BOGRB88TR	BOGXF08TFB
At1g12480	BOGIC78TR	BOMKX91TR
At2g39310	BOHEQ76TF	BOIEV25TR	BOHRQ83TF	BOIBT02TR	gnl|ti|104009593	gnl|ti|104031348
At5g25350	BOGPE02TF	BOGYQ39TF	BONCB43TR
At1g20693	BONQM80TR	BOHQB07TF
At1g76090	BOGIF79TF
At1g76080	BOGIF79TR	BOHKF49TR	BONCE37TF	BONBU06TR	BONLE85TF	BOGZL77TF	BOHJA94TR	gi|18878986|gb|BH744314|BH744314
At2g07776	BOGJV31TF	BOIED87TR	BONDV45TF	BOHDC28TR	BOIHF05TF	BOHXC94TR	BOGSE28TR	BOGGV45TF	BOMKN74TR	BOOAL65TF	BONFQ21TF	BONMP96TR	BOHRG49TR	BOMEU19TF	BONFZ31TF	BONRZ77TF	BOHEG15TR	BONFK39TR	BOMLF44TR	BONPC21TF	BOMHB84TF	BONAM79TF	BOGIY74TF	BOGOQ51TR	BOHRD71TF	BOHKP59TR	BOMIY19TR	BOGPW73TF	BOGII06TR	BOGFW45TF	BONGB84TF	BOGXL65TR	BOHPL05TR	BOHAY59TR	BOGOX44TR	BOGYX84TF	BONQV52TF	BONMO96TR	BOGXT16TF	BOGWV63TF	BONCI77TR	gnl|ti|103286003	gnl|ti|103294590	gnl|ti|104045243	gnl|ti|104054030	gnl|ti|104059468
At3g17611	BOHKZ96TF	BOGSE33TF	BOHMQ14TF	gnl|ti|104075366
At4g17610	BOHKZ96TR	BOGGN32TF	BOHTU23TR	BONAQ83TR
At3g62250	BOHEW78TR	BOIFN45TF	BOMEO45TF	BOGVZ06TF	BONDD26TF	gnl|ti|103985194	gnl|ti|104004022
At3g09550	BOHGI31TR	BOGEK48TRB	BOGGG48TF	BOHJY36TF	BOMMP48TF	BOMMP72TF	BOHGI29TR	gnl|ti|104004419
At3g29185	BONKS65TF	BONHF57TR	gnl|ti|103312462
At2g13430	BONEP47TR	BOHYM43TF	BONFH06TR	BOMGE47TF	BOGFF12TFB	BOGTT77TF	BOGGI35TR
At5g10610	BOGQA52TR	BOHKO76TF	BOHKO76TR	BOHXD28TF	BOHXD28TR
At3g11397	BOIBJ78TF	BOOAM36TF	BOGIC51TR	gnl|ti|103991294	gnl|ti|103993058	gnl|ti|103994025
At4g05180	BOHMO50TR	BOOAE78TRB
At3g54920	BOICZ30TR	BOOAS24TR	BOGUK63TF	BOMKK09TR	gnl|ti|103995307
At1g30080	BOGZE28TRB	BOHRS56TR	BOGNQ40TF	BOHXW89TF
At3g19500	BOMEE31TR	BOMAT64TR	BOGQU88TF
At2g41730	BONQK39TR
At4g36470	BOHYJ42TF	gnl|ti|103255873	gnl|ti|104025603
At3g01070	BOHBE64TF	BOGYH83TF	BOGJF61TR	gnl|ti|103291298	gnl|ti|103291316	gnl|ti|103304376
At3g01060	BOHBE64TR
At5g06170	BOGQP57TR
At3g61440	BONMQ22TR
At2g41800	BOGWB29TF	BOGAA71TF	BOHNH56TR	BOGEI41TR	gnl|ti|104009202
At4g34100	BONBR80TR	BOHSM42TR	BOMIZ95TF	BOGVO38TR
At3g60570	BOMET36TR	BOHQM44TF	BONKK51TF	BONKK51TR
At5g54890	BOIDK36TF	BOIDK36TR	BOIDL36TR	BONDO09TF	BONQV43TF
At2g16990	BOGGP21TF	BOOAY11TF	BOOAY11TR	BOHHB48TR	gi|13953989|gb|BH008856|BH008856
At3g13980	BOHTF75TF	BOGHP66TF	BOGNR53TF
At5g64990	BOHBQ68TF	BOMQF91TRB	BOGZM06TR	BOGIN68TF	BONBW86TR	BOMQZ48TF	gnl|ti|103257313	gnl|ti|104028205
At3g14810	BONGW07TR	BOGOC01TF
At1g36310	BOHZO95TF	BOMMB08TR	BONNV61TR
At5g48270	BOHTL77TR	BOHJF40TR	BOGTB37TF	BONKY85TR	BOHLM42TR	BOMQO80TF	BOMRS79TF	BOGOP24TR
At2g18030	BOGHI70TF	gnl|ti|104014631
At3g17850	BOGSK13TR	BOMLO65TF
At3g12240	BONHM55TF	BOMCD96TF	BOHMI03TF	BONGA05TF	gnl|ti|103300268
At4g02730	BONHM55TR	BOMIE67TR	BONLF59TF	BONGA05TR
At5g64790	BONBM38TF
At2g39350	BOMRH77TF	BOGQK54TR	gi|18847402|gb|BH739495|BH739495	gi|18847379|gb|BH739472|BH739472
At2g40765	BOGSQ15TF	BOMIG96TR	BOMAV70TF	BONBJ42TR	BONIL26TF	BOGUA07TF	BOHFM71TF	BONRM42TR	BOHXW96TR	BOMSV94TF
At4g00210	BOGTD62TR	BOHYF04TR
At2g06390	BONNE29TF	BOHGN83TR	BOGXA15TRB	BOMDQ39TF	BOGSJ71TR	BOMSD05TF	BOGNQ49TR	BONOF39TF	BOGSL29TF	BOMMM34TR	BONDR22TR	BOHRI11TF	BONFJ15TR	BOHNN79TF	BOHYI61TR	BOHGN59TF	BOMBI93TF	BONQY65TF	BOHPQ92TF	gnl|ti|103268641	gnl|ti|104019219	gnl|ti|104063777
At3g16810	BONCF87TF	BONBM84TR	gnl|ti|104001632	gnl|ti|104003489
At5g24060	BOGHU74TF	gnl|ti|104052057
At5g24920	BOHJU44TF	BONQM59TR	BOMGG65TF	BONNK06TF
At2g30370	BOHKH91TR	gnl|ti|104064574
At3g55440	BOHEH74TF	BOMQC55TF	BOHVD69TF	BOMLI80TR
At3g42880	BOHKN93TF	BOGDC77TR	BONAB28TR	BOHKR08TR	BOGQI88TF
At2g20080	BOGTS67TF	BOHBJ84TR	BONRZ13TR
At5g59130	BOMID91TR	BOGNA77TR	BOGFE16TFB	BOHES38TR	BOGHN61TR	BONAQ79TR	BOHVF65TR
At5g13670	BOOAL40TF	BOOAL40TR	BOMKY52TR	BONLY25TF	BONMN17TF	gnl|ti|104077336
At1g12850	BONJQ14TR	BOGIR81TF
At1g22140	BOHVS37TF
At3g03430	BOGZY86TF	BOHLX73TF	BOHEG11TR	BOMEO88TF	BOGKZ95TR
At3g03460	BOGZY86TR	gnl|ti|104059414
At1g41920	BONEA43TR	BOGGF84TR	BOIBL23TF	BOIBL23TR	BOHPY84TF	BOGCY83TR	BOGFX07TF	BOHST62TF
At3g24660	BOIGK45TR	BOOAZ90TF	BOOAZ90TR	BOGKS49TR
At5g13870	BOOAO41TF	BOHET13TF	gnl|ti|103326419	gnl|ti|104073731
At1g27210	BOHVV38TF	BOHMF60TR	BOHPV43TF	BOGCW06TF	BOHLU19TF	BOHBK53TF
At2g47700	BOGTY69TR	BOGCM18TF	BONEH26TR	BONKZ50TF	BOHDE12TR	BOGZU88TR	BOMAG39TR	gnl|ti|104071576
At3g01380	BONEX91TR	BONOW33TF	BOGME22TF	BONDI34TR
At2g41830	BOHKW96TR	BONJC45TF
At5g62200	BONJZ17TR	BOGQE31TR	BONJC81TR
At1g48380	BOHRY20TF	BOHEM22TF	BOMRY79TR	BOHPH75TF	BOHQI59TF	gnl|ti|104060095
At1g48405	BOHRY20TR	BONPD10TR
At4g17220	BOGDV15TF	BOMQV46TF
At1g24764	BOHEW79TR	BONPG87TF	BONPG87TR	BOMRC67TR	BOOAJ31TF	BOGRK56TF	BOKAC92TF	BOMDJ26TF	BONGN90TR	BOMSD77TF
At4g17230	BOGDV15TR	BOMQV46TR	BOGBV95TF	BONNM58TF	gnl|ti|103989628	gnl|ti|104075983
At5g47540	BOGEI62TF	BOMGY13TR	BOMCQ06TR
At5g51930	BONQS83TR	BOHED87TR
At5g64700	BOKAB91TR	BOMOR71TR
At4g19870	BOGPN06TF	gnl|ti|103297925
At4g28610	BOHMO51TF	BOMSK86TF	BOOAS61TF	BOHHB37TF
At4g09640	BOMOH69TR
At5g39600	BOHSA23TF
At3g61720	BOGVW26TF	BONHW13TR	BOHKY69TR	BOHAM79TR	gnl|ti|103278850
At1g02780	BOMJX04TF	BOHWT02TF	BONKH45TF	BOMMR43TR	BOMFQ81TR	BOGGZ21TR	BOHVH41TR	BOGEH30TR	BOGZF82TRB	BOGNA13TR	gnl|ti|104053532
At1g27420	BOHMU53TR	BONOB32TF	BOMEZ49TF	BONRN53TF	BONFB32TF	BONFB32TR	BONAE38TF	BOHWT57TR	BONQU69TF	BOHHN52TF	BONNK09TF	gnl|ti|103272385	gnl|ti|103993718	gnl|ti|104012272
At2g17510	BOKAN95TF	BOHXY57TF	BOMGK31TF
At3g62750	BOGQJ56TF
At4g01000	BOGEU66TR	BOHFK83TF	BONNO02TR
At1g28090	BOHMD07TR
At3g57070	BONRA88TR	BOMAT29TR	BOHYE72TR	BOHTL21TR	BOGGX21TR
At5g48385	BONRD89TF	BOGRE10TF	BOHXC61TF	gnl|ti|104026408
At5g47570	BOMQC25TF	BOGJK09TR	BOGAP57TR	BOHWS06TF	gnl|ti|104023554
At1g63100	BOHHK84TR	BOHAU24TF	BONJU12TR	BOHWX05TR
At2g46225	BOIDH36TF	BOICP03TF	BOIGC90TR	BOIDA62TF
At5g22330	BOHHN85TF	BONHP59TF	BOMHP64TR	BOGXH19TF
At1g69295	BOHBN68TF	BONDJ56TR	BONBM93TF	BOMJZ08TF	BOGDB72TF	BOHYD33TF
At5g35800	BOGYH30TF	BOGDF62TF	BOIBW45TF	BONIW30TR	BOGIP78TF	BOGKQ42TR	BOGYW94TF	BOOAS68TR	BONAI66TF	BOIBY63TR	BOMRQ68TF	gnl|ti|103258668	gnl|ti|103277713	gnl|ti|103288883	gnl|ti|103303777	gnl|ti|103317761	gi|18878097|gb|BH743483|BH743483
At5g17510	BONBU82TR	BOMGO76TF	BOHKI18TR
At4g01660	BONHG54TF
At1g76430	BONMZ26TF	BOHTH10TR	BOMKS42TF	BOMNA72TR	BOMJZ36TF
At5g20690	BOGYK31TR	BOGSH25TF	BOHSQ03TF
At3g16560	BONNM73TR	BOICE11TF	gnl|ti|103307451	gnl|ti|104055013
At1g17920	BOMEZ39TR	BOMJO07TF	BOGPH71TR	BOMIT33TR	gi|18878786|gb|BH744122|BH744122
At4g01080	BOHZO96TF
At1g56110	BONNP74TF	BOHSD52TF	BONKF06TR	BOHFH55TR
At1g13090	BONGZ09TR	BOGOH07TF	BOOAL59TF	BOHNX78TF	BOIDO14TR	BOHGU68TR	BOICW66TF	BOHUT25TR	BOIHP06TRB	BOGGS65TF	BOHUB24TR	BOIFK89TR	BONEW41TF	BOHCC75TR	BOHXF07TR	BOGRL28TF	BOHEM43TR	BOHXH64TR	BOICY13TF	BONCH70TF	BONQM23TF	BONFB89TF	BOMPJ64TR	BONCN81TR	BONRF84TR	BOGAQ51TR	BOGQP14TR	BONEX52TF	gnl|ti|103253224	gnl|ti|103258014	gnl|ti|103295809	gnl|ti|103296147	gnl|ti|104016008	gnl|ti|104023735	gnl|ti|104031105	gnl|ti|104052759
At1g21610	BOGSN15TR	BONLC14TR	BOHSA88TR	BONII53TF	BOIDF81TF
At5g20870	BOHDF23TR	BOGVA93TF	BOGET71TF
At2g38290	BOHPO60TF	BOHAJ09TF
At4g13960	BOIEJ88TF	BOIGF21TR	BOIBN73TF	BOHUO34TR	BOIET02TR	BOIEV76TR	BOIBG65TF	gnl|ti|103250711	gnl|ti|103256594	gnl|ti|103262109	gnl|ti|103263142	gnl|ti|103265005	gnl|ti|103283720	gnl|ti|103286473	gnl|ti|103298709	gnl|ti|103299433	gnl|ti|103995983	gnl|ti|104002872	gnl|ti|104014180	gnl|ti|104015710	gnl|ti|104022824	gnl|ti|104036456	gnl|ti|104040161	gnl|ti|104041317	gnl|ti|104061552	gnl|ti|104076457	gi|13953819|gb|BH008772|BH008772	gi|13952674|gb|BH008210|BH008210	gi|13950891|gb|BH007347|BH007347
At5g20630	BOHVA32TR	BOGMN57TF	BOHGD90TF
At2g13350	BOGZJ82TF	BOMHP42TR
At5g02940	BOHJR44TF
At4g38040	BOGNX93TF	BOMMW23TR	gnl|ti|104004109
At4g25590	BOGSW18TF	BOGEJ47TRB	BOGOK23TR	BOHQY93TF	BOMJM30TF	BOGGF47TF	gnl|ti|103273495	gnl|ti|103988042	gnl|ti|104027474	gnl|ti|104042323	gnl|ti|104060519
At4g28530	BOMHK43TR	BONBQ23TF	BOGGE85TF
At2g35680	BOIHS93TRB	BOMEX29TR	BOGPX23TR	BOMAV15TF
At1g67710	BOGBU58TR	BONHY29TR	gnl|ti|104058958
At5g07480	BOMNQ62TF
At1g08300	BOHJX46TF	BOGXB02TFB
At5g07475	BOMNQ62TR	BOHHS09TF	gnl|ti|104074553
At3g26350	BOIGE44TF	BOHER05TF
At5g55020	BONPT33TF	BOMNQ87TF	BONNS37TF
At1g52030	BOMNW64TR	BOGYP87TF	BOMCM85TF	BOMCM85TR	BONDD56TF	BOGHW11TF	BOGMK38TF	BOHCF60TR	BOHXR03TF	BOHGJ53TR	BOHKP71TR	BOMGO93TR	BOHFQ49TF	BOMQK74TRB	BOGJI64TF	BOGJI64TR	BOHRA12TF	gnl|ti|103257735	gnl|ti|104018323	gnl|ti|104031145	gnl|ti|104038022
At1g28030	BOMCD75TF	BOGBN22TF	BOGHU59TR
At1g05805	BOMNF18TR	BOHJX64TF	BOGNN68TR	BOHXF34TF	BOGFH65TF	BONCD24TF
At2g33340	BOGDM13TF	BOGRB21TF
At5g62880	BOHEQ78TF	gnl|ti|104042170	gi|13956444|gb|BH010249|BH010249
At3g09030	BOGVH22TF	BONOX59TR
At3g52490	BOMHZ48TF	BOHBX45TR	BONRG15TR	BOHAW04TF	BOGTA23TR	BOHLC17TF	BOHHE76TR
At2g36320	BONJW17TR	gnl|ti|104060102
At2g17845	BOGVK23TF	BOIFJ04TF	BOHXN84TR	gnl|ti|103296357
At3g11810	BOOAX45TF	BOHSG45TF	BOIEL82TF	BONEI54TF
At2g17440	BOHGF32TR	BOGSN73TR	BOMLM67TR	BOMLW28TF
At4g29340	BOGWA71TR	BOGVQ49TF	BOGLS64TF	BOGPC88TF
At4g18610	BONQV85TR	BOHRX77TF	BOGLO05TR	BONMW12TR	gnl|ti|103277523	gnl|ti|103277637	gnl|ti|103280047	gi|18878279|gb|BH743665|BH743665
At2g03390	BOGQA54TF	BOKAU05TR	BONPT04TR	BOHLZ81TF
At1g05750	BOICW31TR	BOGWN80TR
At4g03115	BONFC96TR
At2g19600	BOGPQ08TR	BOMFR02TF	BONAI48TR
At5g49920	BOGKA37TR
At3g07590	BOGPT09TF	BOGEB72TR	gnl|ti|103313023
At4g31620	BOGQG56TF	BOGQH24TF
At1g31430	BOIDP80TF
At2g01910	BONSN40TR	BOMCK85TR	BONGR17TF	BONGX21TF	BONGX21TR	gnl|ti|103322935
At1g70070	BOHBB65TR	BOHRP87TF
At5g64060	BOHYM45TF
At2g40420	BONRA89TR	BOMNY12TF	BOHIL84TF	gnl|ti|103304688
At4g24590	BOMKQ54TR	BOMML76TF	BOMFR75TR	BOGVV22TR	BOMPJ73TF	BOIGG70TR	gnl|ti|104040993
At5g39990	BOGAG03TF	BOIBQ58TF	BONGN61TF
At4g33925	BOHYV48TF	gnl|ti|104045976
At5g28440	BOGLC89TR	BOMQG21TF	BOHEH26TR	BOMGV65TF
At4g33945	BOHYV48TR	BOGIK27TF	BONIC32TR	BOHRL24TR	gnl|ti|104038969
At1g05230	BOHOP10TR
At5g60970	BOHHQ87TF	BOHMT74TF	gnl|ti|103250496
At1g14130	BOGSE13TR	BOHNB54TR	gnl|ti|104051567
At3g26460	BOGHC70TR	BOHBT77TR	BONHA73TF	BOGVE86TR	BOMSA80TF	BOGSJ21TR	gnl|ti|104063669
At1g32250	BOGGS24TF	BOGGS24TR	BOGEY79TF
At5g64750	BOGHF71TF	BONEG36TR	gnl|ti|103256804
At2g18630	BOGGV25TF	BOGBN72TR
At3g11100	BOMRB77TF	BOGLW05TF	BOHSQ17TF	gnl|ti|104071275
At5g49590	BOMFM87TR	BOGEI67TR	BOHZM55TF	BONBP76TF	BOHPQ47TF	BOICO69TR	BOMSH29TR	BOMGF81TR	BOIDU80TR	BOMIH10TF	BONNL92TF	BOHJX21TF	gnl|ti|104014181
At1g49660	BOGNL90TF
At2g29150	BOGHI72TR
At4g18596	BOHDW70TF	BOMIK56TF	BONGZ47TF	BOMOF80TR	BOHQJ83TR	BOMKP81TR	gnl|ti|103251707	gnl|ti|103988797
At1g02870	BOMFP88TF
At2g02050	BOGYQ34TF	BOGJW11TR	BONHP83TR	BONFC31TR
At4g31750	BOMRE78TR	BOMRE90TR	BOHHX92TF	BOGHK51TF	BOGAH72TR	BOGZM69TR
At2g27310	BOMMR12TF	BOHRR72TR	BOGAP18TR	BOHEA95TF	BOGKR67TF
At5g62950	BOGAY09TF	BONRB03TF	BOGSY39TF
At3g53030	BOGBL56TF	gnl|ti|104075184
At2g37220	BOMBS70TF	BOGNY53TF	BOHEK88TR	BOHBP02TF	BONGE46TF	BOGRN64TR	BOHJS65TF	BOIHJ26TF	BOHCE01TR	BOGLX31TR	BOGMA04TF	BOHXC65TF	BOHEN50TR	BONCC68TR	gnl|ti|103310174
At1g25480	BONJB11TF	BONII09TR	BOIGX42TR	BOHVF10TR	BOGFA94TR	BONIU72TR
At4g35910	BOHVD34TF	BOHOQ42TR	BOGYJ58TF	gnl|ti|103304988	gnl|ti|104010751
At1g12820	BOHPA16TF	BOGGI70TF	BOOAM02TR	BOGHF87TR	BOGYW79TF	BOMOJ44TF	BOGEM70TRB	gnl|ti|104013323
At1g22335	BOGHR75TR	BOMGZ77TR	BOGVF23TF	gnl|ti|104006029
At5g44110	BOGNX94TF	BOHXJ03TR
At1g22900	BOMBE25TF	BOHQW38TF	BONBE88TR
At1g67570	BOHVG35TF	BOGIZ69TF	BOGTL92TF	BOGSC91TR	gnl|ti|103260040	gnl|ti|104060793
At2g35040	BOHPD17TF	BONFT27TR	BONCY83TR	BOMAA18TF	BOMPN42TR	gnl|ti|104070434
At4g11140	BONPK31TR	BONPY03TF	BONEE76TR	BOGWP59TF	BONEG36TF
At5g45450	BOHKH93TF	BOGDF61TF	BOMSA37TF	BOMFE13TF	BOHCE50TF
At4g34880	BOGTM67TF	BOHJX55TR	BOMLA42TF	BONKC55TR	BOHYQ94TF	BONDI74TF	gnl|ti|103256742
At2g05400	BONPN32TF
At3g17660	BOHKH93TR	BOHCE94TR	BOOAY42TF	BOHNO05TR	gnl|ti|104003661
At1g27490	BOIGV91TF	BOHUP43TR	BOGGA56TR
At3g52460	BONJK14TF	BOIGV02TF	gnl|ti|103284074	gnl|ti|104014788
At5g05440	BOGTP68TF	BOMOU28TF	BOGJB45TF	BOGSL89TF	BOGSL89TR	gnl|ti|104010888
At4g24190	BOOAI41TR	gnl|ti|103993084
At4g09030	BOMNC18TF
At5g49280	BOMCA75TF	BOGGA34TR	BOIHL22TF	BOGAQ15TF
At4g16580	BOMNW65TR
At2g21820	BOHLM01TF	BOGZV89TR	BOHTJ30TF	BONOT39TF	BOGMG94TR	BOGTH87TF
At2g03500	BOMCD76TF	BONQU21TF
At1g01020	BOGJP32TF	gnl|ti|103295755
At2g38940	BONEA45TR	BOHQT03TF	BOOAJ41TR	BONIK69TF	BOGWM13TF	BOHHB31TR	BOMAC92TF	BOGBT84TR	BONCO74TR	gnl|ti|103287607	gnl|ti|103997271	gnl|ti|104026373
At2g32880	BOGVH23TR
At4g13480	BOMIM96TR
At5g06270	BOMDZ30TF	BOMEF26TF	BOHWU42TR	gnl|ti|103252853	gnl|ti|103263751	gnl|ti|103283784	gnl|ti|104030867
At5g62030	BOHAT61TR	BOMBB39TF	BOGFS85TR
At3g23350	BONEM49TF	BONQG17TR	BONPS44TF	gnl|ti|104052524
At1g62510	BOHLY05TF	BOGMV03TR
At1g71720	BOICT31TR	BOGHT53TF	BOMRZ21TF	BOMBM58TR	gnl|ti|103303411
At5g19220	BOGDY18TF
At3g57500	BOMKB50TR	BOGDX85TR	BOMCK62TF	BONHC31TF	BOIAA07TF
At1g21140	BONQV86TF	BOMLD48TF	BOGHL20TR
At1g53790	BOKAE94TF
At1g68210	BOIHP02TRB
At1g21070	BOICZ33TR	BOGNA48TF	BOMLQ77TF
At1g77140	BOHSD26TR	BONBW52TR	BOGOR25TR	BONEB71TF
At1g16410	BONMH22TF
At1g01950	BONGY51TF	BOHEE61TR
At5g64350	BOGWM76TR	BONFD71TF	BONQX50TR	BOGVF45TF	BOMLE29TR	BOGMP18TF	BONDL65TR	BOGTG43TR	BOMFQ21TR	BOGFR59TF
At3g15730	BOHBB66TF	BONKQ72TF	BONKQ72TR	BONHL29TF	BOGTO77TF	BOGTO77TR
At4g24000	BOGWT95TFB	BONSF47TF
At4g23620	BOHGU38TF	BOOAD01TF	BOHFB59TF	BOMDW20TF
At1g33240	BOHBE67TF
At5g01500	BONBL81TR	BOHXE16TF	BOHEA92TR
At2g48090	BONNA71TR	BOGRK10TR	BOGNZ14TR	BOHTB56TR	BOHPS93TF	BOGUI53TF
At5g60460	BOGWS78TR	BOHTB11TF	BOGWS78TRB	gnl|ti|103265980
At5g17440	BOHCX20TF	BOMNK50TR	gnl|ti|103996844
At2g06520	BOHHN87TF	BOGPE18TF	BOHSE21TF
At5g14010	BOMFD85TR	BONNI32TR	BOHHI96TF	BOGET75TR	BOMOS90TR	gnl|ti|103277498
At2g46520	BONMT26TF
At1g31690	BONGQ08TF	BOHRU21TR	BOMGR92TF	BOMGR92TR	gnl|ti|104051628
At1g31710	BONGQ08TR
At5g38670	BOHOP11TF	BOGRB11TF	BOGME29TR	BONGG80TF	BOGPA81TR	BOHBO70TF	BOOAO03TR	BOGDB74TF	BOGIG13TF	gnl|ti|103990147	gnl|ti|104026374
At1g60630	BOGSV60TF	BOMAK91TR	BOGVP41TF	BOGHE94TF	BONAF53TF	BOIEV70TF
At1g78590	BOHYV49TR
At1g76580	BOIDK39TF	BOIDK39TR	BOGXV25TR	BOMPQ46TR	gnl|ti|104031159
At1g01470	BOHHQ88TR	BONMK25TF	BONMK25TR	BOGOP67TF
At5g23730	BOGHC71TF	BONAJ13TR	BOHXA20TR
At3g04890	BOGAP07TR
At5g56270	BOGZA81TR	BOMPU29TF	BOHRD33TF
At3g63090	BOMMR13TR	BOHRL20TF	BOHRL20TR	gnl|ti|104004839	gnl|ti|104038445
At5g63530	BOHPO62TF	BOHJR81TR	BOGVN67TR	BOOAK37TF
At1g17120	BOGYT36TF	BOMFQ66TR	BONGI63TF
At1g24360	BOGZJ84TF	BOHPE23TF	BOGIM95TR	BOHDB29TR	gnl|ti|103265632
At3g17620	BONJY60TF	BOGDR14TF
At3g25805	BOMHH44TR
At3g53470	BOGJJ31TR	BOHCE01TF
At2g20030	BOMID94TR	BOMNK23TF	gi|13955552|gb|BH009639|BH009639
At2g25130	BOMIG95TF	BOMMH20TR	gnl|ti|103299968
At2g38025	BONQJ83TF	BOMGU09TF	BOHXH16TF	BOGUZ46TF	BOGBP44TF	BOMML52TR	BONOW95TF	BOGEK13TRB	BOMAM54TR	BOGGG13TF	gnl|ti|104043024	gnl|ti|104054036
At5g09730	BOHWL89TF	BOGTM82TF	BONNG91TR	BOHTT19TF	BOOAN30TR
At1g10120	BOGJV35TR	gnl|ti|103263265	gnl|ti|103303494	gnl|ti|104072406
At3g18010	BOGEF64TF	BOGCY21TF	BOMGX28TF	BOMKV56TR
At1g80890	BOKAE95TF
At5g25640	BOMJR05TF	BONKP16TR
At5g25757	BOMJR05TR
At3g22510	BOHYD44TR	BOOAD43TF	BONCT42TF	gnl|ti|103986564
At1g72290	BOKAH96TF	BOMKY28TR	BONGI44TF	BOMFJ38TR	BOGMW91TR	BONGS25TR	gnl|ti|103272807	gi|13952987|gb|BH008361|BH008361
At2g32415	BOHGO37TF	BOGAD05TF	gnl|ti|103993173
At1g02540	BOGQG58TF	BOGVV85TF	BOMMS27TR	BOGLF04TF	BOHNK81TF
At4g11580	BOHSD27TR	BONDG89TF	BOGXS04TR	BOHSU23TR	gnl|ti|103254948	gnl|ti|103302316
At1g14360	BOHMU56TF	gnl|ti|104005518
At4g32470	BONBI81TF	BONBI81TR	BOGMO95TR	BOGPQ10TR	BOGHQ15TF	BOGOU05TR	BOMGY35TR	gnl|ti|103270647	gnl|ti|104013842
At5g41610	BOGRZ11TF
At5g19980	BOMEK37TR	BOMGF81TF	BOMQZ46TR
At1g80240	BOGWP78TF	BOHNG95TR	BOMOS62TF	gnl|ti|104049026
At3g04350	BONBL82TF	BOMLQ60TF	BOHHB33TR
At5g48810	BOHBE68TR	gnl|ti|103310909
At3g15870	BONMN25TR
At2g07774	BOGWS79TR	BONBM56TF	BONBM56TR	BOGWS79TRB	BOIDM39TF	BOHFK46TR	gnl|ti|103248758
At4g13940	BOGGJ23TF	BOMAT27TR	BOMEH44TF	BOMEK46TR	BOGJA46TF	BOGJT07TF	BONDP63TR	BONDA65TF	BOHPT04TR	BOHAM02TF	BOMNA05TR	BOMLX66TF	BOGZY19TF	BOMRQ27TR
At4g35850	BOIDY85TR	BOIGG90TR	gnl|ti|103987839
At5g65110	BOGAG05TR	BOGNV80TR
At3g04360	BONGN08TR	BOMDV85TR	BOHUG67TF	BOMQY35TR	BOHUC52TR
At2g36400	BOHYS49TF	BONIK19TR	BOHJQ04TF	BOMRA53TR	BONRX75TF	BOHYL43TF	BOHOL42TR
At1g68140	BONBR84TF	BONBR84TR	BOGLK24TR	BOHMP42TF	BONSB91TR
At5g13300	BONMW28TR	BOHIP64TF	BONRA66TF
At2g18640	BONHG57TR	BOHJK46TR	BOMBM36TF
At4g25580	BOHJC42TR	BOMGB76TR
At5g57740	BOGBC55TF	BOHIS25TF	BOGCM58TF	BOMHC54TR	BOHWZ58TF	BOMFD17TR	BOGTX77TF	BONJC89TR
At4g15670	BONHJ58TF	BOHEQ84TR	BOHOS23TR	BOHEQ93TR	BONOX26TF
At5g65630	BOGZA82TR
At1g09130	BONHM59TR
At5g16700	BOGSN18TR	BONBM44TR	BOHLU72TF	BOGJB16TR	BONOO14TR	BOMKH85TF	BOGCU03TF	BONLM46TF	BOHNB88TR	gnl|ti|103323151	gnl|ti|103323242
At5g45670	BOGTA65TF	gnl|ti|104057420
At5g10990	BOGHO76TR	BOHHW92TR	BOMMF28TR
At4g01340	BOMBS72TF	BOMGK07TR
At1g19540	BOMNH62TF	BOGHR66TF
At2g30950	BONPE31TR	BOICR21TF	BOICR21TR	BOGMX44TR
At1g19550	BOMNH62TR	BONMN65TR	BOGXX67TF	BOGFT94TF	BOGHR66TR
At1g18450	BOMHY91TF	BONKZ28TF	BOMSV52TR	BONKI51TF	BOIHD47TF	gnl|ti|103276715
At1g64900	BOGTG67TR	BOHKY26TF
At1g73770	BOGOT01TF	BOGEE21TR	BOOAW34TF	BOOAW34TR	BOIED70TR
At3g62170	BOGJD30TF	BOGYF20TF	BOGYF20TR
At3g22425	BOGJG31TF	BOMSV05TF	BOMSF81TR	BOGQG17TR
At2g30350	BOGOZ03TF	BOHSI87TF	BOHYD90TR	BOHJE71TF	gi|18879053|gb|BH744373|BH744373
At1g11600	BOMHQ48TR	BONQJ95TR
At5g61880	BOHRM20TR
At5g40410	BOMID95TR	BOGAK22TR	BONPY30TR
At2g03250	BOHEK79TF
At5g54060	BOHAN61TR	BOMLN71TF	BOOAD25TF	BOHHR91TF	BOGMZ81TR	BOGKR33TR	BOMOK39TR	BONAS18TR	BOHSO61TR	gnl|ti|103298503
At3g57670	BOHGT80TF	BOMIU74TR	BONND32TR	BONGL60TF	BOHYS15TF
At4g08810	BOHLS05TR
At1g04200	BOMDZ32TF	BOGDE13TR	BOHTP96TF	BOHXK69TF	gnl|ti|104008205	gnl|ti|104034362	gi|13952594|gb|BH008169|BH008169
At1g12410	BOICQ32TF	BOGZR12TR	BOHOD42TR	BOMJQ85TF	gnl|ti|104021226	gnl|ti|104053952
At1g12340	BOICQ32TR	BONDU75TF	gnl|ti|104054052
At3g55250	BOGDV19TF	BOGND71TF	BOMRI73TF	BONJR25TR
At2g44130	BOMKB52TR	BOMNH16TR	BOGLL51TR
At5g53060	BONGP50TF
At1g03910	BOGVT29TF	BOMNU42TF	BOHJY54TF	BOHFQ06TF	gnl|ti|104062516
At3g47833	BOICZ35TF	BOGYR31TF	BOGUU21TF	BOIBU60TF	BONGM10TF
At3g18060	BOHSU74TF	BOGBO94TF
At2g34090	BOHGO38TF	BOHXG70TR	BOGAG42TF	gnl|ti|104057787
At1g79260	BONMH24TR
At3g13400	BONAY36TF	BOGCF84TR	BOGEA62TR	BOMEY47TF	BONCA08TR
At3g14030	BOHBE69TR	BOGCM87TF	gnl|ti|103273473
At1g73320	BOHCU21TR	gnl|ti|104050885
At3g18295	BOMQW76TR	BOIBW34TF	BOGRQ20TF	BOHGL56TF	BONIM25TF	gnl|ti|103987310	gnl|ti|104050360
At4g26010	BOGSB15TF	BOGSB15TR	BONGB70TR
At3g55070	BOMAQ21TF	BOGYQ79TR	BOHGU80TR	BONOH91TR	BOGAT29TR	BONPX95TF	BOHEP93TF
At2g36470	BOMKW59TR	BOGVB58TF
At2g31870	BOMFG88TF	BONNB72TF	gnl|ti|104045768
At5g67360	BOHUV32TF	BOGHD43TF	BOHPH19TR	BOHLJ64TR	BOMGS11TF	BOMOA44TR	BONDF23TF	BOMDY44TF	gi|18879709|gb|BH744945|BH744945
At2g42380	BOGSE16TR	BOMRM82TR	gnl|ti|103252142
At1g29380	BONIW10TF	BOIAA94TF	BOMCU34TR	BOHHW59TF
At4g37760	BOGGV28TF	BOHJZ13TF
At2g07360	BOHJF44TR	BOHCW18TR
At1g57630	BOGGY29TR	BOICB45TR	BOGBV37TR	BOHLJ44TF	BOMFK88TR	BOHOV69TF	BOHLP62TF	BOMOM38TR	BOMEP40TR	BOGYL96TF	BOIHH28TR	BOHPX48TF	gnl|ti|103993141	gnl|ti|104007349
At4g37140	BONDM41TF	BONDM41TR	BOGAO55TF	BOGAO55TR	BOGTW42TF	BONJX41TR	BONAI31TF	gnl|ti|104071711
At1g26500	BONDP42TF	BONFV88TR	BOIFO32TF	BONEM85TR	BONBL63TR
At1g16500	BOMHE45TF	BONBA48TR	BOOAD57TF	BONIU66TF
At5g42020	BOMNH63TR
At3g02950	BOHVD37TF	gnl|ti|104075119
At5g17410	BONJV61TR	BOMAE96TR	BOIEF68TF	BOGEZ59TR	BOHGL14TR	BOGAH87TF	gnl|ti|103995659
At4g31200	BOMNK64TR
At4g18570	BONJH16TF
At1g05180	BOIGS93TR	BOHGG19TR	BONIM21TR	BOGFH94TF
At4g15550	BOMBH29TF	BOGEC67TF	BOMJX39TF	BOHLL81TF	BONBS71TF	BOGBP64TR	BOGYD17TF	BOGQM07TF	BONNM60TR	gnl|ti|103999471	gnl|ti|104034342
At3g29030	BOHEE78TF	BOMRN90TF	BOIDE50TF	BOOAT22TF	BOMFL81TF
At3g54470	BOGPM51TR	BONFX37TF	BOIDU72TF	BOGFZ84TF
At1g69320	BOMHQ49TF
At5g06730	BOGPP52TR	BONJV43TF
At5g58620	BOHWC88TR
At5g49120	BOGVB24TR	BOMCN39TR	BOGAB50TFB	BOHHX71TF	BOHZW43TR	BOHZN83TF	BOMKR96TR	BOMKV69TF	gnl|ti|104032467
At4g20250	BOHAK61TR	BOGJF07TR	gnl|ti|103290869	gi|18880776|gb|BH745927|BH745927
At3g26840	BOGDM17TF	BOHPQ02TR	BOGKF79TR	gnl|ti|103985373
At3g55700	BOGJP35TR	BONJY36TF	gnl|ti|104009067
At5g58430	BONPW38TR	BOMQF16TRB
At4g24275	BONED49TF	BOMMO34TR	BOMOU82TF
At5g02190	BOHLP05TR	BOHGV77TF
At3g55430	BOHMC52TR	BOHUJ72TF	BOHBA13TF	BOGRK72TR	BONFU67TR
At4g01110	BOGEF66TF	BOHJI94TF
At4g24760	BOGKL85TF	BOGHU84TF	BOGJD61TR	gnl|ti|104025941	gnl|ti|104027365
At2g18620	BOHAC18TF	BONFQ34TF	BOHBB02TF
At4g09620	BOHGF36TR	gnl|ti|104028741
At5g52210	BOICT34TR	BOIGT63TF	BOIGT63TR	BOHNU88TR	BOGKZ28TR
At4g15780	BOHGZ83TR
At5g11340	BOMEK39TF
At5g11200	BOGSM60TF	BOGSN91TF	BOIGV61TF	BOIGV61TR	gnl|ti|103274247	gnl|ti|104032718
At4g18970	BONNA74TF	BOGGY42TF	BONJD89TR	BOMEA56TR	BONNB16TR
At5g56100	BONBO85TR	BOGUQ79TF	BONNG51TF	BONJG47TF
At1g11560	BONHA57TF	BONDK11TF	BOOAP31TF	BOGKP76TR	BOOAA56TF	BOGAQ52TR	BOHVC61TF	BOHHZ70TF	BOHRG11TR	gnl|ti|104053486
At5g07250	BOGAJ08TR	BOHLI54TR	BOGAJ32TR	BOGXF64TR	BOGQS49TR
At3g27640	BONNG76TR	gnl|ti|104013050
At4g19680	BOGMS45TF	gnl|ti|103264177
At5g51620	BOIFN41TF	BOHEB92TR	BONAJ50TR	BOGCN34TR	BOGFF25TFB	BOMRH48TF
At2g16120	BONBX88TR	BOGWL30TF	BONMR39TR
At1g53270	BONIZ12TF	gnl|ti|103990825
At3g24710	BOIFT43TF	BOHVO83TR	BOGDQ27TF	BOGXI61TF	BOHLT54TR	gnl|ti|103263600	gnl|ti|103264060
At3g24330	BOIFT43TR
At1g09000	BOIFW44TF	BOMLD41TR	BOHAZ10TF
At5g51430	BONJP60TR	BOHAX33TF
At2g32100	BOHVR83TF	BOGHJ53TR
At1g63970	BOIGJ91TR	gnl|ti|104030032
At2g42260	BONJS61TF	BOHQH26TR	BOHBK09TF
At3g08680	BONEC90TF	BOMLI17TF	BOGKR28TF	gnl|ti|103999977
At3g29636	BOMHE46TF
At4g38800	BONJV62TR	BOHRK41TF	BOIFD42TF
At4g21323	BOGUZ22TF	BOHXX08TF	gnl|ti|103248929
At1g26180	BOGJJ34TF
At4g35150	BOHXP40TF	BOGUA74TR	BONMT59TF	gnl|ti|104011779
At5g15330	BONER95TF	BOGLU25TF
At3g27250	BONQG85TR	BONPJ84TF	BOGTR27TR	BOHJH20TF
At3g61710	BONEU96TR	BOHBR37TF	BOHJX69TR	BOGOH36TR	BOGHQ27TR	BONBP80TR	BOGOI08TF	BOMRP35TF	BONJH75TR	BOGLT58TR	BOMKX78TF	BOGXL87TF	BOGYB16TR	BONJV46TR	gnl|ti|103988638	gnl|ti|104069434	gnl|ti|104073417
At1g47610	BONQJ86TF	BONNU07TF	BOOAK43TF	BOOAK43TR
At5g10550	BOHAN63TR	BONLT11TR
At4g39810	BOMPL23TF	BOHWW75TF	gnl|ti|104040419
At1g74310	BONQM87TR	BONQD01TR	BOGTL30TF	BOHER95TR	BOHBM61TR
At1g73030	BOGVK28TF	BOGVS74TF	BOGWW55TR	BONDY95TR	BOHAD25TR
At3g07390	BOHGC36TF	BOGQK22TR	BOHTG18TR
At1g24050	BOHGW83TF	BOHHD88TR	gnl|ti|104033175
At2g27040	BOGJY39TF	BOIBQ60TF
At5g07150	BONAJ33TF
At5g15490	BOMEP82TR	BONSG19TF	BOHVT83TR	BONPM39TF
At3g15095	BOGWD77TF	BOGOJ51TF	BOGPH13TR	BONFT14TF	gnl|ti|103313437
At3g12870	BONGP52TR	gnl|ti|104007703
At1g23800	BOGQA59TR	BOGSM44TF
At5g04230	BOMKH56TF
At3g27550	BOGRT12TF	BOGQA64TF	BOHFP38TF	BONGZ85TR	BONBU61TR	BOGRO89TF	gnl|ti|103277734	gnl|ti|103278513	gnl|ti|104037781
At4g33200	BOGGU70TF	BOGWD94TF
At2g39725	BOMEH39TF	BOHTZ38TF	BOGPN72TF	BOHRE95TR	BOMDH19TR	gnl|ti|104000738
At1g06980	BOHOJ13TF	BOHOJ13TR	BOGDJ37TF
At1g55670	BOMFA88TF	BOHKP17TF	BOHSH26TF	gnl|ti|103319559
At2g32460	BOMGT41TF	BOIDW81TR	BOHAO92TR	BOMLE45TF	gnl|ti|103990296	gnl|ti|104066072
At1g13920	BONBR87TF	BOHCK73TR	BOHYK18TF	BOGUH87TR	BONQX75TF	BOMLK26TF	gnl|ti|104046936	gnl|ti|104051308
At5g20030	BOGSB17TR	BOMDR02TF	BOGRI19TR
At3g18780	BONHD59TF	BOMMJ70TF
At4g27320	BOMAT24TF	BOHHW96TF	BOGYM93TF	BOIBU40TF	BOGZU51TF	BONIW92TR
At4g16330	BOGHC75TF	BOHRM54TF
At3g04650	BOIFN42TR	BOICN25TR
At5g66160	BONIW12TF
At3g11130	BOGGS29TR	BOHZT66TF
At4g35240	BOHUY35TR	BOGMT57TF	BOGDK42TR
At1g15710	BOIAA72TF	BOIAA72TR	BONRM94TR	BOGNQ19TF	BOGXE58TF	BOMKX87TR	BOMNW13TR	BOMDO95TR
At5g66950	BONJM60TR	BOIEK48TF	BOMDJ94TR	gnl|ti|104054593
At1g01280	BOHJZ93TF	BOMMJ12TR	BOKAK08TF	BOICM16TF	BOHTO26TF	BOHFB46TR	BOGPX86TF	gnl|ti|103999274	gnl|ti|104035289
At1g03550	BOHJZ93TR
At2g35120	BOGNO96TF	BOIGQ92TR
At1g07770	BOMBP74TF	BOGCS80TR	gnl|ti|104025242	gnl|ti|104056954
At1g07750	BOMBP74TR	BOMNM31TR	BOHLX42TF
At5g13730	BOGUQ20TF	BOMHL91TF
At2g18370	BOGHO79TF	BOGTQ44TF	gnl|ti|104014144	gnl|ti|104048945
At4g25260	BONPE34TF	BONJY83TF	BONAQ57TF
At5g19860	BOHVU85TF	BOMPO43TR	BOMIR23TR	BOHDA70TR	BOHIH55TF	BOMAI87TR	BOHCK40TF
At5g13470	BOMNH65TR	BOGHF45TR
At1g16110	BOGEL52TRB	BOIEK45TF	BOGVW40TF	BOHWK39TF	BOHBI88TF	BOGYO54TF	BOMFJ16TF	BOGVO59TF	BONKL69TF	BONKL69TR	BOHXY23TR
At1g26150	BOGZJ88TF	BOHVS42TF
At2g29525	BOHVD39TR	BOHYH72TF	BOHXC29TR	gnl|ti|103249310	gnl|ti|103994188
At1g07030	BONJE17TF	BONHO56TF	BONSE09TR
At2g47050	BOGOT04TF	BOHJA31TR
At5g15320	BOGUW22TR
At1g78260	BOHPU68TR	BOOAJ09TF	BOHMB11TF	gnl|ti|103279277
At2g46160	BOGZM89TF	BOHZN16TF	BOHPJ58TF	BOHRH45TF	BOHZN82TR	BOOAI22TF
At2g46150	BOGZM89TR	BOGUY84TF	BOHPJ58TR	BOHIE65TF	BOOAI22TR
At3g58630	BOGJX80TF	BOGAR23TF
At5g62690	BOIGS95TR	BONKM72TF	BOOAJ16TF	BONQC23TR	BOMOM67TR	BOIHE08TF	BOOAK60TR
At1g62680	BONPN37TF	BOHRB20TR	BONBD16TF
At1g79760	BOHXM40TF	BOHRL87TF	BOMDT93TF	BOGAK26TR	BOMMA88TR	gnl|ti|103281631
At3g61690	BOGJJ35TF	BONFM55TF	BONFM55TR	BONRK50TR	BONNT76TR	BOGNR74TR	gnl|ti|103273413
At5g66470	BOGDG17TR	gnl|ti|103989889
At3g45260	BOMQL82TRB	BONBD74TF	BOMQF49TRB	BOIFD17TR	BOMHM27TF
At1g72340	BOMJW51TR	BOHDF37TR	BOMDC26TF	BOHOS56TR	BOMFN92TR	BONHW69TF	BOMJX78TR	BOGUF54TF	BOICJ33TR	BOMOK21TR
At1g66220	BOOAO48TR
At1g53240	BOHLP07TF	BOGIS14TR	BOMON53TF
At2g20570	BOHXY44TF	BOGHZ25TR	BOMKS22TF	BOGDI31TR
At1g06210	BOHAQ65TR	BOHZS86TF	BOGCB80TF	gnl|ti|103262271	gnl|ti|104063784
At5g44120	BOGKI86TF	BOHNW18TR	BONMY25TF	gnl|ti|104000189
At5g47680	BOHGW84TF	BOHPW35TR
At2g48070	BOGRK10TF	BOHNP45TF
At1g53645	BOHMI56TR
At2g39750	BONAJ34TR	BOGRS95TF	BONKP29TR
At5g45460	BOGWA77TR	BOIFR77TR
At3g58660	BOMKB55TF	BONEF73TR	gnl|ti|103299324	gnl|ti|104036536
At4g08350	BONMS71TR	BOHYO49TR
At1g55920	BOGRQ12TR	BONBP90TR	BOIGY30TR	BOMJX90TF
At3g14395	BONAP36TF	BONKM39TR
At3g06860	BOHYD48TR	BOGSQ60TR	BOHMW61TF	BOHCW30TF	BOIDG56TR	gnl|ti|103256289	gnl|ti|103267758	gnl|ti|104009368	gnl|ti|104017762
At5g59380	BOGXZ32TR	BONIU47TF	BOGUA28TF
At2g39760	BOGGU71TF	BOHZX16TF	BONLG02TR	BOMAM15TF	BOMAY41TR
At1g72670	BOHCO22TR	BOHTV61TR
At4g37840	BOGSJ61TF	BONRH02TR
At5g08100	BOHOD12TR	BOMRO74TR	BOGJV93TF	BOGNP09TR	BONFM17TF	gnl|ti|103311075	gi|18876975|gb|BH742362|BH742362
At3g06390	BOMKN59TF	BOGMV29TF
At5g50130	BOMSC30TR	BOHUM23TF
At2g40890	BOMQW79TR	BONSL18TR	BOGIW19TR	BONSM20TR	BOHQX37TF	gnl|ti|104028836
At5g18770	BOIFH41TF	BONPT90TF	BOGYI95TF	BONHM47TR	gnl|ti|103310575	gnl|ti|103325634
At2g34620	BOMMC13TF	BONID24TR
At2g28420	BOMSL33TR	BONLK91TR	BOGSI48TR
At1g17210	BOIFN43TR	BOMFB42TR	BOGEH40TR	BOHFT28TF
At4g36260	BOHJT92TR
At1g62800	BOGCP10TF	BONLQ01TF	gnl|ti|103277373	gnl|ti|103283726
At2g38750	BOIGD91TF
At5g63520	BOGCS11TF	BOHCS51TF	BOHIW71TF	gnl|ti|103326089
At3g24820	BOGOH01TR	BOMPL05TF
At3g55880	BOHVO84TF	BOMKH65TF	BOHVO60TF	gnl|ti|103324582
At3g27060	BOHOY19TR	BOOAE06TF	BONFO50TR	BOMOG80TR	gi|18877684|gb|BH743070|BH743070
At5g62250	BOGZD87TF	gnl|ti|104029702	gnl|ti|104072438
At3g23590	BOMNE65TF
At3g08910	BOHVR85TR	BONCI93TR	gnl|ti|104071392
At2g33980	BOGEL22TRB	BOGGH22TF
At1g50060	BONJS63TF	BOMHX50TF	BOGBW41TF	BOHFH29TR	BOGUX65TR	BOMOE36TR	BOHIR10TF	BOGDU53TR	gnl|ti|104043604	gnl|ti|104052878
At5g04850	BONPV81TR	BOMMD51TF	BONLJ50TF
At4g39350	BOIFZ47TF
At3g61740	BOHVA39TR	BONHJ96TR
At5g05170	BOIFZ47TR	BOMOJ31TF	BONPL91TF	gnl|ti|103991033	gnl|ti|104001193
At5g59690	BONEC92TR	BOIEY96TR
At1g12750	BONJB17TR	BOOAI80TF	BOGLH44TR	BOHBJ26TF
At1g51960	BOOAC45TF	BONQG55TR
At4g00960	BOIGS96TF	BOICB31TF	BOMDV88TF	BONIT29TF	BOMEO07TF	BONCB10TF	BOGLA66TR	BOHSZ25TF	BONCV88TF	BONBT39TR	BOGQE65TR	BOHGA54TR	BOHTZ53TF	BOGFS94TR	BOMBR51TF	BOMQI70TRB	BOHFG74TR	BOGEB69TR	BOMSA88TR	BOIBL85TR	BOMLS77TF	BOMGV69TF	BONNN07TF	BOGNR79TF	BOIFE24TF	BOIFE24TR	BONJG44TF	BOMSB61TR	BOHXL79TR	BOHHQ71TR	BOGBE92TF	BOMAH15TF	gnl|ti|103251589	gnl|ti|103280807	gnl|ti|103289182	gnl|ti|103325679	gnl|ti|104007104	gnl|ti|104007401	gnl|ti|104032298	gnl|ti|104069164	gnl|ti|104075407
At3g21100	BONEI94TR	BOIHM02TRB
At1g56145	BOHLX51TR	BOHHA59TR	gnl|ti|103292466
At2g27610	BOHGH80TF	BOHSU28TF
At2g33750	BOGOZ07TR	BOGTG24TR	BOGAZ61TR	BOMQL20TRB	BOGES04TR
At3g47520	BONKA68TR	BOHHV06TR	BOGZL84TF
At4g16460	BOOAL48TR
At3g52130	BOHRP25TR	BOHZY59TR	BONMH58TR	BOMJV02TF	BOGCW11TR
At2g18380	BOOAO49TR	BOGGZ39TR	BOHNE32TF	BOGPV13TR
At4g23190	BOMJZ53TF	BOGSA81TF	BONRQ76TR	BOGGK18TR	BOMPY57TF	BOHNW44TF	BOHXF65TR	BOHCK55TF	BOHCK55TR
At5g63580	BOHAN65TR	BONKE39TF	BOGSL31TR	gnl|ti|103284181
At5g60900	BOGKF86TF	BOMSG12TF	BOGCB26TF	BOGCB26TR	BOGSJ10TR	BOMJM58TR	gnl|ti|103257823
At4g18540	BOICN35TF	BOICN35TR	BONGJ55TR	BONGY70TR	BONSI56TF	BOHON96TF	gnl|ti|103995836
At2g03820	BOHRV27TR
At1g57990	BOGFS20TF	BOIBZ34TR	BOGHM37TR	BOGFS32TF	BOGOB14TR	BOGIW05TR	BOGQT30TF	BOMIW79TR	BOMBN58TR	BOGMJ75TF	BOHQZ09TF	BOMOU53TF	BOHTA66TR	BOGSB56TF	BOGOK45TF	BONMX27TF	BOHXF04TF	BONNU42TR	BOOAQ10TR	BONNC41TR	BOHVN50TF	BOIDI57TF	BOGZA20TF	BOGQF46TF	BONAH79TF	BOMDX85TF	BOGXX83TF	BOIHD53TF	BOGUL88TF	BOGIX61TF	BONFF80TR	gnl|ti|103265326	gnl|ti|103280872	gnl|ti|103325040	gnl|ti|104033314	gnl|ti|104063836	gi|18878734|gb|BH744074|BH744074
At3g42556	BOHLS09TR	BOHLU54TF	BOICG89TR	BONLB30TR	BONFS66TR	BOGYH58TR	BOHQB07TR	BOGSL05TF	BOGMZ37TF	BOMKK96TR	BOGCV56TR	BOHKR92TF	BOHON11TF	BOGYU37TR	BOGOU04TF	BONDB48TR	BOMOA20TF	BOMQV32TF	BOMLO66TR	BOMBN88TR	BOGKT55TR	BOGHB41TR	BONEK69TR	BOGUO49TR	BOMCX59TF	BOHNM88TF	BOHEV60TR	BOHKN35TF	BOGSF68TF	BOHXQ94TR	BOMHE09TR	BOHLT60TF	BOHAQ34TF	BOMKS77TF	BOHBJ94TR	BOHQO53TR	BOHNH90TF	gnl|ti|103283208	gnl|ti|103302796	gnl|ti|104010582	gnl|ti|104031676	gnl|ti|104044622	gnl|ti|104058868	gnl|ti|104071780	gnl|ti|104076498	gi|13955080|gb|BH009407|BH009407
At5g35970	BOHMF56TR	BOMAP18TF	BOMQD95TRB	BOGPV21TR	BOMQD95TF
At5g63150	BONMM70TR	BOHMJ13TR	BOGXQ64TR	BOMIV60TF	BOGWY59TFB
At1g64010	BOHAT67TF	BOGGR12TR
At5g59940	BOICT37TF	BOHKJ06TF	BOMPW95TR	BOMDU18TR	BOMMI45TF	BOHKI85TF	BOGBQ11TR	BOHTV84TF	BOMGX54TF	BOGFW34TR	BOIBH94TF	BOGAV74TF	BOGJE70TF	BOIFX86TF	BOICU78TF	BOHPO11TF	BOHKQ63TR	BOMIA60TF	BOGND29TF	gnl|ti|103301006	gnl|ti|103308079	gnl|ti|103326105	gnl|ti|104003328
At1g49710	BOGXQ30TF	BOHKO84TF	BOHGZ08TF
At1g20060	BOHYA48TF
At3g61190	BOGXT31TF
At4g19820	BOHMO59TF	BOHIF45TR	BONIZ55TF
At4g33600	BOGSD60TF	BOGJG47TR
At3g54420	BOGAL52TR	BONPL84TF
At3g14190	BOICZ39TR	BONER15TF	BONQV71TR	gnl|ti|103989530
At1g31200	BOGGR71TR	gnl|ti|103296890
At5g52980	BONSK46TF	BOMBR65TF	BONQL89TR
At4g02060	BOMQN77TF	BONJC15TF	BOGPO70TF
At3g12590	BOGAR54TR	BONPY91TF	BONPY19TF
At2g44950	BOGGX73TF
At5g36290	BOIDS88TR	BOIFL24TR
At2g35100	BOGSM63TF	BOMES38TF
At1g73500	BONIK10TR	BOHGA22TF	BOHGA22TR	BOHXR45TF	BOOAI24TF
At1g74930	BOMSC31TF	BOHNI12TR
At3g03660	BONIN11TR	BOIFA26TR
At5g19150	BOMBA71TF	BOMNF58TR	BOGNW45TF	BOOAY87TF	BOMCU74TF	BOGZC92TR	gnl|ti|103995862
At5g18350	BOMBA71TR	BONDU95TF	BOGBU68TR	BOMAE42TR	BOGJM88TR	BOHEX86TF	BONKE87TR	BOIDU69TR	BOGZC92TF	gnl|ti|103298764	gnl|ti|104060592
At2g24390	BOMAQ25TR	BOMCV02TR	BOHWJ18TR	BOGOP33TR	BOGAE86TR	gnl|ti|103297823
At5g58030	BONNG79TR	gnl|ti|104065703	gnl|ti|104069478
At5g02850	BONOW31TF
At3g47380	BOGMS48TF	BONIE29TF	BOGVU93TR
At3g22180	BOGYH38TF	BOHAF50TF
At4g24130	BOGNF95TR	BOGKP60TF
At5g60770	BONIW14TF
At2g41940	BONOZ32TR	BOGVD89TR	BONGK52TR	BOMGY72TR	gnl|ti|104054164
At1g49790	BOHJW94TR	BONOY95TF	BOGAU25TR
At5g60340	BOHVL84TF	BOGHM31TF	BOHAR88TF	BOGXE08TF
At5g06820	BONIZ15TR	BOGVI15TF	BONHY96TF	BOIER35TF	BONPX88TR	BOMCF94TR
At5g53860	BOGOH02TR	BOHQM61TF
At5g06470	BOGIY31TR	BONDH32TF
At2g47820	BOHPL67TR
At5g46650	BOMSU37TR
At2g20690	BOMNE66TF	BOIBK50TR	BOHOH73TF
At2g45060	BONPV82TF	BOHSL27TF	gnl|ti|104030756
At2g20680	BOMNE66TR	BOGKI91TF	BOHMJ81TR	BONLU51TR
At2g45070	BONPV82TR	BONGQ34TR	BONJY02TF	gnl|ti|104034438
At5g05690	BOGPA51TR	BOHQP43TF	BOHMW13TF	BOHDB06TF	BOGJT72TF	BOOAJ84TF	BOHDC06TF
At5g14020	BONPE36TR	BONJA83TF
At1g11120	BOHFL31TF	BOHAU35TR	BOIHS36TRB	BOIHS36TF	BOGNO51TF	gnl|ti|103269279
At5g54145	BOMHE49TF	BONKQ33TF	BOOAS58TF	BOHVK83TR	BOMIB06TR
At4g39960	BONJV65TR	BOHAI57TF	BOGNI26TR	gnl|ti|104047307	gnl|ti|104070198
At4g00370	BOOAT92TR	BOMDB77TR
At1g15500	BONPK38TR	BOGRQ14TF	BOGSR26TF	BOHNW67TF
At2g45580	BOGDA17TR	BOHCM29TF	BONDP07TR	BOMJP83TF
At1g58270	BOGJX82TR	BOMEV89TF	BOHQZ21TR	gnl|ti|103998261	gnl|ti|104070847
At3g58180	BONDY49TR	BONDD60TF	BONAW15TF	BOHMG64TR	BONHF32TF	gnl|ti|103987612	gnl|ti|104039075
At4g04635	BOGJG36TR	BOGUH28TF	BOMMK75TF	BOGQW24TF	BOGYX08TF	BOMHZ65TR	BOHYA66TR	BOGCF86TF	BOGXR13TF	BOMKQ87TF	BOMEU21TR	BOHLO93TF	BOMQS27TR	BOMNG17TR	BONKE69TF	BOGCG65TF	BOMKA10TF	BOGAM74TF	BOHCU93TR	BOHBA40TF	BOHME44TR	BOGPF42TF	BOGCH53TF	BOGWX77TR	BOGPO55TF	BOMGZ15TR	BOMON43TF	BOIHK30TR	BOMGM75TF	gnl|ti|103298646	gnl|ti|103323204	gnl|ti|103986436	gnl|ti|103989776	gnl|ti|103990553	gnl|ti|104060152	gnl|ti|104068882
At4g23490	BOMDK32TF	BOHTN27TF	BOHTN27TR
At5g06570	BOGOZ08TF	BOMRR62TF	BOGOY23TR
At1g53510	BOOAI48TF	BOGXX04TR	BOHCL46TF	BONJM03TR	BOGFU46TF
At2g41680	BONFK02TR	BONFA63TF	BONFA63TR	BONDP64TR	BOHPL02TR	BOMNH06TF	BOHUX52TF	gnl|ti|103268629
At3g18760	BOHFX35TF	BOHXH20TR	BOGWL63TF	BOMNA95TR
At3g18750	BOHFX35TR
At5g09660	BOHRM25TR
At1g71360	BONQG88TR
At5g51060	BONQJ89TR	BOGXO43TR	BOHWL58TF
At4g33170	BONGD51TR	BOGIW36TF	BOOAW11TF	gnl|ti|104059387
At1g04110	BOHGT85TF	BOHON29TF	BOHSA89TR	BOGEF01TF	BOHME48TF	BOMLB06TR
At3g23730	BOGAC50TF
At1g64185	BOMEM84TF	BOGAT25TF
At1g64190	BOMEM84TR	BOGAT25TR	BONFC24TR	BOMAC54TF	BOGJM06TR	BONQK13TF
At4g34710	BOHMI58TF	BOMEZ85TR
At3g25905	BOHAW69TR	BOHUM35TF	BOHMI66TF	BOGPZ42TF
At3g61550	BOGXQ31TR
At5g17380	BONMY75TF
At5g17370	BONMY75TR	gnl|ti|104003472	gnl|ti|104023847
At1g21780	BOMQN78TF	gnl|ti|104076039
At5g44635	BOIDP88TF	BOIDP88TR
At5g14260	BOMAE22TR	BOGTF54TR
At1g69970	BONSN48TF	BOGLA46TF	BOGEG21TF
At1g57750	BOGSJ63TR	BOIHK78TR	BOHOZ44TF	BOMCI81TR	gnl|ti|104039983
At1g30825	BONIH10TF	BOHGM23TF	BOHDW28TF
At1g73190	BOGGD27TF	BOGAI56TR	BOHNF83TF	BOMIU45TF	BOGFZ27TF	BONGH71TR	BOGIR43TF	BOGPM38TF	BONSM72TF	BONQQ25TR	gnl|ti|103319035
At4g11980	BONIH10TR	BONCS45TF	BOHBB59TR
At4g10330	BOMGK41TR	BOHQF90TF	BONBJ76TR	BOOAQ38TR	BOGHX43TF
At1g80080	BOMAK24TF
At1g61566	BONNA78TF	BOGPC03TF
At1g49220	BOMSC32TR	BOHEM02TF	BOGXU59TF	BOGEO57TF
At4g26640	BOGGJ29TF	BONOZ34TR	BOHNP46TR	BOOAY44TF	BOHKB24TR	gnl|ti|103278155	gnl|ti|104062694
At5g50460	BOMAN25TR	BONCK63TF
At2g05940	BOMHG91TF	gnl|ti|104028441
At5g34838	BOGYY85TR	BOHXK19TF	BONIO13TF	BOHCC83TR	BOGGS90TF	BOGMN85TR	BOIFR85TF	BONIC68TF	gnl|ti|103268383	gnl|ti|103292227	gnl|ti|104005169	gnl|ti|104017417	gnl|ti|104018362
At1g53140	BONIT14TF	BOGGI03TR	BOHBS61TF	BOMCS51TF	BONAC64TF	BOHVL70TF	gnl|ti|104002466
At4g10630	BOGNF96TR
At5g06070	BOMHJ92TF	BOMIZ77TR	BOGGN22TF	BONAZ45TF
At1g50630	BONDD43TR	BOHOA23TR
At3g21230	BONDJ45TR	BOGVP30TF	BOGOI63TF	BONRQ19TR	gnl|ti|104028603
At2g44350	BOMNH68TR	BONIK66TF	BOGIN58TF	gnl|ti|103276848
At1g66480	BOGUT24TR	BOHUC91TR	BOHPD61TR	BOGFD83TR	BOMSH26TR
At5g14970	BOMDB30TR	BONJL66TF
At5g16800	BOGVG71TR	BOHRG50TR	BOHRG51TR	BOICC41TF	gnl|ti|103280013	gnl|ti|104013148
At5g67420	BOGDR64TF	BOHSW62TF	BOGFU23TR	BONKD31TF	gnl|ti|104032118
At5g10810	BOGPG54TF	BOGPG54TR	BOMEC89TR
At5g27210	BOGVJ72TR	BONQR07TF	BONCG76TF	BOGNS90TR	BOHNG60TF	BONPX49TF	BOHJG77TR	BOMFX88TR	gnl|ti|103287372	gnl|ti|104007525	gnl|ti|104027706	gnl|ti|104073401	gi|13952804|gb|BH008271|BH008271
At1g51420	BOIHO03TF	BOIHO03TRB	BOHIJ43TR	BOHDA88TF	gnl|ti|104031747	gnl|ti|104061013
At5g60850	BOHLU52TF	BOGGV47TF	BOHCS33TF	BONOE92TF	BONHI38TF
At1g11290	BOGJX83TF	BOHBO67TR
At2g43950	BOOAI49TR	BOHOX80TR	BOHYC02TR	BOIBM40TR	BOGCI25TF	BONMM60TR
At3g19680	BOGVS75TF	BOGES47TF	BOHWD70TR	BONFR34TF
At5g37900	BONFN04TF	BOHYH48TF	BOIDB87TR
At1g15660	BONQG89TR	BOICG95TR	BOGRB32TF	BOIHM89TRB	BONAN32TR	BOMHJ10TF	BOKAK42TR	BOIHA52TF	BOIHA52TR	BONBB95TR	BOGYE25TF	gnl|ti|103293697	gnl|ti|103302731
At4g12320	BOHAK66TR
At4g22320	BONAR80TR	BOHYF93TF	BONDK25TF	BOGWP49TF	BOGTX92TF
At1g16260	BOGKC87TR
At3g19820	BONRZ42TF	BOHJC80TF	BOIGX51TR	BOHHZ05TF	BOGKH65TR	BOHOW52TF	BOMNM69TF
At3g48390	BOHSI76TR	BOMGY57TR	BOHNX48TF
At4g05540	BOGAC51TF
At3g57490	BONGJ54TR	BOMNQ74TR	BOGLW24TF	BOMQV91TF
At1g53310	BOHAT69TF	gnl|ti|103274372
At5g47940	BOMQB75TF	BONDF68TR
At5g24155	BOGRK13TR	BOGXW45TR	BOHUT62TF	BONFU48TR	BOMDQ01TF	BOGVD43TF	gnl|ti|104003940	gnl|ti|104036026
At5g12170	BONAJ37TF	BOGLK53TR	gnl|ti|103253093
At5g66990	BOMEP86TF
At3g51730	BOICT39TF	BOICT39TR	BOGKM10TF
At2g14890	BOGGL71TF	BOGED42TF
At1g30360	BOHCF22TR	BOMLG83TR
At4g15090	BOGMR90TF	BOGGY81TF
At1g30520	BOGRQ15TF	BONHR17TF
At2g44940	BOGSD62TF	gnl|ti|104063730
At1g18480	BONGS57TR	BOMAP85TR	BOMLQ83TF	BOGCU25TF	BOIDY66TF
At3g56090	BONGV58TR	BOHAM30TF	BOGWS83TRB	gnl|ti|103274752	gnl|ti|103274841
At2g46470	BOHOA14TR	BOMDO39TR
At4g28250	BOGGA27TF	BOHXT51TR	BOHJV78TR
At4g35690	BOGRW17TF	BOMAM75TF	BOMAM75TR	BONHY90TF	BONEB77TF
At4g14342	BOMAE23TF	BOHEZ41TR	BONII87TF	gnl|ti|104011296
At5g58710	BOHIR43TR	BOGAQ74TF
At2g48010	BOGAR56TR
At3g46510	BOMMN60TF
At5g16210	BONIH11TR	BOGCX63TF	BOMGA57TF	BOGTY43TF	gi|13955878|gb|BH009797|BH009797
At3g23410	BOGYP83TR	BOHSO36TR	BONPM41TR
At4g04540	BOIFB42TR	BONEW68TR	BOHAU85TR	BOGEW94TR	gnl|ti|103997002	gnl|ti|104009866	gnl|ti|104075050
At3g61110	BOHOG16TR	BOGAA48TF	BOMBR40TR	BOHST42TR	BONHB73TR	BOHJV70TF	BOIDY33TF	BOMCT16TF	gnl|ti|103991449	gnl|ti|104061849
At4g20880	BOGSM65TR	BOMSU47TR	BOMLU89TR	BONHP45TF	BOHFX21TR
At5g42800	BONIK12TF	BOGGS73TR	BOHXT46TF	BOHXT46TR	gnl|ti|103308966	gnl|ti|103323002
At4g19690	BOGMJ47TR	BONOE80TR	BOIDA50TR	BOMJT20TF	BOMJW35TF	gnl|ti|103260750	gnl|ti|103283508	gnl|ti|104019643	gnl|ti|104070484
At5g61780	BOMGN43TF	BOMJZ44TR	gnl|ti|103995948	gnl|ti|104019579
At3g24740	BOMMT62TF
At5g03370	BOHCX28TF	BONBQ59TF	BOIDD58TR
At5g13720	BOGYB38TR	BOHRO96TF
At1g53560	BOGCJ11TF	BOGCJ11TR	gnl|ti|104027095
At4g20150	BOMGT45TR	BONFK91TR	BOGOX69TF
At2g47670	BOGYY86TF
At5g15120	BOGIP30TF	BOGKI77TF
At3g01390	BONOW33TR	BOGDX69TF	BOMKI29TF	BOMLM05TF	BONLS42TF
At2g04580	BOMGW46TR
At1g63280	BOMBG75TF	BOMII07TR	BOHAC62TR	BONHV11TR
At5g36890	BOIGA93TF	BOIGA93TR	BOOAR73TR
At5g52650	BOGCS14TR	BONGG82TF	gnl|ti|104068806
At1g12050	BONDM47TF	BONJK76TR	BONLF35TF	BOGQC90TRB	BOGSR86TR	gnl|ti|103267387
At3g22240	BOHFI32TF	BOGVV87TF	BOMDY49TR	gnl|ti|103987884	gnl|ti|104037494
At2g29900	BOGUT25TR
At3g26300	BOGVG72TR	BOGJV64TF	BOGGP87TF	BOMGG52TR	BOGBR29TF	BONJN09TR	gnl|ti|103256723	gnl|ti|104007339	gnl|ti|104067955
At2g33855	BOOAT94TF	gnl|ti|103320574	gnl|ti|104003602	gnl|ti|104057725
At3g27960	BOMDE32TR	BOHFF62TR
At4g33720	BOOAC48TF	BOHUA34TR	BOHEL40TR	BOGHS48TF	BOMGN66TF	BOMGN66TR	BOHNA83TF	BOHNA83TR	BONII51TF	BONII51TR	gnl|ti|104001836	gnl|ti|104019534	gnl|ti|104037484
At4g33730	BOOAC48TR	BOGCE37TF
At1g33000	BOHRG25TF	BOKBA15TR	BOHAO52TR	BOMOR67TF	BOHWQ44TF	BOGAN19TF	BOGNL19TF	BOGHC11TR	BOMGJ40TR
At4g31540	BOHGH83TF	BOHQD62TF	BOGXU42TR	BOHST58TR	BOHFH28TF	BOGYZ14TF
At5g19500	BOKAM01TR
At1g13030	BONLN22TR	BOGSI07TF	BONFR04TF	BOHOZ39TF	BOHGS78TF	BOGNB91TR	gi|13950828|gb|BH007317|BH007317
At5g60270	BONFK04TR	BOHIL47TF	BOMMJ07TF	BOGCH22TR	BOHCB37TR	gnl|ti|103988659
At1g05610	BONRW42TF
At1g54770	BOGPS59TF	BOHAY75TF
At5g48960	BONLT24TF	BOHAW14TR
At5g30490	BOGPS59TR	BONNC20TF	BONPX51TF
At1g35160	BOMJW55TF	BONLV76TR	BONCQ02TF	BOHKN49TF	BONQJ70TR
At5g51750	BONMG71TR
At1g76240	BOMEG84TF	BOKBC13TF	BONQK14TR
At3g02840	BONLZ26TF	BONLZ26TR	BOHXF20TF	gnl|ti|103256304
At1g63440	BOHSI77TF	BONBH23TF	gnl|ti|104002076
At5g57760	BOGGF70TF	BOGEJ70TRB	BOHEN48TF
At3g56070	BOGRH13TR	BOIGO92TF	BONDV25TF
At1g08760	BOICQ39TF	BOMIU27TR	BOGWB58TR	BOICX25TR	BOGVG36TR	gnl|ti|104006351
At2g42620	BOGXQ33TF	BOHLC13TF	BONKO82TF
At4g02500	BOHSO79TR	BOHLR71TR	BOGJQ16TR	BONJN55TR	BONNW77TF	BONNW77TR	BOMIF51TF	BOMPJ95TF	BONII87TR
At5g57620	BOGMO90TR	gnl|ti|103263065	gi|13957431|gb|BH011236|BH011236
At5g07440	BOHCZ70TR	BOGWP22TR	BOGHI50TF
At1g27930	BOMES88TR	BOMHR06TF	BOGLG60TR	BOHGA31TR	BOMHI76TR	BOMNW17TF	BONHU69TF	BONIS37TF
At3g51550	BOMRX30TR	BOHFB24TF
At3g01270	BOMEV89TR	BONGH55TF	BONGH55TR	BOGDF30TR
At1g19090	BOKBD09TR	BONRT63TR
At1g80920	BOHCL25TF
At1g18670	BOHUD33TF	BOGJH07TR	BOOAO68TF	BONAV82TR
At1g80290	BOGMU92TR	BOGVU17TR	BONDT39TF	BOHYD84TR	BOMRW32TF	BOIEP41TR
At1g74325	BOHUD33TR	BOGJH07TF	BONAV82TF	BOHHN25TF	gnl|ti|103988223
At2g40760	BOMAV70TR	gnl|ti|103319630
At5g28490	BOGGD29TF	BONJT75TR	BONRB07TF	BOHJQ60TR	BOMHG76TR
At5g53820	BOGRZ19TF
At3g49750	BOMAH25TR
At3g11800	BOHJH92TR	BOMSV24TR	BOGEM81TF	BONEI54TR
At1g70780	BOGYS85TF	BOHXX11TR	BOHTL09TF	BONPA21TR	BONOG24TF	BONOG24TR	gnl|ti|103279564	gnl|ti|103279665
At3g23175	BOGAX59TF	gnl|ti|104038030
At1g57680	BOIFY91TF	BOIFY91TR	BOGTK22TR	BONIG39TF	gi|18878524|gb|BH743900|BH743900
At4g35040	BOGSP67TR
At3g25770	BOHJN94TR	BONRU52TF	BOGXD17TR	BOHSB75TR	BONPS74TR
At1g25260	BONJD62TF	BOHYJ08TF	gnl|ti|103291357	gnl|ti|103993472	gnl|ti|103998366	gnl|ti|104053001
At1g08200	BOMBD75TF	BOHUP92TF	BOMPJ78TF	BOGOA22TF	BOHOC46TF	gnl|ti|104037834	gnl|ti|104047501
At5g17190	BOHJQ95TR	BOIDC77TF	BOHPH79TR	gnl|ti|104001353
At1g08120	BONDU91TF	BOGQH19TF	BOMBS87TR	BONCJ66TR	BOHGJ15TF	BOHUK25TR	BONLC29TR	BOGUK79TF	BOGAE16TF	BOHGN16TR	BOGQH86TF	BONSC76TF	BOHUO48TF	BONPK05TF	BOHWC70TF	gnl|ti|103310130	gnl|ti|103998704
At3g57290	BOGUE21TR	BOMIB18TF	gnl|ti|104055960
At2g47590	BOHQY21TR	BOICE40TR
At5g65280	BOGUN24TF
At5g55810	BONPB38TF	BOMFB75TR	BOHRE57TF	BOMBF61TF	BONNA20TF	BOGGC34TF
At3g02090	BOHVR89TF	BONGN16TF	BONGN16TR
At5g55820	BONPB38TR	BOGRO15TR	BOGWO83TR	BOGGC34TR	BOICS47TR	BOHGE60TF
At3g60450	BOGJR83TR	BOGFA52TF	gi|18878116|gb|BH743502|BH743502
At5g15730	BOOAT95TF
At2g31030	BOIHO32TRB	BOGPK32TF
At4g02900	BOGPG56TR	BOMEF13TR
At5g44770	BOOAC49TF
At4g36630	BOMDH34TF	BOIFD93TF	BOGCC73TR	BOGHN19TR	BOHUB22TR	BOMOM37TR	BOHHW25TR	BOHEV60TF	BOGLB85TR	gnl|ti|104047259	gnl|ti|104065004
At4g36420	BONFE03TR	BOGTP19TF
At1g56720	BOMDH34TR
At1g55270	BONLK22TF	BOHWV57TF	BONNI35TF	BONKU35TF	BOIFV13TR	gi|18875999|gb|BH741386|BH741386
At2g41510	BOMJN53TR	gnl|ti|104060419
At5g54980	BOMDN36TF	gnl|ti|104070670
At5g20670	BOGFJ21TF	BOMQU57TR	BONCM80TR	BOMKS56TF
At4g22290	BOGPP59TR	BOGPT31TF	BOHBT54TR
At1g13880	BOHAK68TF	BONPZ91TF	BOHFL20TR
At1g13870	BOHAK68TR	BOIFO32TR	BOGEW27TR	BONPZ91TR	BOHFL20TF
At1g05420	BOGRB12TF	BOHAE68TF	BONAZ78TF	BONFB94TR	BOHUK82TF	gnl|ti|103992402
At5g46700	BOMPZ74TR	BOHYB49TF	BOGJO10TR	gnl|ti|103252358
At1g78180	BOICK38TF	BOGRG62TF
At3g19760	BOICN39TF	BOICN39TR	BOGOG76TR	BOGCN10TR	BOHAI84TR	BOMQT42TF	BOGKR56TF	BOMNO08TR
At5g14250	BONAD37TR
At2g48120	BOGXK32TF	BOHNJ18TR	BOGZE10TRB	BOGYF05TF	BOIDK80TF	BOIDK80TR	BOMBH85TF	BOICI46TF	BOICI46TR	BOGQF32TR
At4g38350	BOGLV42TR	BOGUZ66TR
At4g23320	BOHTY30TF	BOMSK18TR	gnl|ti|103264786	gnl|ti|103264885	gnl|ti|104026565
At1g67920	BONMM74TR	BOHZK28TF	BOGLT38TR	BOIEM33TF	BONCH88TF	BOMGN04TR
At3g48970	BOHZK02TF
At5g14800	BOHGW89TF	BONOB57TR	BONRO21TF	BONBJ82TF	BONAR30TF	BOGWC85TR	BOHIN76TR	gnl|ti|103996855	gnl|ti|104041080
At3g55770	BONGM57TF
At4g39080	BOHCW70TF	BONJR15TR	gnl|ti|104027041	gi|18877002|gb|BH742389|BH742389
At1g68990	BONGM57TR	BOMAG71TR	BOHXN01TF	BOMAY84TF	BOMAY84TR	BONPA96TF	BOGWN50TR	BOHTM55TR	BOGBQ20TR	BOOAB14TR	BOMLM66TF	BOHWR51TR	BOGXQ19TR	BONIS43TR	gnl|ti|103250097
At5g05730	BOGXQ34TF	BOMSE84TF	BOHZK33TF	BOHBP68TF	gnl|ti|103263742
At5g01710	BONSB47TR	BOGFU57TR	BOHBT59TR
At1g14450	BOGMR92TF	BOHCV80TF
At5g04470	BOGSD64TF	BONGJ02TR
At1g02590	BOMGE42TR	BOHTF82TR	BONIQ55TF	BOHNA74TF	BOIDM28TF	BONSA45TF	BOHXX59TR	BOMBV44TR	gnl|ti|103284125	gnl|ti|103287646	gnl|ti|103984515	gnl|ti|103992577	gnl|ti|104072693	gnl|ti|104074699
At5g67530	BOMAB24TR	gnl|ti|104030410
At2g06820	BONIE12TR
At1g15880	BOIHR63TRB	BOIBP27TF
At5g06710	BOHCR28TF	BONPH51TR	BONIF19TF	BONIF19TR
At4g39980	BOGYP85TR	BONSM96TF	BOMRS12TR	BOMHL34TF	BOHOQ49TF	BONSL89TF	gnl|ti|103261190
At2g37610	BOGAU59TR	gnl|ti|104052753
At3g03250	BONPD80TR
At3g05470	BONDX93TR	BOIGF28TR
At4g22760	BOGCP15TR	gnl|ti|104053468
At4g03240	BOHKV04TF	BOMFE19TR	BONJS43TR	BOHQX58TR
At3g59700	BONJP67TF	gnl|ti|104006905
At1g30190	BOIBT31TF
At5g10330	BONDM49TF	BOIHO83TRB
At2g35620	BOIHI04TF	BOIHI04TR
At3g42960	BOHLO53TR
At2g37740	BOMDB33TR	BOGVV44TF	BOHEB55TR
At3g54210	BOICM80TF	BOGTM76TR
At5g35750	BOGDR67TR	BOGAD34TR	BOHRK15TR	BOHRR17TF	BOGYA31TF
At5g67210	BOMIX06TR	BOGTW77TR	BOHNR43TF
At5g05330	BONFH05TF	BOGFD20TR	BONFY53TF	BOHVQ52TF	BOHVQ52TR	BOOAP70TR	BONKG56TR	gnl|ti|103278029
At4g11745	BOHLX56TF	BOKBA61TF	gnl|ti|103999353
At5g05340	BONFH05TR	BONFY53TR	BOHPA42TF	BONKG56TF	gnl|ti|104001835
At1g72210	BOMDN37TR	BOGBJ23TF	BONAK03TF	BOGHE17TR	BOHNB46TF	BOHNB46TR	BONJM08TR	BOGHS12TR	gnl|ti|103994528
At4g25730	BOHYC94TF	BOGZL11TR	BOGEI32TF
At4g17480	BOICY84TF	BOICY84TR	BONLK39TF
At2g19450	BONLQ25TR	BOHRT87TR	BONFC89TF	gnl|ti|104065418	gnl|ti|104070342
At4g36620	BONRW44TF	BONRX44TF	BONOF94TR	BOMKB23TR	BOGKU63TR	gnl|ti|103322625
At4g17500	BOHYF95TR	BOGSI45TR	BOHPP04TR
At2g35780	BOMLI10TF	BOMRK16TF
At5g28750	BONGG56TF	BONEZ08TF
At2g36820	BOGMI90TF	BOKBC38TR
At4g11780	BONAX85TR	BOHFQ85TF	BONCQ34TR
At5g61500	BOHTY31TF	BOGUD92TF	BONHU39TF	BOHAZ24TR	BOHQD07TR	gnl|ti|103247698
At5g47370	BOMEM88TR	BOHNQ18TF	BOIFD04TR	BONMQ92TF
At1g06430	BOHOI60TR	BOGHW47TR	BONNV47TR	gnl|ti|104053961
At2g34520	BOMRR30TF	BOGHS42TR	BOGPJ71TR	BOGUY96TR	BOGMD70TF	BOIBL17TF	BOMBB60TF	BOHRY68TF	BONBZ46TF	BOGFB35TR	BOMEU55TF	BOHLP79TF	BOMMF86TR	BOHIB32TR	BOGCZ55TF	BONAK90TF	BOIEA52TF	BOGUL88TR	BOGSU89TF	BOGFR46TR	BONEC74TF	BOGVD54TF	gnl|ti|103255219	gnl|ti|103268353	gnl|ti|103270599	gnl|ti|103272885	gnl|ti|103310838	gnl|ti|104043606	gnl|ti|104063938
At5g04670	BOHNY14TR
At5g07720	BOGRN17TF	BONQV90TR
At3g62940	BONGP59TF
At3g01420	BOHCF25TR	gnl|ti|103319623
At3g62930	BONGP59TR	BOGBR37TR
At1g14290	BONSE49TR	BONJM75TR
At3g20440	BOHIL44TF	BOGPI57TR
At1g53345	BOGGO75TF	BOHMD14TR
At1g53330	BOGGO75TR	BOGKN66TR
At4g29800	BOGYG83TR
At2g42350	BOHIO45TR	BOHWD52TR	BOMDI53TF	BOHBS60TR	BOGEQ94TF	gnl|ti|104042443
At3g55960	BOOAF77TRB
At2g07520	BOHCL27TR	BONOE40TR	BOGTB45TR	BOHBR57TR	BONRL36TR	BOMRO84TF	BOGIZ48TR	BOHOP79TR	BOMQF92TRB	BOGPF29TF	BOGPF29TR	BOHMN34TF	BOHGV68TF	BOHGV68TR	BOMNZ01TF	BOHBW28TR	BOMQW37TF	BONOM48TR	BOHOF39TR	BOGGL52TR	BOIBY63TF	BOIGH32TF	BOHOD07TR	gnl|ti|103249525	gnl|ti|103265112	gnl|ti|103997483	gnl|ti|104044895	gnl|ti|104048484	gnl|ti|104056497	gnl|ti|104067539
At5g42760	BOHUX82TF	BOMLU44TF	gnl|ti|103323551
At3g13670	BONCV42TF	BOOAY19TF	BOGWT67TRB	BONPE55TF	BONJW42TF	BOHKJ42TF	BOMAH88TR	BONPY41TR	BOMFY68TR	BONIH02TF	gnl|ti|103279914
At5g67590	BOHOD18TF	BOGEK54TRB	BOGGG54TF	BOGGG55TF	BOGEK55TRB	BOHVC14TF
At3g29670	BOMQD09TRB	BOGDD23TR	BONKQ37TF	BOGMX37TF	BOGKE75TR	BOHYO67TF	BOGVA48TR	BOMCQ05TR
At3g05250	BOGMG49TR	BOICQ92TF	BOHBA37TF
At1g09910	BOHOX65TR	BONLO47TF
At2g39430	BOHOG19TR	BONIO09TR	BONKB89TF	BOHXJ14TF	BOHDE51TF
At4g25170	BOGIG30TR	BOGHE66TR	BOGRD46TF	gnl|ti|103254295
At1g29120	BOGYS87TF	BONHW93TF
At5g02430	BOHJK95TF	BOMEE14TF
At3g06780	BONDO91TF
At2g35215	BONPD81TF	BOGZL12TR	BOGKO05TF	BOIBH01TF
At3g58750	BOGCG13TR	BONRW67TF	gnl|ti|104031346
At1g27060	BONJA63TR	BOGJL06TF
At2g28270	BOMAN29TR
At1g16720	BOHJN96TR	BONJC11TF	gi|18847909|gb|BH739988|BH739988
At4g02120	BONIQ17TR	BOHIQ73TF
At3g10710	BOGUB22TR	BOMFI43TR	BONBB88TR	BOICK02TF	BOMNO01TR
At5g25620	BOMGT48TR	BONMS07TF	BOHQH53TR	BOOAH08TRB	BOMCE03TF	BOMCE04TF	gnl|ti|104048680
At5g40870	BOGUY70TF	BOHKX13TF
At3g54620	BONOZ37TF	BONOZ37TR	BOHIF81TR	BOHSZ48TR
At1g73290	BOOAE92TF	gnl|ti|103246566	gnl|ti|104046460
At5g57030	BOGJF81TR	BOMAS96TR	BONJI79TR	BONGY24TR	gnl|ti|104046022
At3g50920	BOIAA79TF	BOIAA79TR	BOGIX10TF	BOGLL66TR	gnl|ti|103990588
At3g01490	BOMIL03TF	BOHGZ19TF
At2g39170	BONEZ01TF	BONEZ25TF	BOHJH10TR	BOGEU22TR	BONII72TF	BONII72TR	BOHXI78TR	gnl|ti|103991421	gnl|ti|104030718
At3g10640	BOMOR22TF	BONCZ23TR	BONHW47TR	BOIDF31TR	BONJZ65TR	BOGDB34TR
At2g34780	BONJS69TF	BONOF85TF
At3g11580	BOHLO54TR	BOGIV38TR	BONOQ42TF	BOHCM79TF	BOGXS43TF
At1g05630	BOHRA26TF	BONKT54TF	BONKT54TR	BOGFA80TF	gnl|ti|103248083
At2g24450	BOHXD44TR	BOHWY43TF	BOHTU83TR	BOIBA81TF	BOIBA81TR	BOHBN88TR	BOMKL45TR	BONQM31TF	BONQM31TR
At5g11510	BOGJA39TR	BOHBY21TR	gnl|ti|104072717	gi|18877246|gb|BH742632|BH742632
At1g51160	BOKAG02TF	BONPW77TR
At3g23570	BOMIX07TF	BOHPH51TF	gnl|ti|103260004
At3g45990	BOGWS65TFB	BOHHS59TF	gnl|ti|103251648	gnl|ti|104075068
At3g49050	BOMDH36TF	BOGSQ26TF	BOGXH45TF	BOGEP56TF	BONED92TR
At1g23160	BOHXJ46TF	BOMGF33TR
At5g55100	BOGQZ11TF	BOGJV23TF
At3g06110	BOMPQ73TR	BONEO15TR	BOHDB56TF
At5g62830	BOHFU39TR	BOMBO44TR	gnl|ti|103308158	gnl|ti|103985539
At1g17270	BONAL82TR	BOMQR73TF
At1g07440	BOMEA85TR	BONKF27TF	BOMER42TR	BOHIJ50TR
At3g51260	BONAO83TR	BOIFR52TR
At4g02250	BONSG91TR	BOICU07TF	BOICU07TR	BOGOD77TR	BOGZE81TF
At1g51890	BOMLF10TF	BOGGI07TF	BOGEM07TRB
At2g17840	BONRZ46TR
At5g16530	BOGRE15TF	BOMFE78TR	BONLZ94TR	BOGVS01TR	gnl|ti|104035721	gnl|ti|104040648
At3g53220	BOGGC72TF	BOIDP07TR
At1g21680	BOOAE82TRB	BOHMA66TF	BOGCT32TF	BOGDL03TR	BOHUY28TR
At2g01170	BOMQB79TF	BOGEG23TF	BOGFH45TR	BOGKW64TR	BOHMB54TF
At4g33970	BOHZK04TR	BOHMF79TF	BOHIV26TF	BOHEP54TF	BOMCJ46TF	BOHIT62TF	BONEP34TF
At1g34010	BOIDD89TF	BOMEQ80TF	BOGOI06TF
At1g22000	BOHIF43TR	gnl|ti|103249219
At5g43540	BONGM59TF	BONGM59TR	BOMHA18TF	BOMRZ23TF
At1g15820	BOMAM70TF	BOGYR05TF	BOGJZ12TF	BOICI15TF	BOMDF18TF	BOHEM16TR	BONRK83TR	BOMSD91TF	BOMOB39TR	gnl|ti|103308886
At2g38380	BOGGL75TF	BOGAX88TR	BOHYH57TF	gnl|ti|103252684	gnl|ti|103272739	gnl|ti|103997872	gnl|ti|104000522	gnl|ti|104057109
At2g42060	BOIEW42TF
At3g07210	BONOB30TF	BONHG67TF	BOHTW16TF
At5g19820	BOMAP71TR	BOGKZ01TF	BOHRN14TR	BOGUW61TR	BOHTB96TR	gnl|ti|104034838
At3g07260	BONOB30TR	BONBY48TR	BOMQW80TF	gnl|ti|103302976
At1g28190	BOHZQ06TR	BOMEM94TR	BOHES30TR	BONNS38TR	BONCY27TR	gnl|ti|103283073
At5g23720	BOMRX33TR	BOMRK84TR	BOGOH23TF	BONHX68TF
At1g66750	BOHUU82TF
At1g66700	BOMGE44TR	BOHEX85TF	BONIU92TF	BONIU92TR
At4g12730	BOHUD36TF	BOHJN19TF	BONIB80TR
At3g51310	BOHIO46TR	BOGNP53TF
At1g75630	BOGAO59TF	BOHQB22TR	BOMSJ41TF	BOMIX66TF	BOMIF93TF	BOMNA60TF	BONEV16TF	BOIBI93TR	BOHVA14TF	gnl|ti|103255888
At2g20180	BOHCL28TR	BOGPI24TR
At4g30830	BOHZW08TR	gnl|ti|104012429
At4g34080	BOGID30TF	BOIGE63TF	BOIGE63TR	BOGBI96TR	BOMKF84TR
At2g45270	BOGID30TR	BOGBI96TF	gnl|ti|103272798
At5g17580	BOMGK46TF
At3g45540	BOGNW02TF
At3g54770	BOGIG31TF	BONCR55TR	gnl|ti|103984568
At3g54800	BOGIG31TR
At2g07560	BOGCX60TF	BONRQ79TR	BOHKB10TF	BOGZI50TF	gnl|ti|103282648	gnl|ti|103323489	gnl|ti|103323604
At5g27380	BONPA81TR	BOIFM14TF	gnl|ti|104070469
At4g35070	BOMSC37TF	BOGWB33TF	gnl|ti|103297649	gnl|ti|104071628
At5g39050	BOMAK29TR	BONPN44TR	BOHZS94TF	BOMKA06TF	BOIEW90TR	BONFK83TF	BOHXR40TF	BOMMH16TF	BOGUY44TR	gnl|ti|103286150	gnl|ti|104018912
At4g14330	BOGIJ32TF	BOHXU33TR	BOHYD16TF
At2g15430	BOHKG01TR
At4g08410	BONDO92TF	BOGXR85TR	gnl|ti|104054894
At2g35420	BONIN17TF	BOMMU26TF	BONFO73TR
At3g23390	BOGIJ32TR	BOMPU84TF	BOMPZ24TR
At3g24225	BOMSF38TF	gnl|ti|104041460
At1g34270	BONDR93TF
At1g02390	BOMHG96TF	BOGAR81TR
At2g29970	BOMBD78TR	BOIHO09TRB	BOHKG83TR	gnl|ti|103312385
At4g24800	BOMMZ68TF	BOGSZ80TF
At4g35020	BOGJC81TF	BOHIC08TF	BOMCU93TR	gnl|ti|104034400	gi|18876559|gb|BH741946|BH741946
At1g14580	BOMOI20TF	BOHRK11TR	BOGJE57TR	BONCF57TR
At1g30760	BOHFW81TR	BOGZQ75TR
At4g33360	BOHLI53TR	BOHGB92TF
At1g77420	BONJP69TF	gnl|ti|104021620
At1g01290	BOHFZ82TF
At1g01300	BOHFZ82TR	gnl|ti|104072346
At2g46140	BONFP50TF
At1g26610	BOKAD02TF	BONSF03TF	BOHJD16TF	BOHBU67TR	BOGSC13TF	gnl|ti|103986964	gnl|ti|103996217
At2g40400	BOKAD02TR	BOGBR91TR
At2g08986	BOICM82TR	BOICX29TR
At4g30650	BOHRD28TR	BOIFR70TR	BOGIA03TF
At4g30930	BOGFA21TF	BOGGJ30TR	BONAB39TR	BOHTE42TF	gnl|ti|103996857
At2g17560	BOMPN73TF	BOOAW42TF	BOOAW42TR
At4g16130	BOHGB85TR	BOGYG35TF	BOHFD85TR
At1g25380	BONLH24TR	BOHFJ02TR	BONBB17TR	BONEY83TF	BONKQ84TF	BOMEM31TR
At5g02280	BOHBR20TF	gnl|ti|103276745	gnl|ti|104016001
At4g28480	BOICB38TF	BOICB38TR
At1g14600	BONAL83TR	BOGKF90TF	BOHAM25TR	BOOAY73TR	gnl|ti|104045193	gnl|ti|104058001	gi|13955384|gb|BH009558|BH009558
At5g19380	BOGFJ24TF	BOMMV05TF	BONIR21TR	BOGLK53TF	BOHKC30TF
At4g34720	BOMPW76TR	BOHJQ57TF	BOHFN58TR
At5g16360	BONGA56TF	BOGGM42TR	BOMIX44TR	gnl|ti|104011015
At2g36885	BOMLC10TR
At4g26130	BOGXY80TF
At1g03840	BOMLF11TR	BOMMU52TR	BOGYJ02TR	BOHXL46TF	gnl|ti|104021093	gnl|ti|104071839	gnl|ti|104072403
At3g61590	BOKAV08TR	gnl|ti|103306996
At3g50350	BONLW29TR	gnl|ti|104006312	gi|13956013|gb|BH009867|BH009867
At3g24510	BONGG58TF	BOHBI70TF
At5g64800	BOMFZ41TR
At2g39830	BOHIC43TR	BOMGQ11TF	gnl|ti|104004462
At5g64340	BOMAM71TF	BONHD63TR	BOGGM67TF	BOHIM55TF	BOHNR04TR	BOMID85TF
At5g41540	BOHNY16TR	BOMHY47TR
At1g30880	BOGMR95TF	BOMCK58TF	BOMCK74TF	BONOF33TF	BOHWI03TF	BONIO41TF	BOMOQ29TF
At1g30870	BOGMR95TR	BONCZ45TR	BOIGV03TF	BOGWZ91TRB	BONCZ82TR
At4g18480	BOGXW39TF
At1g04400	BOMAB27TF	gnl|ti|103274010
At5g55920	BOHOA19TF
At1g03760	BOMAH29TR	BOGFA96TF
At3g07670	BOHDE78TF	BONGS79TR	BONJI07TF	BONHG90TR	BOMNC67TF	BOGAD61TR	BOMHO60TF	BOHQP91TR	BOGFU18TR	BOHYV03TR	BOGIB87TR	BOHIF27TR
At3g54830	BOIFY95TF	BOIFY95TR	gnl|ti|103254825	gnl|ti|103298413
At3g13920	BONOQ36TR	BOHHH20TF	gnl|ti|103301243	gnl|ti|103985606
At4g16120	BOGUS70TF
At2g36450	BOHQP22TF	BOIGX31TF	BONEK31TR	BOMHG31TR	BOIBY37TF	BOIBY37TR	gnl|ti|103316322	gnl|ti|104032802
At5g13560	BONJD66TR
At5g56900	BOGUE25TF	BOHKM52TF	BOGZR89TF	BOGAO16TR	BOHGW70TR
At5g43350	BOMCT31TF	BOMPT80TF	BOHNW06TF	BOHTA96TR	BOMFA18TF	BOGJL14TR	BONDY09TF	BOHOE92TF	gnl|ti|104035872
At2g22360	BOGOE08TR	BOGGH11TR
At4g26570	BONJJ68TR
At3g12630	BOHLF53TF	BONKW26TF	BOGJJ49TR	BOGTZ37TF	BONSN63TR	BOGMD66TF	BONAJ77TR	BOMMY16TF	BOGFY74TR	BOGYF54TR	BOHTQ70TR	BOGXP44TR	BONSD65TR	BOGKP24TR	gnl|ti|103251235	gnl|ti|103991250	gnl|ti|104000481
At1g59610	BOGUK27TF	BOHRG39TR	gnl|ti|104009430
At3g12640	BOHLF53TR
At3g59080	BOGOH09TF	BOMNC38TF
At1g10290	BOGUK27TR	BONDE75TF	gnl|ti|104033101
At3g32904	BOHFW82TF	BOICP96TR	BOHBC82TF	BONPX54TR	BOHUE50TF	BOHFJ69TF	BOHBZ30TF	gnl|ti|104071496
At4g17510	BOHKV07TR	BOHJH29TR
At3g56500	BOHRL72TR	BONRW53TR	BONQV79TR	gnl|ti|103998299	gnl|ti|104030847
At2g36050	BONLB23TF	BONLB23TR	BOIFY02TR	BONMZ81TR	BOMGU52TR	BOGMP16TR	gnl|ti|104038186
At2g41140	BOGQQ10TF	BOHDG02TR	BOHRT40TF
At5g43220	BOHXD46TF
At3g15720	BOICM83TR	BOMBJ90TF	gnl|ti|104062656
At4g15400	BOICP84TR	BONQC34TF
At1g03050	BOHLU58TR	BOGIU33TF	BOHNO11TF	gnl|ti|103246533
At3g29765	BOHGE87TF	BOMER07TF	BOGPW28TR	BOHCX48TR	BONPU20TF	BONEE47TF	BOHRT36TF	BOHBH32TF	BOGYG67TF
At1g55460	BOGVM79TR	BOHWX91TR	BOGJJ69TR	BOMLW94TR	BONKN87TR	BONDL44TF	BOIGL95TR	BOHQH81TR
At4g37900	BOICS85TF	BOICS85TR	BOMON52TF	gnl|ti|103988344
At3g57880	BOMPQ75TR	BONQF21TR	BOGRU35TF	BOHAA71TR	gnl|ti|103302679
At4g39360	BOHNG11TF	BOGXC39TF	gnl|ti|103258610
At5g52840	BOMJQ58TR	gi|18848001|gb|BH740076|BH740076
At3g53280	BONSG93TF	BONMN72TF	BONLU45TR	gnl|ti|103296920
At4g23820	BONSJ94TF	BONSI94TF	gnl|ti|104027859
At2g47510	BOHZV50TF	BOGPQ55TR	BOGZY09TF	BOGVL73TR	BOGMT93TR	BOGTY23TF	BONDM01TF	BOHRR46TR	BOHOK88TF	BOGWW10TF	BOMIJ86TF	BOGQF92TR	gnl|ti|103246526	gnl|ti|103273247	gnl|ti|103987012
At3g19710	BOHNS15TF
At3g58550	BOHCQ72TF
At3g15370	BOGXK36TR	BOMHR52TR	BOMIG19TR	BOHEH07TR	BOMEU73TR	BOGXJ23TF
At3g23980	BOGAC57TF	BOGSD47TF
At2g27190	BOHIW91TR
At5g14105	BOHZK06TF	BOHIG57TR	BOHAT06TR	BOGEI38TR	gnl|ti|103317855
At3g22940	BOHCC27TF	gnl|ti|104026000
At2g01690	BOHUO82TF	BOOAA28TR	gnl|ti|103263277	gnl|ti|104049030
At5g52430	BOHZN07TF
At3g49080	BOGAI59TF
At3g53940	BOGXF52TFB	BOHNR47TR
At1g02970	BOGGL77TR	BOMSK60TR
At1g62855	BOHCZ75TR	BOIDD35TR
At5g52140	BOIFJ91TR
At3g55980	BOHOO65TR	BOHAG35TF	gnl|ti|104031047
At2g30040	BOMLU17TR	BOHSM33TF	BOGKR93TR	BOHVR16TR	BOMDR68TF	BOGTR73TR	BONPT01TF	BOMLW45TR
At4g26730	BOGSG69TF	BONMK15TR
At1g80570	BONIY63TR	BOIEM92TF	BOMQW92TF
At5g17760	BOMAY76TF	BOGUA85TF	BOMKP54TR	gnl|ti|103258072
At1g50380	BONON36TF	BONON36TR	BOICV91TF	BOICV91TR	gi|18876387|gb|BH741774|BH741774
At3g59930	BOGUP70TR	BOMDF08TR	BOHQC95TR	BOGPX68TF	BOHEO16TF	BOMOK56TF	gi|13954778|gb|BH009254|BH009254
At4g32010	BOIGU01TF	BOIGU01TR	BOHYV94TR	BOGOP37TR
At1g78600	BOIFY96TR	BOMRG08TR	BONOH57TR	BOHAI47TF	BOMPM30TR	gnl|ti|104001874
At3g62260	BOGEL47TRB	BOMBH82TR	BOGGH47TF	BOHWL36TR	BOMRN55TF
At1g27750	BOIGX02TF
At1g79000	BOGIM35TR	gnl|ti|103270552	gnl|ti|104049195
At1g73960	BONDU96TF	BONDU96TR	BONIC63TF
At2g29470	BOMCT32TF
At1g06720	BOGOV55TF	BOHYN66TR
At1g06730	BOGOV55TR	BOHYN66TF	BOGAZ38TR
At1g70370	BOMIZ51TF	BOGID89TR
At1g71015	BOHLC53TR	BONCW58TR	BOGYP16TR
At2g33190	BOGOE09TF	BOHMS77TF	BONGO71TF
At1g77710	BONJJ69TF	BONLE82TF	BONBW59TR	BOHLT21TF	BOGVP26TR	BOIFI92TF
At2g01330	BOGDC66TR	BOHUF80TR
At4g17550	BOGJI85TF	BOHGE15TR	BONOF70TR
At4g17870	BOHXO91TF	BOGPK26TF	BOHCF56TR	BOHEJ15TR	BOMRZ06TF	BOHEQ19TF	BOHUR20TR	BOMER94TF	BOMER94TR
At2g21120	BOIBT35TR	BOHEO05TF
At1g63930	BOGQT12TF	BOHOU15TR
At1g48410	BONLY72TF	BOHPH89TF
At1g08090	BOKAG05TF	BOGAD93TF	BONMR72TF	BOGJK92TF	BONOR90TF	BOGHF59TF	BOOAZ78TF	BOHRP14TF	gnl|ti|103997415
At4g28180	BOHBO21TF	BOHOH20TF
At1g17520	BOGFD24TF	BONFK26TF	BOHRQ70TF	gnl|ti|103317739	gi|18847960|gb|BH740037|BH740037
At5g60780	BOICS86TF	BONAC66TR
At5g53570	BOHHU40TR	BOMQK03TRB	gnl|ti|103293830
At2g37500	BONRT47TF	BOGTI33TR	BOHVN68TR	BOGYG26TF	BOGBC26TF	BOICN09TR	BONNV50TF	BOHMR39TR	gnl|ti|103280155	gnl|ti|104014810	gnl|ti|104029063	gnl|ti|104043572	gnl|ti|104061729	gnl|ti|104066212
At4g33060	BOGXV81TF	BOHDW03TR	BOHEN68TR
At1g80460	BONGD59TF	BONFZ37TF	BONKW60TF	BONKW60TR	BONDB61TR
At1g08340	BOMLZ60TR	BOGBP31TR	BONMZ52TF	BOMIE90TF	BOMIE90TR	BOHXF17TF	BOIGD78TF
At4g11280	BOGRE18TR	BOMDI05TF
At5g63910	BOHCQ73TR	BOGPR28TR	BOGZI65TR	BONJA37TR
At5g45410	BOHIC45TR	BOIFF69TR	BONHR39TR	gnl|ti|104052612
At2g20970	BOHNV17TR
At5g54450	BOHNY18TF	BOHIM82TR	BONIC52TF
At4g29530	BOGMO96TF	BONPY95TR	BONCT13TR	BOMIK27TR
At4g29520	BOGMO96TR	BONPY95TF
At3g09890	BOMGS92TF	BOGYZ70TF	BOGYZ70TR	gi|13950166|gb|BH006992|BH006992
At4g32105	BOIEW45TR
At3g49530	BOMAP74TR
At3g48120	BOMGV93TF	BONCE55TF
At5g48460	BONDC91TR
At4g19250	BOIFM93TR	BONRT96TF	BOGCT48TR
At5g37130	BOMAB29TF
At1g24070	BONCS45TR	BOGYE08TR	gnl|ti|103991342
At3g15800	BOMGY94TR	BOGEB58TR	BOGWY63TFB	BOGWY63TF
At5g47390	BONCV46TF	BONEG77TR	BOGUG09TR	BONNO71TR	BOMFB09TR	BOMMK48TF
At2g39910	BOMMN67TF	BONEH52TF
At3g56760	BOGCU62TR	BOMML06TR
At2g46790	BOHKD03TF	BOGAV41TF	BOGLA07TF	BOMLT29TF
At5g24570	BOIFV96TF	BONGA71TF	BOIHL42TF
At5g22310	BONPA84TF	BONPA84TR	BOHRN31TR	BOHVG03TF
At2g33430	BONDL94TR	BOMBP92TR	BOGTN73TR	BOGMI30TR	BOMOM61TF	BOHSE70TF	BOGBC21TF	gnl|ti|103992510
At5g18260	BOIFV96TR	BONOH94TF	gnl|ti|104007456
At3g57010	BOGCD16TR	BOMMK67TR	BONRB96TF
At4g12110	BOMMQ68TR	BOMII14TF	BOGKO79TR	BOGXE20TF
At4g36970	BOGUP71TF	BOGNE75TF	BOHPT50TF	BOMOH14TR
At1g78660	BOIGU02TR
At1g71970	BOMMT69TR	BONIJ68TR	BONFQ30TR	BOMAJ40TR	BOHAX01TF
At3g01400	BOHFK80TF	BOHXF37TF	BOHQL13TF	BONRV54TR	BOMNB34TR	BONLS54TR	BOGAR43TF	gnl|ti|103269686
At1g27450	BOGUS72TR	BOHOD77TF	BOHFH38TR	gnl|ti|104024725
At5g16560	BONEN01TF	BOHWV56TF	BOGCO11TF	BONKK08TF	gnl|ti|103984361
At1g29400	BOGUB26TR	BOHBK72TF	BONRS69TF	gnl|ti|103984777
At1g35680	BOHQS25TF
At1g13740	BOHQV26TF	BOIDO20TR	BONLC28TF	BOGYA07TF	BOHUZ84TR	BONSL94TR	BOGSC68TR	gnl|ti|103996119
At1g68570	BOHWY44TR	BOGYI11TR	BOMFR42TR
At4g16270	BOHXO92TF
At4g26550	BOHRL74TF	BOMQJ41TF
At4g23590	BOMOR26TR	BOHOL69TR	BOMHH54TF	BOMAE34TR	BOMNE88TR	BOHOL82TR	BONHB38TF	BOGKN44TR	BONHQ61TF	BOMJV48TR	BOMEY62TF	BOHGO24TR	gnl|ti|103279330	gnl|ti|104027898	gnl|ti|104076781
At3g09160	BOMDP83TR	BOMCR58TF	BOMCC91TF	BOHIC27TR
At5g66650	BOGJO88TR	BOHKI69TF	BONPM26TR	BONLO68TF	BOGQS35TF	BOGHF62TF	gnl|ti|103285037
At1g77660	BOGWY37TFB	BOGFS45TF	BONBB42TF	BOHJV60TF	BOOAX17TF	gnl|ti|104058939
At3g19000	BOGWT30TF	BOGPT18TF	BONFV86TR	BOGRW68TF	BOGWT30TFB	BONPK02TR	BOGJG05TF	gnl|ti|104046010
At1g08250	BOHXG49TR	BOGVX01TR
At2g46290	BONFV55TR	BONKA74TF
At3g28420	BONRN46TF	BOHTP68TR	BOGME90TF	BONRN22TF
At5g25760	BOGLG43TR	BONNR20TR	BONNE81TF	BONNE81TR	BONMW17TF	gnl|ti|103289659
At3g11405	BOHBR23TF	BOGYL92TR
At5g64570	BONAL86TF	BOGSR73TR	BONRP62TR
At1g07860	BOMFQ41TF
At5g13430	BOICY89TF	BOICY89TR	gnl|ti|104062560
At1g07660	BOMFQ41TR	BOGPN35TR	BOHIO77TR	BONJA23TR	BOHRW95TR
At4g40070	BOMRI32TF	BOIBR32TF	BOIBR32TR	BOGBI18TF
At5g33355	BOHOC63TF	BOMNR53TF
At3g23750	BOHZY53TR	BOHVM70TR	BOGEC16TF
At3g12140	BOIFA90TF	BOIFA90TR	BOHTZ37TF	BOIGA25TF
At2g29260	BONIJ60TF
At5g05950	BOHNV18TF	BOHMC94TF	BOMEY56TF	gnl|ti|104057249
At5g03770	BOHIF47TF	BOIFE09TF	BOIFE09TR	BOHJR11TF	BOKAF23TR	gnl|ti|104039431
At3g02420	BOGBV12TF	BOGNW54TR	gnl|ti|104076410
At3g51760	BOIEW46TR
At1g63880	BOMSH83TR	BOHGB90TR	BOGNW31TF	BONBS72TR	BONBE45TF	BOGUR67TR	BOHQR46TF
At1g43710	BOMGB47TF	BONHK12TR	BOIEI45TR	BOHCO84TR	BOMBL59TF	gnl|ti|104062938
At1g27460	BOGNN03TR	BOHNA65TF	BOHFH38TF	gnl|ti|104024830
At1g51940	BONCP45TF	BONAZ22TF	BOHWC21TR
At1g76940	BOMGV94TR	BOHCL36TR
At3g47670	BONIH19TF	BOHTE54TF
At5g13780	BOGNW06TR	BOHYH83TF	BOOAU14TF	BOMCH11TR
At4g35890	BOGIG35TF	BOHVK10TF	gnl|ti|103280845
At3g44150	BOGOJ53TR
At5g57990	BOIGU03TF	BOGTG78TR
At4g33150	BOIHH50TF	BOIHH50TR
At4g02480	BONKQ20TF	BOHQU79TF	BOMQR40TF	BOIBT57TF	BOHSA59TF	BOHZS96TF	BOHWH52TR	BOOAE10TF	BOHJQ17TF	BOGSK80TF	BOGGX13TR	BOHHG84TF	BONHF59TF	BONHF59TR	BOGUI94TR	BOMSH63TR	gnl|ti|103260298	gnl|ti|104001831	gnl|ti|104036663	gi|18879133|gb|BH744445|BH744445
At1g59980	BOMDD80TF	BOMKX20TF
At5g22000	BOHKM07TF	BONDB93TR
At4g01915	BOMDG81TF	BOMPR83TR	BONED11TR
At1g67730	BOMDG81TR	BOMCK65TF	BONBE76TF	BOHXD04TF
At2g32400	BOHFQ83TR	BOMKV05TR	BOGSG04TF	BOIHQ30TF
At5g20790	BOHLF56TF	BONBY61TF	BOMIH37TR
At4g15060	BOICA82TR
At2g36970	BOMOO26TR	BOGUL04TF	BONNM10TF	BONMW19TF	gnl|ti|103281543	gnl|ti|104018833	gnl|ti|104018927
At3g54970	BOIHF09TF
At2g12905	BONLB26TF	BONFV68TR	BONIG73TR	BONBK08TF	BOGSW31TF	BONSC18TF	BONLN46TR	BONCJ82TF	BOGWF28TF	BONAW49TR	BOIGX60TF	BONBU13TR	BONBI17TF	BOOAJ73TR	BOMNL94TF	BONQI72TF	BOIEY33TR	BONQJ35TR	BONLF69TR	BOMEO86TF	BONFX50TR	BOGBT83TF	BOIGB39TR	BOIFY82TF	BOIFY82TR	gnl|ti|103249529	gnl|ti|103260423	gnl|ti|103261230	gnl|ti|103262748	gnl|ti|103263449	gnl|ti|103271957	gnl|ti|103272707	gnl|ti|103276487	gnl|ti|103280723	gnl|ti|103285516	gnl|ti|103285704	gnl|ti|103287606	gnl|ti|103292382	gnl|ti|103297142	gnl|ti|103305953	gnl|ti|103306352	gnl|ti|103308480	gnl|ti|103310706	gnl|ti|103312967	gnl|ti|103316592	gnl|ti|103318477	gnl|ti|103322958	gnl|ti|103996695	gnl|ti|104000514	gnl|ti|104002201	gnl|ti|104003245	gnl|ti|104006650	gnl|ti|104006744	gnl|ti|104010061	gnl|ti|104011536	gnl|ti|104012206	gnl|ti|104014309	gnl|ti|104016734	gnl|ti|104017181	gnl|ti|104017473	gnl|ti|104018117	gnl|ti|104019924	gnl|ti|104020274	gnl|ti|104026003	gnl|ti|104034502	gnl|ti|104043227	gnl|ti|104053625	gnl|ti|104061516	gnl|ti|104066421	gnl|ti|104074854	gi|18847560|gb|BH739649|BH739649	gi|13952066|gb|BH007912|BH007912	gi|13952064|gb|BH007911|BH007911	gi|13951774|gb|BH007775|BH007775	gi|13951772|gb|BH007774|BH007774	gi|13950717|gb|BH007262|BH007262
At1g17890	BONRE44TR	BOHCE75TF	BONHQ54TR	gnl|ti|104052021
At1g17430	BOMDB39TF	BOMCD44TR	BOIGA67TR
At2g37340	BOHXD49TR	gnl|ti|103289283
At4g03175	BOGLA42TF	gnl|ti|103999851
At1g79920	BOMPK76TR	BOHBT93TF	BOHEP41TF
At5g48300	BOHBL22TF
At4g38370	BONLH28TF	BOHBN73TF	BOGWP68TF
At3g46690	BOKAG07TR	gnl|ti|103267958
At3g61430	BOHRX79TR
At4g21550	BONFY57TF	BOGHI12TF
At2g28120	BOHND13TF	gnl|ti|103302435
At3g06510	BONSA94TR	BOHEV17TR	gnl|ti|103253042
At4g16480	BOHNG14TF	BOMCN58TF
At5g23110	BOIEB40TR	BOGYW28TR	gnl|ti|104047104	gnl|ti|104054289
At3g17205	BOGLJ45TF
At2g24070	BOKAM09TF	BOHVD40TF	BONGJ06TF
At3g51600	BONAL87TF	BOGMQ03TR	BOMDI18TF	BOHSW38TF
At2g31390	BONSD95TF
At2g24090	BOKAM09TR
At1g50390	BONSD95TR	BOGRH32TF	BOGSO48TR	BONIO64TR	BOMIP58TF	BOOAF44TRB	gnl|ti|104041127
At1g56020	BOHNJ15TR	BOHFS73TF	BOHRR21TR
At2g36950	BONAO88TF	BONAO88TR	BONKR17TF	BOIEN83TF	BOIEN83TR	BOGUB86TF	BOGHT56TF	BOMBM37TF	gnl|ti|103247241	gnl|ti|104067343
At5g13510	BONSG96TF	BOGHP63TR	BOMPZ54TR
At3g26115	BOHZS52TF	gnl|ti|104050888
At3g49400	BOMRF32TF
At5g20930	BOGMC94TF	BONGT26TR	BONDY86TF
At1g25370	BOMAD72TR
At5g01620	BOHTV36TF	BONEC26TR	BONKV12TF	BOGBL25TF	BONGG22TF	gi|18877062|gb|BH742448|BH742448
At1g52855	BOGGC77TR	BOGYK15TR
At2g39980	BOHTY37TF	BOHND21TR	BONNB43TF	BONLD93TF	BONLD93TR	BOGVF07TR	BOHYD72TF	BONBV87TR	BOHKN23TR	BOIDL63TF	BOMAE03TR
At5g05740	BOMGM92TF	BOHFR56TF	BOHFR56TR	BOHOK21TR	gnl|ti|104054123
At1g54190	BOGGF78TR	BOMFC04TR	BONBN38TR	gnl|ti|103271496
At4g18760	BOGNH02TR	BOGNH10TR	BOHYE48TR	BOGSP05TR	BOGWC73TR	BOGLZ93TF	BOHXG30TR
At5g07200	BONCJ44TF	BONPX16TF	gnl|ti|103269395	gnl|ti|103985976	gnl|ti|104040113
At3g52320	BONIM62TR
At4g14580	BOGYD88TF	BOHVH22TF
At1g35470	BOMGS94TR	BOMOL68TR
At2g40230	BONIS64TF	BONSA10TR	BOIBO64TF	BOHAM91TR
At4g30950	BOIEZ48TR	gnl|ti|104030201
At3g22850	BONIB18TR	BOGFG29TF
At4g39220	BOMAV78TF	BOHPM68TR
At5g58300	BOMGY96TR	BOGSF45TF	BOGIT91TF
At3g57020	BOGOD52TR
At5g62470	BOIFP96TF	BOIFP96TR
At1g78300	BOMMK68TF	BONGK13TR	BOMCC01TR	BONJP96TF	BONJP96TR	BOHLP63TR	BONNA39TR	BONIF70TF	BOHXM20TF	BOHAN55TF	BONAA23TF	gnl|ti|104072248
At4g39200	BOMAV78TR	BOMFK66TF	BONCF04TF	BOOAQ56TR	BOHJK72TF
At4g15270	BOHUX88TR	BONDQ55TR	BOGYS43TF
At5g23580	BONIE19TR	BONRZ93TR	gnl|ti|103308437
At1g55480	BOGCR63TF	BOHNW57TR	BOMOP71TR	gnl|ti|104043622	gnl|ti|104069259
At5g27290	BOHER33TF
At2g33775	BONDI95TR	BOHNK56TF
At4g09820	BOHKU51TR
At4g00890	BOMQK22TRB
At4g20840	BONEH01TF
At5g16760	BOIHE50TF	BOHHL68TF	BONKB69TR	gnl|ti|103990472
At5g02760	BONPD87TR	BOIBO67TF	BOGKD27TF	BOHAC05TF	gnl|ti|104075292
At3g21000	BONQW40TF	BOGWQ05TRB	BOHFY36TR	BOOAJ58TF	BOIFE17TF	BOGVD55TR	BOMSE65TF
At1g48370	BOMDG82TR	BOMLD17TR	BONQI43TR	BOHBD28TR	BOIGG13TF	BOHGQ28TF
At5g55230	BOMIZ54TF	BOGNJ52TF	BOGRI01TR
At5g20820	BOMOL26TF
At2g23980	BOMCW36TR	BOICQ09TF	BOICQ09TR
At4g02370	BOHXO94TF	BOGHU92TF	BOGIL09TF
At5g49520	BOHFW86TR	BOGWT41TRB
At1g65580	BONRE45TF
At2g03550	BOGQQ14TR
At1g59710	BONLV74TR	BOHFM44TF	BOHJN57TF
At1g74380	BONLE28TF	BOGZT42TR	BONRX08TR	BOHZV60TR	BOMHN74TF	BOGHD67TR
At2g17200	BOHRU79TR	BOGQZ23TF	BOHIM33TF	BOMGD37TF	BOHVF33TF
At2g42940	BOHZJ50TR	BOMBI03TF	BOGGZ42TF	BOIFG47TF	BOHZR58TR	BOGKJ24TR
At5g26760	BOHHU43TR	BOHLQ48TF
At5g58660	BOGLJ46TF
At2g13680	BONAL88TR	BONQJ93TF	BOHLM56TF	gnl|ti|103995660
At1g71880	BOMLT61TR	BOMBZ37TR	BONGM92TF	BOIDX46TF	BOHPI28TR	BOHFM93TR	BOICZ17TF	gnl|ti|103263673	gnl|ti|103995655	gnl|ti|104032302
At1g78880	BOGFJ29TR	BOGRJ95TF	BONLZ69TF	BOIDD19TF	BOIDD19TR	BOGVY45TF
At5g02140	BONAO89TR	BOKBD93TF	BOGER49TR
At2g19520	BOGRS66TR	BOMKH75TF
At4g00030	BOGBJ10TR	gnl|ti|103264754	gnl|ti|104039945
At1g48570	BONHQ13TR	BONFR10TF	BOHVN66TF
At3g14220	BOGXY85TF	BOGGB17TF
At3g51930	BOMGG91TR	BOMMH69TF	BOHRT32TR	BOHRT72TR
At5g13570	BONNW32TF	gnl|ti|104000344	gnl|ti|104036931	gnl|ti|104077252
At5g20165	BOGNB01TF	BOHXT37TF	gnl|ti|104024890	gnl|ti|104029522
At2g30540	BOMLZ63TR	BOGCB11TR	gnl|ti|104056212
At3g08690	BOMLI17TR
At1g76030	BOGBP12TF	BOIBM81TR	BOKAQ26TF	BOHBM71TR	BOMCS49TF	gnl|ti|103287171	gnl|ti|104073011
At5g55870	BONHW15TF
At2g30210	BOHUI84TR	BOMNI68TF	gnl|ti|103985168
At1g20220	BOGBP12TR	BOGXZ79TR
At4g35110	BONIJ62TR	BOGPA90TR
At3g51480	BOHIW95TF	gnl|ti|104036028
At2g19430	BOHUL85TF	BOHKZ01TF	BOGTN70TF	BONIT83TF	BOGTF46TR	gnl|ti|103289016
At2g39470	BOMLL18TR	BONJG41TF	BOGSE04TR
At2g46800	BOHOI67TF	BOGSZ21TR	BOHKT73TF	gnl|ti|104057337
At1g14345	BOHCT77TR	BOGJI39TR	BOHEE41TR
At2g46670	BOHOI67TR	BOMGL81TF	BOHKT73TR	BOHAL04TF	gnl|ti|103991238
At5g43360	BOMAM76TF	BONAT87TR
At5g52080	BOHCW78TR	BOHAC35TF	BONLH47TF	BOHFM25TR	BOMPU85TR	BOHHQ07TF	BONNT95TF	BOGAE26TR	BOGNF24TR	BOHCW07TR	BOHAJ47TR	BOIBA12TF	BOGGU18TF	BOHXC40TR	BOHLE61TF	BOMAF81TR	BOHPR36TF	BOGUB06TF	gnl|ti|104062645
At2g36402	BONIP64TR	BOGCM26TR	BOGMK29TF	BOHPL96TF	BOHLG38TR	BOGHM60TF	BOGGQ12TF	BOMIK88TF	BOGJW34TF	BOHMD69TR	BOHRO02TF	BOGEH52TR	BOGPF47TF	BONKV21TR	BOMDD39TR	BOHRX39TR	BOHZY14TR	BOHQZ87TF	BOGBK74TF	BOMOB43TF	BONBM17TR	BOGTD42TR	BONDY21TF	BOMRL12TF	BOGDD06TF	BOHUP24TF	gnl|ti|103258764	gnl|ti|103260969	gnl|ti|104000069
At5g60180	BOGYD89TR	BONDA56TF	BONIZ54TR	BOGOT56TR	BOHHG47TF	BOMHO53TR	BOMGF52TF	BOMRD61TF	BOHSQ79TF	BOGZM45TF	gnl|ti|103296681	gnl|ti|104004379
At1g10180	BOHCZ79TR	BONDS89TR	BOGZS17TF	BOGFZ73TR	BOHKL11TF	gnl|ti|103298629
At2g41010	BOMME67TR	gnl|ti|104053040
At2g05320	BOGIR81TR	gnl|ti|104023476
At2g25290	BONOY84TR	BOGHG32TR
At1g21840	BOGNQ06TR	BOHYK20TF	BOGJW48TF	BOGJK63TF
At4g39860	BOGCO63TR	BOHVQ48TR	BOHMT93TR
At4g31250	BONKK20TF	BONSG65TF	BONCA18TF
At3g02470	BOMCN34TF	BOMCN34TR	BONEK06TF	BONEK06TR	BONIQ25TF	BOHWN05TR	BOHWN26TR	BONLW68TR	BOGFY81TF	BOMAY19TR	BONBE81TF	BOGIT83TR	BOMAS32TF	BOHEI07TF	BOHAH43TF	BONIQ01TR	gnl|ti|103999778	gnl|ti|104025911	gi|18876487|gb|BH741874|BH741874
At5g53470	BOHWP44TF	BOHAE79TF	BOHJI73TR	gnl|ti|103300701
At4g01030	BOHFK83TR	BONHE41TF	BOGUU50TR
At4g18490	BOMDD82TF	BOICP62TF	BOMOQ51TF
At3g10630	BOMOZ72TF	BOIDF31TF
At4g23300	BOMIW54TR	BOGYC40TR	BOMKL76TR
At1g15270	BOGQB10TR	BOGBQ76TR	BOHGI16TF
At3g13700	BOHWV46TF	BOHWV46TR	BOGDW47TF	BOGTU81TF
At5g38070	BOIBK36TF	BONQT92TF
At2g31530	BOHFQ85TR	BOGKV58TF	BONGY19TR	gnl|ti|104013781
At5g06870	BOGES22TF	BOMDR34TF
At4g26220	BOGQH12TR	BOHTT35TF	BOGKT40TR
At1g77760	BOGEV23TF	BONKZ55TF	BOGSL27TF	BOMLG69TR	BOGMU60TR	BOGUT15TF	gnl|ti|104032815
At3g50190	BONRS91TR	BOHAX79TF	BOHCK50TR	BOHJF38TF	gnl|ti|103307648
At2g29080	BOGFI70TR	BOMJM38TF	BOGKM05TR
At5g28120	BOHXR96TR	BOIEJ96TR	BOGJP40TF	BOGGO87TF	BOGCX74TF	BOGWW49TF	BONNB52TR	BOHFJ17TR	BOHRM57TF	BOHDC62TF	BOMKR53TR	BOHUK33TR	BOHYI02TF	BOGLX08TF	BOGLN50TR	BOGXT93TF	BOHKM63TR	BOGBV72TF	BOHQJ93TF	BOIGX82TF	BOHXC37TF	BOHTQ71TF	BOHRF21TR	BOMDA35TR	BOMQV84TF	BOGTY37TR	BONNX91TR	BOMMN43TF	BOHLB83TF	BOMLA90TR	BOGAX46TR
At5g03660	BONFP56TF	BOGOT37TR	BOMQG93TF
At1g54500	BONRH47TR	BOGGP10TF
At5g19910	BONHE10TF	BONHE10TR	BOICC26TF	BOICC26TR	BOHJG64TF	BOOAB38TF
At4g34320	BOHNU61TR	BOGXK71TF
At2g01610	BOGFU74TR	BONCJ47TF	BOHYD56TR	BONHC32TF
At5g59490	BOHTG33TR	BOHKA77TF
At1g54270	BONHH11TF	BOHFS43TF	BOHLJ65TR	BOGJT56TF	BONFR42TF	BOHWC41TF	gnl|ti|104026694
At4g37880	BOGLG46TR	BOMEU83TF	gnl|ti|103288096
At5g57300	BOGQZ18TF	BOGZW84TF	BOMFJ47TF	gnl|ti|104049840
At1g58265	BOGXP83TR	BOGTI53TF
At5g24710	BOMGA90TR	BOMCB64TF	BOOAH35TRB	gnl|ti|103256400
At1g28670	BOHNJ17TR	BOHHB52TF
At1g76270	BOHTP36TF	BONQE46TR	BOMCN40TR	BOMON85TR	BOMJX57TF	BONFU48TF	BOGKV21TR
At2g31083	BONNT32TF
At5g60120	BOMLF17TF	BOHMP49TF	BOHAU61TF	BOGAZ36TF
At1g05910	BOHTS37TR
At1g16710	BONCU90TF	BOHKQ81TF
At3g07480	BONIG62TR	BOHJP13TR	BONIN78TR	BOGMF23TR
At5g26820	BOIHR88TRB
At5g44180	BOHUI85TR	BONGO30TR
At1g68510	BOHJS01TR	BOHBV48TF	BOHES70TR	BONCF62TF	gnl|ti|104009488
At2g35270	BOMLL19TR	BOGPS71TR	BOMNO92TR	BOGBL42TR
At1g55360	BONOP82TF	BOHSL86TR	BONBW11TF	BOHPZ38TR	gi|18876473|gb|BH741860|BH741860	gi|13956373|gb|BH010178|BH010178
At2g19760	BOMRR38TR	BOGTH40TF
At1g23200	BOHUO87TF	BONAP69TR	BONDW41TF
At5g60190	BOGUA70TF	BOHCL44TR
At1g29450	BOGNK05TR	BOGWU66TF	BOHQT64TR	BOHZV08TF	BOGFQ74TF	BOIDQ14TF	BOGNM38TF	gi|13952137|gb|BH007945|BH007945	gi|13952134|gb|BH007944|BH007944
At1g73820	BOMAS79TF
At1g18080	BOGTT25TR	BONCG48TF	BONLG93TF	BONNC35TR	BONKH96TR	BONAI39TR	BOMNJ70TR	BOHVN95TR	BOGWY64TRB	gnl|ti|103998373
At1g60490	BOGIX84TR	BOHKU94TF	BONKK67TF	BONKK67TR	BOGAG75TF	BONNG43TR	BOIEZ13TR	gnl|ti|103997922
At1g02900	BOHKX54TF	BOHKX54TR	BONLH46TR	gnl|ti|104067319
At5g45105	BOIBS80TR	BOIDO92TR	gnl|ti|103986547
At3g07800	BOGIG38TR	BOHVV49TR	BOGVC30TR	gnl|ti|104033500	gnl|ti|104047208	gnl|ti|104061343
At1g61520	BONEH03TR	BONSB53TF	BOGZV16TR	gnl|ti|103292735	gnl|ti|103313487
At5g55540	BOGOM57TF	BOGBP57TR	BOMLO63TF	BOMBG04TR	BOGVI54TF	BONDY25TR	BONGU89TR	gnl|ti|104040640
At5g08565	BOOAY02TF	BOMMT87TR	BOHVH55TR
At3g09430	BOHFN85TR	BOGOZ29TR	BOGNC06TR	BONAA90TR	BOGEA82TF
At3g05480	BONKT24TR	BOGWN83TR	BOGIF19TR
At3g46480	BOGJC88TF	BONII94TR
At3g15395	BOIHN55TF
At4g34215	BOHFQ86TF	BOGTD84TF	BONNB58TR	BOGYY47TR	gnl|ti|103987656
At2g37060	BOMIF09TF
At4g32960	BOGES23TF
At3g54290	BOGQH13TF
At4g28550	BOICA85TR	BOHEE17TF	gnl|ti|104041707
At2g33570	BOHMV11TR	BOGLQ58TR	gnl|ti|103287162
At1g08970	BOHXO96TF	BONGQ68TR	BOHBS38TR	gnl|ti|103312195	gnl|ti|104045751
At5g43960	BONEZ09TR
At2g15620	BOICG87TF	BOHCQ94TR	BOHSG83TF	BONML91TF	gnl|ti|104050905
At4g17060	BONLS75TR	BOGYD95TF	BONBK40TR
At3g06270	BOGRD63TF	BOHVG42TR	BOGPS87TR	BONRR28TR	BOHGH05TF	BOGCZ81TF	gnl|ti|103308681
At3g01960	BOGLU92TF	gnl|ti|104014520
At4g25640	BOGWW35TR	BOMKU15TR	BOHJP32TF	gnl|ti|103271113	gnl|ti|103273482
At2g26050	BOHBL25TF	BOGFD58TF	BOHXP34TR
At3g30816	BOHTG34TF
At4g10040	BOGLG47TF	BOMFM12TF
At1g59720	BONHH12TF	BOHED18TF	BOGSS24TR	BONER71TF	gnl|ti|104036835
At2g18245	BOMLN61TR	BOMRG75TR
At5g10150	BOHNG17TF	BOOAE80TF	gnl|ti|104018860
At4g26880	BOGLJ48TF	BOMHI78TR	gnl|ti|104004649
At2g01320	BOHBU28TF	BOHSP57TF	BOICI57TF	BOICI57TR	BOGHQ73TR	BOIFZ05TF	BOIFZ05TR
At2g25350	BOGXS85TR	BOMLE70TR	BOGAI90TF	BOHTA90TR	BOHND75TF	BOMRW04TF	BOGRI39TF	BOGUG06TF	BOMDY32TF	BOGJJ01TF	BOHFR03TR	BOMRX04TF	BOHCH45TF	gnl|ti|103310279	gnl|ti|103311099	gnl|ti|104011740
At3g13380	BOMRI36TR	BOGIK33TR
At3g07195	BOMGG93TR	BONPP25TF
At5g11930	BOMGJ94TR	BOHPT64TF	gnl|ti|104008759
At2g43800	BOMAG76TR	BOGIN40TR	gnl|ti|103320431
At1g22850	BONOM82TF	BOIGA02TR
At3g12910	BOMFZ48TF	BOMES08TF
At5g49900	BOHPV20TF
At5g19570	BONCG46TF	BONCG46TR	gnl|ti|103247362
At4g20900	BONIJ64TR	BONPL11TR	BONHB36TR	BONJR82TR
At3g57700	BOGNY51TR	BOHNO12TF	gnl|ti|103260700
At2g41990	BOHPY21TF	BOGBN84TR
At5g50110	BOMRR39TF
At5g44350	BOHUO88TF	BOHSH15TR	BONNL69TR	BOGBH59TR	BOGLY15TF
At5g38420	BOMIE50TF	BONDW45TF	BOGIF58TF	gnl|ti|103261287
At3g16280	BOHEL34TF	BOGZY02TR	BOHXZ64TF	gnl|ti|104017068	gnl|ti|104017178
At4g12790	BOGUG73TF	BOMHE67TF	gnl|ti|104035398	gnl|ti|104062381
At3g19120	BOHQA24TR
At4g39780	BOOAS01TF	BOOAD96TF
At1g62120	BOIGU07TF	BOMRR62TR
At3g52480	BOHWP46TF
At1g26530	BOIHH54TF
At4g10265	BOGUS77TF	BOGMU68TR
At2g24762	BOMOC26TR	BOHNC73TF
At2g42170	BOHFK85TR	gnl|ti|103326269
At3g01460	BONQT42TR	BOMPR57TR	BOGKT85TF	BOHTA06TF
At5g58270	BOHXF94TR
At3g20740	BONLG72TF	BOMRU45TF	BOGFJ66TR	BOIBX79TF	BOIBX79TR	gnl|ti|103284984
At2g20370	BONQZ44TF	BONQZ44TR	BOGJC14TR	gnl|ti|103997784	gnl|ti|104034781
At5g23535	BOGKS41TR
At1g59750	BOHRF77TF	BOHTI34TR
At1g64450	BOGQY60TF	BOHWV15TR	BONQH26TR
At2g31050	BONLJ73TR	BOHPH17TF	BOIBO71TF
At5g66190	BOHWY49TR	BOIDN76TR
At5g13310	BOGQH14TF	gnl|ti|103261797
At3g50560	BONEW09TR	BONEX09TR	BONKZ72TF	BONKZ72TR	BOHRK53TF
At2g15910	BOMKL10TF	BOMDZ57TF	BOMFC13TR	BOGEK28TF	BOGPL21TF	BOHNH64TF	BOHCV83TF	BONRA53TF	gnl|ti|103996941	gnl|ti|104071122
At5g37720	BOHYK02TF
At3g05545	BOHFW89TR	BOMRS20TR	BONFB81TF	BOGVS46TR
At1g21640	BOHHF41TF	BONGX05TF	BONGX05TR	BOMSJ79TF	BOHGP84TR	BOGRC73TF
At5g18470	BONRV94TF	BOMSB91TR
At2g24430	BOICG88TR	BOHAA73TR	BONEI64TR	gnl|ti|103304270
At5g44060	BOIDW40TF	BOIDW40TR	BOMIA44TR
At1g05240	BOMDS89TF	BOIEL54TR
At3g15500	BOGQQ17TF	BOMCF65TR	BOHMI44TF
At2g31150	BOMQB74TRB	BOGOJ91TF	BONDL22TR	BOIHB12TF	gnl|ti|104055475
At4g38260	BOIDZ41TF	BONII89TR	BOMFP79TR
At1g51350	BOGRG65TR	BOHMU76TF	BONEO48TF
At4g26400	BOMLK61TR	BOGVN48TF	BOHOV08TR	gnl|ti|103992885	gnl|ti|104060751
At4g28500	BOMFH43TR	BOHEI37TF	gi|18879130|gb|BH744443|BH744443
At2g32650	BOHTG35TF	BOHFX44TF	BOMBH44TF	gnl|ti|104035959
At5g59110	BONBV41TR	BOGXZ10TFB	BOMOT84TR	BOGNA77TF	BOMGR31TR	BOHES38TF	BOGEV89TR	BOHSU13TF	BOHQN71TR	BOHQK71TR	BOMBU93TF	gnl|ti|103315442	gnl|ti|104035884
At5g17360	BOIEV91TF	gnl|ti|103994218
At4g23740	BOHNJ19TF	BOHMP52TR	BOGMP94TF	BOGTU47TR	BONKF63TR
At1g31050	BOMLT64TR	BOHOR18TR	BOMNB22TR
At4g26850	BONIA62TF	BONIA62TR	BOHPB08TR	gnl|ti|104059590
At2g35140	BONOD80TR	BOGUK35TR
At4g23560	BOMFT47TR
At5g59370	BONCA45TF	BONEA72TF	BOMCM01TF	BONLA06TF	BOMCM14TF	BONDU58TF	BOHGC16TF	gnl|ti|103251767	gnl|ti|103251888	gnl|ti|103304252	gnl|ti|104007332
At1g54060	BOHJM01TF	BONJK79TR	BOMRA44TF	BOMNA64TF	gnl|ti|104073493
At2g20420	BONCU92TR
At2g47980	BOIEN48TF	BOGNS79TR
At3g63000	BOIEN48TR	BOGFH09TR	BOGPU38TR
At5g54430	BOGHS33TR	BOHWE31TR	BOGDK30TF	BOGPL66TR	BOGQG30TF	BOGSV47TF	gnl|ti|103276058
At4g31370	BOGNE05TF	gnl|ti|103984718	gnl|ti|103994859
At5g52820	BOHEC32TF	BOHOI73TF	BOGAU75TR	BONCW45TR	BONPJ57TF	BOHKT76TF	BOICE20TR	gnl|ti|103990395
At1g74020	BOIFD96TR	BONHO15TF	BONBA03TF	BOMQN81TRB	BOMQP82TRB
At2g23770	BOGTK24TR
At2g46200	BOMNO20TF	BOMMU21TF	BOHCU73TF	BOHEL81TF	BOIHQ44TRB	BOHGX20TF	gnl|ti|104060139
At1g47580	BOHEC32TR	gnl|ti|103297607	gnl|ti|104038808
At2g46210	BOMNO20TR	BONIG89TR	BOHOG43TR	BOHFI79TR	BOHCU73TR	BOHEL81TR	BOGWX55TR	BOHZN79TR	BOIHC92TF	BOMFE01TR
At2g36740	BOGZQ43TF
At5g43400	BOMNR21TF	BOGHX35TF
At3g10550	BOGZT44TF	BONHN69TR	BOKAE31TF
At4g39500	BOIGF03TF	BONSK58TF	BONSK58TR	BOGYR13TF	BOGOF24TF	BOIGU86TR
At2g35540	BOMNU22TF	BONDO11TR	BOMAI54TF	BOMBJ64TR
At5g50830	BOGTT27TF	BOGRQ30TF	BOMFF17TR	BONOF58TF	BOHQX09TR	BOGAN49TR	BOHBK14TF	gnl|ti|104003547
At1g08720	BOHQA25TR	BOGEF82TF	BOHVE11TR	gnl|ti|103997362	gnl|ti|104040716
At4g25760	BOHWG44TF	BOHJP69TF
At2g29630	BOMON71TF	BOGAO27TF
At5g58290	BOMCY81TR	BONMM15TR	BOMKZ04TR	BONNJ49TF	BOGYQ11TR
At2g38360	BOOAS02TR	BOMCA80TF	BOMFP94TR	BOHPA28TF
At5g03670	BONQN41TF	gnl|ti|103288816	gnl|ti|103993708
At3g62980	BOIHE54TF	BOMMX59TR	BOHMC16TR
At3g53840	BOGCX69TR	BONLL61TF	BONLL61TR
At5g63310	BOMIQ55TR	BOMDK47TF	BOOAD89TR
At5g65050	BONKQ25TF
At1g48390	BOHXF95TR	BOGKK34TR	gnl|ti|103290364	gnl|ti|104018958
At1g30620	BOMOI29TR	BOHPE71TR	BOMDT22TR	gnl|ti|104014120
At5g44270	BOIHQ58TF	BOMMV13TR	BOHFY74TF	BONOH18TF	gnl|ti|104002697	gnl|ti|104010905
At1g48580	BOHYK03TF	BONCV27TR	BOMBE18TR	gnl|ti|104058537
At3g24490	BOGWN34TF	BOGJK27TR	gnl|ti|103254538
At1g61200	BOGQK16TR
At3g55500	BOHYN04TR	BOOAA09TR	BOHMR49TF
At4g38620	BOICG89TF	BOMRE93TR	BOMRE94TR	BOGOZ68TR	BONGL24TF	BONGL24TR	BOGIR45TF
At1g62150	BOGQN17TF	gnl|ti|104067610
At3g02550	BOMQB44TRB	BOGGG72TR	BONFW52TF	BOMQC36TRB	BOMBJ53TR	gnl|ti|103989123	gnl|ti|104074840
At1g62480	BOGQN17TR	BOMFE44TF	BOGSQ24TF	BOIHB61TF	BOGRZ90TR
At5g24470	BOHTR80TR	BONBO95TF
At1g34060	BOGXG83TF	gnl|ti|104047037
At5g10540	BOMQX32TR	BOHKP15TR	BOHQT42TR	BOMDC74TF	BOHWY16TF	BOHIU28TF	BONBI73TR	gnl|ti|104052960
At1g16520	BOHNR63TF	BOGEW33TR
At4g21330	BOGWW37TF	BOGWW37TR	BONQK71TR	BONKI21TR	gnl|ti|103995687
At4g16640	BOHYT06TR	BOIGW50TR	BONIU52TR	BONKG10TF
At4g25410	BOMFE43TR	BONIN91TF	BONSJ32TR	BOGAT44TR	BONQK16TF
At5g05560	BOIHQ33TRB	BONKS88TF	BOGSL11TR	BONCK71TF
At4g18260	BOHNA17TF
At2g35290	BONLY79TR
At3g16240	BONNH31TR	BOHOM24TF	BOGID76TR	BOMLJ15TF	BOOAZ03TR	BOOAZ04TR	BOMGB94TF	BONET83TF	BOHNQ84TF	gnl|ti|103297219	gi|18876581|gb|BH741968|BH741968
At1g21710	BOHNX65TF	BONEV13TR	BONGA26TR
At3g12480	BOMRT82TR
At3g10860	BONCL90TR	BOHQA94TF	gnl|ti|104055012
At2g21780	BOGBD12TR	BONDD52TR	BOGCY36TR	gnl|ti|104043178
At2g22730	BOMGA93TF	BOIEU30TR
At2g21270	BOMRC36TR
At4g04210	BOHTP39TF	BOMGC02TR	BOHJH15TF	BOGIS16TR
At1g63190	BOHZS57TR
At1g80480	BOMLW66TR	BOGCT66TF
At4g38090	BONOG82TR
At3g07160	BOGZK42TF
At4g31840	BOGTH24TF	BOHPS32TF	BOHJQ49TR	BOGIV02TF
At3g19620	BOGHS34TR	BONBW28TR	BOGFZ20TF
At4g10840	BOMBW30TR
At1g12610	BONIJ66TF	BOMML71TR	BOGQW95TF	BOGZJ57TF
At4g38790	BOHPV22TF	BOHZQ43TF	BONKO14TR	BOGIV95TF	gnl|ti|103269979	gnl|ti|103270085
At3g47070	BONOM84TR	BOIHB57TF	BOGVR45TR	gnl|ti|104076977
At4g38770	BOHPV22TR	BOHJO64TF	BOGQM22TF
At1g73360	BOGZN43TR	BONCD55TR	BOHNR89TF	BOIHJ57TR	gnl|ti|104051006	gi|18879022|gb|BH744346|BH744346
At4g23660	BOHKI52TR	BOGBC76TF	BOMRZ13TR	BOHAT40TR
At5g38030	BONOS86TR
At1g15125	BOIGZ51TF	BOIGZ51TR	gnl|ti|104045746
At1g51930	BOHEL36TF	BOGMN07TR	BOHDZ84TR
At1g30160	BOMNX24TF	BOHRT13TR	BOMJS56TR	BOGSL86TR	gnl|ti|103997266
At1g20260	BOIBM81TF	BOGXB21TRB	BONHJ63TF	BOHII53TF	BOMRI41TR	BOGYR46TR	BOGSC27TR	BOGYO54TR	BOGUB90TR	BONQI73TR	BOGMB95TF	BOGNA13TF	gnl|ti|103265051	gnl|ti|103994168	gi|13953564|gb|BH008645|BH008645
At1g67330	BOIGL06TF	BOIGL06TR	BOGFC34TF	gnl|ti|104032637
At5g13000	BOGIA39TR	BONFO70TF
At3g16720	BOGCR68TF	BOMPK88TF	BOHIG65TF	BOMDV21TR	BONCR44TF	BONDY21TR	gnl|ti|103274751	gnl|ti|104033828
At5g23090	BOIBP82TR	BONDK69TF	BONDZ77TR	BOGJU55TR	gnl|ti|103289335
At1g11410	BOMCH36TF	BOHBO47TF	BOGTW81TR	BOIED61TF	BOHXA25TR	gnl|ti|104056268
At4g26340	BOIBS83TF	BOIBS83TR
At4g27652	BOMDA85TF	BONGJ61TF	BOGYD93TF
At3g63300	BOOAY05TR
At1g05540	BONKQ26TF	BONKQ26TR	BOHLM14TF
At3g01530	BONEN08TF	BONEN08TR	BOOAT82TF	gnl|ti|104050897
At1g72660	BOMOZ76TF	BOMQO60TF	gnl|ti|103302442
At1g15190	BONEQ09TR	BONHI17TF	BOIBT91TF	BOHVF05TF	BOGIH50TR
At5g52190	BOHFQ89TF	BOMEN84TF	BOHTM02TF	BOGJS26TR
At5g17560	BONKW28TF	BOIFF01TR	BOHCI89TR
At2g44270	BOICA88TR
At3g10525	BOHMV14TF	BOHUR90TF	BOGUN11TR	gnl|ti|104009247
At5g30480	BOHYN05TR	BOGKT05TR	BOHGS26TR	BOMCV23TR	BOHKS90TR
At5g09880	BOGWR65TRB
At1g15510	BOMKR14TR	BONJK82TF
At3g20730	BOMLE61TR	BOIDL09TF	BOIDL09TR	gnl|ti|103996943	gnl|ti|104054076
At3g50870	BOHBI27TF	BOGSV72TR	BOMCQ40TF	BONHZ74TF	BOGAE37TR	gnl|ti|104051130
At3g20640	BONNE31TR	BOHET81TF	BONCK33TR	BOHVO27TR	BOGJR70TR
At4g38190	BOHTU82TR	BOGTM23TR
At5g47560	BOGWW38TR	BOGZE95TRB	BONCS82TR
At5g53895	BONBS42TR	BOGLE63TF	BOMQT12TF
At1g09483	BOHNU65TR	BONKF01TF	BONMJ13TF	BOMHZ17TR
At3g28700	BOGZG40TRB	BOGRT64TF	BOIEY18TR	BOHGZ48TF	BOHCZ58TF
At3g60240	BOHTJ38TF	BOGBD22TF	BOGHQ17TR	gnl|ti|103996448	gi|18876303|gb|BH741690|BH741690
At5g20570	BONBY44TR	BOMJX48TF	BOHLQ24TR	BOGUY22TF	BOHMI20TR	BONMN14TF
At1g51860	BOHCE77TF	gnl|ti|104018116
At1g77570	BOGHG31TR	BOGRH54TR	BOMLV35TF	BOHPP93TR	BOMLV70TR	BOGMU76TF
At2g20000	BONOA81TF
At3g61750	BOHTM39TR	BOGBD15TF	BOGSH27TF	BOMHQ69TR	BOGSC48TR	BOIDX92TR	gnl|ti|103269803
At2g31240	BOHZS58TF	BONAY40TF	BONOT71TR	BOHAM44TR
At2g45730	BONNT36TF	BOHSD32TR	BOMHO39TF	gnl|ti|104009759	gnl|ti|104032150	gnl|ti|104032726	gnl|ti|104072887
At3g04290	BONIG66TF	BONAR18TR	BONMX75TF	BONMX75TR	BOHVK87TR	BONPN03TF	BOHHB56TF
At5g15950	BOGIC81TR	BONGY16TR
At3g15530	BOGBP17TF	BOGYM90TR	BOHWK06TF	BOGSJ83TF	BOIDX77TF	BOIDX77TR
At5g15880	BOHPV23TF	BOHKM88TF	BOHQC59TF	gnl|ti|104064858
At5g48670	BOHET80TR	BOGYI68TF
At1g79280	BOGHY37TF	BOMGX13TF	BOIEX15TR	BONQK86TF	BONDB50TR	BOIBC48TF	BOIBC48TR	BOIBC48TFB	BOIBC48TRB	BOGXB34TFB	BOMMA57TF	BOHGJ95TR	BOICE20TF
At3g20200	BOGIL84TF	BONIV93TF	BOHGA38TR	BOMAK70TF	BOGEH88TF
At1g21720	BOGZW47TF	BOMNH77TR	BONHW21TF	BOGFD50TF	BOMEF21TR	BOGPT41TR	BOMBO31TR	BOGZI54TF	BONOY12TF	BONGA26TF	gnl|ti|104061209	gi|18877008|gb|BH742395|BH742395	gi|18875533|gb|BH740920|BH740920
At1g63980	BOIGI06TF	BOMOO48TF	BOGLN44TF	BONCB83TF	gnl|ti|103987359
At4g25310	BOHWX92TR	BOGNP64TR	BOHCY39TR	BOGQW76TF	BOHFK14TF	BOGXL79TR	BOGNU53TF	BOIDJ64TF	gnl|ti|104018537	gnl|ti|104033977	gnl|ti|104034357	gnl|ti|104060048	gnl|ti|104071309
At3g07300	BOGZZ48TF	BOHNO77TF	BOHPQ42TR	BOOAI07TR
At4g15350	BOGUJ77TR	BONDW24TF
At2g41905	BOHFB85TR	BOGVB69TR	BONNX38TF	BOHUN46TR	BOHZT75TR
At1g32870	BOIBP83TF
At3g56710	BOGOG59TR	BOGEL55TRB	BOHJE10TF	BOGGH55TF	BOMRQ63TF	gnl|ti|104065443	gi|18848142|gb|BH740212|BH740212	gi|18848136|gb|BH740206|BH740206
At5g40140	BOMON73TR	BOGNF07TF	BOMBI33TF
At1g49850	BONQN43TF	BOGED39TF	BOGVT47TR	BOGGB07TR	BOMHC52TR
At4g27940	BOHWM48TR	BOHWS94TR	BOMKO61TF	BONHN81TF	BOGID11TR
At1g06260	BOIHH57TR	BONAY93TR
At1g43660	BOGQV62TR
At2g36240	BOHBN70TR	BOHUG76TR
At5g04750	BOHMS14TF	gnl|ti|104017495
At3g24300	BOMQL30TR	BOMLB76TR	BOHOP33TR	BOMQL30TRB	BOGLZ88TR	BONQM51TF	BONQM51TR	BOMLG86TF	BONBS21TR
At5g04740	BOHMS14TR	gnl|ti|104058434
At5g40645	BOGES27TR	BOHOB54TR
At1g55915	BOHTL80TF	BOIFC10TF	BOHIL87TF	BOHUZ55TF	BOGIG06TR
At5g46470	BOHYQ07TF	BOHSG61TF
At2g42240	BOHBZ74TR	BOIED53TF
At5g55050	BOMFY92TR	BONJL48TF
At4g18940	BONOA82TR	BOMQK39TRB
At3g60880	BOHCH79TF	BONHK56TF
At5g04430	BOMRW85TF	BOMAK69TR
At2g17265	BOGBG15TF	BOMAX39TR	BONOR72TF	BOMFB04TF	BOGXQ14TF	gnl|ti|103995246
At5g47050	BONNQ36TR	BOKAI34TR
At5g04440	BOMRW85TR
At3g57750	BOGTS70TF	BOHUD57TR	BOGDP41TR
At5g12180	BOHUC88TF	BOHUS48TR	BOHJA28TF	BOGAO15TR	BOIES64TR
At1g32510	BOGBM17TF	BOGFZ07TR
At1g22440	BOMBT31TF	BONJL46TF	BONHA14TF
At3g55720	BOHPS23TR	BONAX92TF	BONAX92TR	BOGJN14TR	gnl|ti|103284144
At5g16490	BOGBP18TR	BOGPY92TR	gi|18880868|gb|BH746013|BH746013
At5g58460	BOGIF83TR	BOGUV87TF	BOOAV25TF	BOOAV25TR	BOHXE90TF	gnl|ti|103302937
At1g70920	BOMBZ33TR	BOKBD12TF	BONQX11TR	BOHMA68TR	BOHQZ53TR	BONFP09TR	gnl|ti|103269738	gi|18876886|gb|BH742273|BH742273
At3g20810	BOHKI54TR
At1g02710	BOGXB21TFB
At1g41750	BOMNU25TR	BONQH64TR	BOGFG53TR	BOMMR58TR	BOHTR02TF	BOIDS13TF	BOHVR14TR	BOMDX61TF	BOMEL70TR	BOMGP44TR	BOGQU91TR	BOGKR73TR	gnl|ti|103265406	gnl|ti|103265508	gnl|ti|103318170	gnl|ti|103997043	gnl|ti|104029743	gnl|ti|104032030	gnl|ti|104034110	gnl|ti|104039242	gnl|ti|104061257	gi|18879491|gb|BH744744|BH744744	gi|18875784|gb|BH741171|BH741171
At5g11090	BOHQR74TF	BOGZH44TF	BOMJX18TR	BOMBK40TF	BOMBZ87TF	BOHJS61TR	BOHLD80TR	BOGFC30TF
At3g24210	BOIGI07TF	BOGCW67TR	gnl|ti|104050610
At2g36850	BOHQU75TF	BONPV25TF
At3g30290	BOMCE37TF
At4g27585	BOHEO39TF
At3g55560	BOOAP04TF	BOGPP69TF	BONFB62TF	BOHSM94TF	BOHQO48TF	gnl|ti|103311019
At3g42790	BOGUJ78TF	gnl|ti|103250802
At5g63960	BONEY54TR
At1g15800	BOGQM60TF	BOMKZ75TF	BOGRH46TR	BOHWO05TR	BOMEC51TF	BOGRC34TR	gnl|ti|104023175
At4g26490	BOGEX70TR	BOMOO76TR	BOGLE52TF	BOGNY30TR
At1g17720	BONQW47TF	BOHQY50TF	BOMKI75TR
At5g66560	BONKT29TF	BONLF54TR	BOGTP21TF	BOMHT22TR	BOMHT23TR
At4g18730	BOHBN71TR	BOHQD35TR	BONIX64TR
At2g22120	BONFG59TF	BOHYA51TF	BONRF18TR	BOGKH28TF	BONBV82TF	BONMY22TR	BOHGH68TR	gnl|ti|103251964	gnl|ti|103275426	gnl|ti|103304049	gnl|ti|104025301	gi|13952740|gb|BH008240|BH008240
At5g05980	BONFG59TR
At2g17700	BONRP96TR	gnl|ti|103308451	gnl|ti|103308556	gnl|ti|104019379
At3g13850	BONBG40TF	BOGST26TR	BOIBC92TRB	BOIBC92TR
At3g17365	BOGKY47TF	gnl|ti|104069276
At1g60000	BOHBT73TR	BOGJO12TR	BOHOZ41TF
At5g52060	BOGFI76TF	BOMMY68TF
At5g16690	BOMKO15TF	BOOAN80TF
At2g25660	BOHBC27TR	BOKAK73TR
At5g16680	BOMKO15TR	gnl|ti|104041792
At4g03200	BOGAV10TF	BOGZJ19TF	BOGYG25TR
At3g22290	BONBM42TR	BONCW12TF	BONIQ05TR
At2g27540	BONBP43TF	BOGZZ95TR	BOGAE74TR
At5g04950	BOGRG69TF	BOMFU11TR	BOGYI32TR	BOOAK10TF	BOIGS20TR	gnl|ti|104071454	gi|13953997|gb|BH008860|BH008860
At3g51150	BOHCB78TR	BONHK33TR	gnl|ti|104053927
At3g44600	BOGNJ51TR
At3g61770	BOGBD15TR
At1g09830	BOGZB42TF	BOGOY63TF	BOHVS88TR	BOMIG03TR	BOHEG35TF	BOMBC38TF	BONGE77TF	BONDG04TF	BOGTA40TF	BOMGE20TF	BOMPN56TF	BOHNN96TR	gnl|ti|103256963	gnl|ti|103286784
At5g19700	BOGHJ34TR	BOHCE80TR	BOMFL36TF	BOMBS30TF	gnl|ti|104030356
At2g19550	BOHPM22TR	BOIET78TF	BOHOM83TF	BOMRT13TF	BOGIH74TF	BONPA48TF	gnl|ti|103288772
At4g32250	BONCA49TF
At4g32260	BONCA49TR
At1g48030	BOOAG53TRB	BONBZ26TR	BONJW66TF	BONLM58TF
At2g30230	BOHEQ81TF	BOHXM23TR	gnl|ti|103258045	gnl|ti|104071034
At2g13610	BOGIF84TF
At4g31730	BOGII85TF	BOHBS87TR	BOGLY33TR
At4g36240	BOHJV08TF	BOGLR37TF
At1g05530	BOMCM81TR
At3g28040	BOIBD81TF	BOGMG20TF	BOGRZ02TR
At3g04090	BOHWR92TR	BOGSJ70TR	BOGCN35TR
At3g62400	BOIGF07TF	BOGVF13TR
At1g32920	BOOAJ03TR
At1g23820	BOMIE55TR	BOGZQ61TR	BOMMR49TF	BOMFY26TR	BONEB86TR	BOHNF23TR	BOMBE02TF
At5g59040	BOHKO57TR	BOGHE10TR	BOGTC03TF	BOHJS48TF	BOHGA35TR	BOMBO47TR	BOGUI60TR	gnl|ti|103289326	gnl|ti|103996776
At1g19000	BOGKA40TF	BOHWT83TF	BOHXS24TR
At5g49470	BOGIU89TF	BOHBE77TR	BOHRM38TF	BOMJN74TF	BOGBV48TF	BOMBC75TR	BOHMZ82TF
At1g21740	BOHMA10TF	BOGEI70TF	BOMGZ52TF
At1g15320	BOOAP05TR	BONHN92TR
At1g75950	BONEV54TR
At3g16250	BOMCY85TR
At4g00231	BOOAS06TF
At2g43910	BOIBS86TF
At2g02070	BONKK27TR	BOHAV75TRB	BOGCF88TR	BOMIL45TR	BOMOL64TR	BOMKX52TR	BOGLF30TR	BOMNP84TR	BONOE12TR	gnl|ti|103299525	gnl|ti|103996856
At5g59290	BOGQM61TF	BOMGU57TR	BOIDY54TF
At4g31500	BOIHE58TF	BOIHE58TR	gnl|ti|104026425
At1g31260	BONRD93TR	BONJO63TR
At5g57710	BOMIQ59TR	BOOAX62TF	BOGKN30TF	BOGFB56TF
At3g15970	BOGQP62TR
At1g74070	BOHYB04TF	BOGZL13TF	BOMMO78TF	gnl|ti|104038034
At3g48210	BONLG77TR	BOHGW94TF	BONNT40TF	BOGQE27TF	BONJH36TF	BOHOC95TF	BONCD95TR	BOHUS94TR	BOMHM54TR	BOGTZ05TF
At1g76370	BONMZ30TR	BONCZ55TF
At4g23410	BOGQH19TR	BOGDG28TR	gnl|ti|103301199
At4g24280	BONBG41TR	BOHJM07TR	BOIDT53TF	BOIDT53TR	BOICH23TF	BOICH23TR
At4g34680	BOHTL82TF
At5g64560	BOGKY48TF	BOGGN05TF	BOHMT23TF
At2g45490	BOHBC28TR	BOGUC24TF	BOHAN06TR	BOMBJ44TF	gnl|ti|104051312
At1g51915	BOHYN08TF	BOGZX01TF
At5g65100	BOMLB63TF	BOMSB11TF
At1g15360	BOMFS92TF	BOGNB10TF	BOGNB10TR	BOHIB11TF	BONPI58TR
At5g11920	BOHHL48TF	BOMOF31TF	BOHQS69TF	BOMOH40TR
At5g07730	BOHNO66TR
At2g28840	BOMRK83TR	BOGQL36TR	BOHPK42TR	BOGJL33TF	BOMKW19TR
At3g51590	BOGMQ03TF	BOMAS84TF	BOMOP24TR
At4g22360	BOMRN84TF	BOGKA68TF	BONCA96TR	BOMJX63TF	BOMDP69TR
At4g28880	BOHPD20TF	BOGWH47TF	BOMSU95TF	BONFN96TF
At1g03900	BONBV46TF	BOGNJ86TR	BOMDG38TF	BOGQU94TR
At4g28850	BOHPD20TR	BONMI18TR
At1g17620	BOGXM89TR	BOHDW87TF	BOMFL44TR	BOHVV08TR
At1g03890	BONBV46TR
At3g08930	BONCI93TF	BOGCS42TF	BOHUA67TF	gnl|ti|103313624
At5g37055	BOMFK49TF	BOGUV87TR	BOGMP62TF	BOHKG34TR	BOHZQ48TF	BOGLG95TF	BOHGC94TR	BOICI73TF	BOHXE90TR	BOMJQ24TF	gnl|ti|103998786
At5g33303	BOGTM70TF	BOGBV32TR	BOGCL32TF
At3g01780	BONHK19TF	BONIG17TR
At1g55490	BOIAB30TF	BOIAB30TR	gnl|ti|103998946
At3g56750	BOGEK17TRB	BOGGG17TF
At4g12310	BOGZB43TF	BOMCH48TF	BOKAH31TF	BONSC87TR	gnl|ti|104035946	gnl|ti|104052386
At4g20050	BOMBN31TF	gnl|ti|103254695	gnl|ti|103993788
At3g10480	BOHDX33TF	BOGOG61TR	BOGTK35TF	BOMQP55TRB	BOHHX65TR	BOHNP81TF	BOMCY25TF	BONJA36TF	BOHRF57TF	BONNA63TF
At1g78895	BOGTB26TF
At1g78900	BOGTB26TR	BOMEG37TF
At1g02080	BOMNI23TF	BOGXP24TR
At3g51720	BONIG69TF	BONIG69TR	BOGZS91TF	BOGQM84TR	BONGZ79TR
At4g36280	BOGHS38TR	BOOAY27TF	BOHXQ69TR
At4g13510	BOHPY27TR
At2g30360	BOHQL74TF	BONDV56TF	BOMLO36TR	BOGIL26TF	gnl|ti|103264058
At3g16785	BOHWO92TR	BOMQO81TF
At2g32540	BONKS71TR	BONJY49TF	gnl|ti|103294707
At5g23050	BOHKO58TF	BOMIB57TR	BONCE33TR	BONJD16TF	gnl|ti|103316210
At1g28240	BOGKA41TF	BOMKF14TR	BOGHD91TR	BOGRZ06TF
At1g63010	BOGER70TF	BOGLQ05TF	BOGQU14TF	BOHBG23TR
At4g00100	BONQK45TF	BOGOM87TR	BOGOC61TR	BOMGA62TF	BOIDN14TR	gnl|ti|103991912
At2g47960	BOHGR40TF
At5g09700	BOGEA24TR	gnl|ti|104044887
At1g52630	BOIBS87TR	BOMDQ71TR
At2g37820	BOHMG13TF
At5g09500	BONQQ47TR
At1g47550	BOHAX25TR	BONJK25TF	BOMIB10TR
At1g68850	BONFA59TR	BOICX27TF	BOHTO25TR
At1g75830	BOGWE36TF	BOMSG66TF
At4g11080	BOMET42TF
At5g58530	BOMKW60TR	BOMEV30TF	BONPT11TF	BOGEB94TF
At5g04660	BOMQI32TF	BOGTR76TR
At4g11090	BOMET42TR
At1g63250	BOHYE06TR	BOHHJ12TR	BOGAW23TF
At3g61280	BONBD41TF	BONBD41TR	BOMHC62TR
At5g01180	BOMFM91TF
At1g69800	BOHMV18TF
At3g15115	BOHNI65TR	BOGYG20TR	BOHIV82TR
At1g03440	BONHM61TF	BONHM61TR	BOGTR04TF	BOMOA33TR	BOGOZ96TF	BOMNK19TR	BOMDJ39TR	gi|13952909|gb|BH008323|BH008323
At3g59490	BOHYN09TR	BOHYL09TR
At4g21890	BOMQU36TF
At5g17270	BOGAY13TF	BOGIK28TR
At3g20670	BOHNO67TF	BOMKB81TF	BOGRL26TF	BOGAA76TF	BOGAA76TR	BOGRI47TF	BOIFZ14TF	BOHAY80TR	BOMBT08TF	BOHPL50TR	gnl|ti|103294703	gnl|ti|104074358
At1g05710	BOIEJ93TR	BOMDX56TR
At5g23710	BOMRK84TF
At4g01500	BOHNR68TF	BOMKO18TF	BOHJH31TR	BOKAT58TR	BOGXV40TR
At1g32990	BOGYW40TR	BOMHX69TF	BOHUE59TR
At2g23250	BOGBU63TF	BOHGU72TR	BOOAA57TR	BONEW61TF	BOHMN36TF	BONLM19TR
At5g62160	BOHVJ40TR	BONCS58TR	BOGBN33TF
At2g24310	BOHJD04TF
At3g47940	BOGBD17TF	BOGJS75TF	BOMNY53TF	BOMLQ47TR
At5g64780	BOHEN82TR
At1g07360	BOHWF90TR	gnl|ti|104044376
At1g43160	BONDQ03TR	BOKAS13TR	BOGOY87TF	BOHOJ67TR
At3g46970	BOGTY75TF	BOGTY75TR
At2g34810	BOGZK47TF	BOHLX08TF	gnl|ti|103985175
At3g30390	BOGCC68TF	BOIFN16TR	BOMDG63TF
At3g05300	BOHJS09TR	BOGSK85TR	gnl|ti|104040728
At3g23180	BOGZN48TR	gnl|ti|103276772
At4g24660	BONDW05TR	BOGAB89TFB	BOGRF88TF
At4g34490	BOHEC38TR	BOHLX18TF
At1g25280	BOMNO26TR	BOGBB29TF	BOHYH95TF
At3g49550	BOHWR94TF	BOMMO84TF	BOHJM87TR	BOMQF06TRB	BOMEZ08TF
At2g30630	BONQE44TF
At5g45040	BOGQD60TR	BONRE94TF
At2g13640	BONKE27TF	BONAR07TR	gnl|ti|103253744
At1g07340	BOMCY87TF
At1g07320	BOMCY87TR	BONBG69TR	BOGAH28TF	BONKF46TR
At4g14950	BOGVZ33TR
At2g18020	BOHGR41TR	BOHGR59TR	BOGOQ41TF	BOHMS60TF	BONFX17TF	BOHJN63TR	BOICV56TF	BOICV56TR
At1g77060	BOGWM80TF
At1g77020	BOGWM80TR	gnl|ti|103254127	gnl|ti|103254244
At3g25900	BOHBB70TR	BOGES94TR	BOHFM62TR
At3g59710	BOHGU42TR	BOMOG10TF	BOMLU50TR	BOMSC02TF
At4g27950	BOGEX73TR	BONCQ05TR	BONBZ73TR
At2g37950	BONQQ48TR	BOMQU44TR	BOMLO44TF
At5g18540	BONLA77TF	BOHPV42TR	BONEW37TR	BONPV65TR
At4g29960	BOIBV89TR
At3g10410	BOHAX26TR	BOMQX41TF	BOGHG47TR	BOOAD22TF	BOGON30TR	BOHBP04TR	BOGDZ04TF	BOMNU67TR	BOHBF75TF	BOMRC94TR	BOHSF02TR	BOGLT74TF	BOMKM43TR	BONHG10TR	BOHXD06TR	BOHLH62TR	BOGZA57TR	BOMRH51TF	BOHSS11TR	gnl|ti|103299827	gnl|ti|103987966	gnl|ti|104008457	gnl|ti|104016758
At4g25050	BONSI03TF	BOMND46TF	BOGIM06TR	gnl|ti|103255854
At4g25070	BONSI03TR
At2g42560	BONSL04TR
At2g37640	BOHHW94TR	BONGA20TR
At4g02390	BOHTL84TR	BOGJF47TF
At3g07140	BONGZ15TR
At5g55350	BOGAV13TR	BOGVI14TF	BOHKM60TR	BONRD70TR	gnl|ti|104075521
At3g20580	BONHP63TF	BONGV64TF	BOMQK48TRB	BOHXZ12TF	gnl|ti|103990354	gnl|ti|104058114
At1g33390	BOHHI49TR	BOGKK10TR
At5g02890	BOHNR69TF	BOIER26TF	BOMDE75TF	BONBB36TR	BONFL64TF	gnl|ti|104052366	gnl|ti|104072999
At5g25820	BOHTU87TR	BOHAO68TR	BOOAK67TR	gnl|ti|103261030	gnl|ti|104009860
At5g19120	BOGND52TF	BONAS41TR	BONQC18TR	BOGMQ25TF	BOMEW87TF	BOMEW87TR	BOGEN40TF	BOHHE33TR	BOGJL30TF
At2g25500	BOMGU01TR	BOHEB60TR
At1g79710	BOMGX02TF	BOGLW63TR	gnl|ti|103258612	gnl|ti|103308865
At1g79700	BOMGX02TR	gnl|ti|103290086	gnl|ti|103292803
At1g54890	BOGBA17TR	BONLJ03TF
At3g03330	BOGBU64TF
At3g19840	BOMQJ22TRB
At5g19040	BOIFR03TF	BOIFR03TR	BOMMP07TR	BOGAZ12TF	BOHLD69TF
At5g15650	BOGHG36TR	BONOO11TF	BONOO11TR	BOHIM42TF	BOHUB71TR	BOHPI32TF
At1g55250	BOHDX35TF	BOGQT78TF
At5g16120	BONOD87TF	gnl|ti|104035727
At3g12260	BOHPP26TF	BOHSI81TF	BOGPR36TR	BOGUH07TR
At3g29280	BOGZY93TR	BOGDK33TR
At1g22110	BOMNI25TR	BOMPN89TF	BONLL20TR	BONPN91TF	BONPN91TR	BOMKE10TF	BOHEB67TF
At5g05580	BOOAA03TR	BONLR87TF	gnl|ti|103272679
At3g49200	BOMNL26TR	BOHIJ48TF	BOMGP54TR	BOMMQ39TR
At5g04460	BOHKF57TF	BOHBO45TF	BOMBO07TF	BOGUW51TR	BONJT88TR	BOGDD87TF	BOHTO14TR	BOMPZ23TF	BOMIJ83TR
At3g17270	BOGPH11TR	BOGSM92TR	BOMGG13TR
At1g16210	BOMNO27TF	BOHMQ49TR	BONBA08TR
At5g64850	BOMOB74TF	BONCV71TR	BOGHQ59TF	BOGBZ47TF
At1g51070	BOGVN30TF
At1g11890	BOIBD84TR
At1g06530	BONQS90TR	BOGZX69TR	BOMLV87TF
At5g59820	BOHEZ87TR	BONGE15TR	BOGRM06TF	BOHBQ18TF	BOGRN06TF	gi|13957017|gb|BH010822|BH010822	gi|13956711|gb|BH010516|BH010516
At5g09220	BONKS73TF	BONAQ32TR	BOGVI29TF	BOMER54TF
At1g26930	BOHAF21TR	BOMEM65TR	gnl|ti|103306731	gnl|ti|104011934
At5g05390	BONEP55TR	gnl|ti|103253395
At2g46535	BONKV74TF	BOMCU27TR
At2g31670	BOMIE58TR
At2g41180	BOOAM07TF	BOHCG22TR	BONIN67TR
At3g17120	BOGQD61TF	BOHIJ69TR	BOHLW38TR	BONOX75TF
At3g23170	BOMCV87TR	BOHTT07TR	BOHMJ75TF
At4g14260	BOGER72TR
At4g34138	BOHSG32TR	gnl|ti|104030731	gnl|ti|104051087
At4g04180	BOMOQ79TF	BOICO07TF	BOICO07TR	BONMG94TF	BOIHS10TF	BOGEB67TR	BOHYI53TF	gnl|ti|103318223
At5g24020	BOMEK41TF	BOGVK57TR	BOGQW61TF	BOMPJ82TR	gnl|ti|104060507
At5g57625	BOMKQ60TF	BONGN23TR	BOGCP37TR	BONLK84TR	BOMQJ48TF	BOMNN11TR	gnl|ti|103309689	gnl|ti|103319847	gnl|ti|104058556
At1g21245	BOHSS36TF	BONMP86TF	BOICE64TF	BOICE64TR	BOGBE05TR	BOHAS50TR	BONJP32TR	gi|18847760|gb|BH739845|BH739845
At1g30460	BOKAF59TR	BOGJK17TF	BOGXA54TFB	BOGJT36TR	BONFL25TF
At5g52400	BOHMP18TR	BOMBI09TF	BOHBD13TR	gnl|ti|104077308
At5g63850	BOGLF96TF
At3g04470	BOMEW45TR	BONFQ68TR	BOGWV57TR
At5g09760	BOHSV37TF	BONAB04TR	BOGEV44TF	BOGEV44TR	BOGVL32TF	BOHRQ38TF	BOMNM35TF	BOGAW31TR	BONHC44TR	BOMLE09TR	gnl|ti|103997087
At5g59550	BOIED93TR	BOMBR19TF	BOMSG36TF	BOIDL44TF	BOMQJ37TF	BOHEY91TR	BOGXB38TFB	BOGWE10TR
At3g21950	BOHIV01TR
At2g16200	BOHDF30TR
At1g74700	BOMQU38TF	BOGXC63TR
At1g18840	BOMQU38TR	gnl|ti|103252913
At2g22122	BOHTR87TF	gnl|ti|104073193
At3g43860	BOMRH85TR	gnl|ti|103985744
At3g20120	BOHTR87TR
At2g05530	BOGNA52TF	BOGXG30TF
At2g21970	BOGZM90TF	BOOAJ44TF	BONDD26TR
At5g10430	BOGMT07TR	BOGZZ51TF	BOHOV44TF	BOHKE30TF
At1g07160	BOHEE81TF	gnl|ti|104062985
At1g07170	BOHEE81TR	BOIDM53TR	BOHVV26TF
At5g58390	BOGMZ09TF
At4g16470	BOHJG07TF	BONGH73TR	BOHHN22TF	BOGZL91TF
At3g61560	BOGTP74TR	BOHFU95TF	BONLO95TF
At5g64870	BOGZB46TF	BOHGY19TF	BOMDO31TR	BOMGD63TF	gnl|ti|104074864
At3g12320	BOGZV93TF	BOHCI33TR	BOGWX08TR	BOMDR15TR	BOIBX76TR
At2g38450	BOHDX36TR
At2g34000	BOHEN84TR	BOHYD79TR	BOHXR78TR
At5g51260	BOGIC87TF	BONFA81TR	BOGAZ10TF	BOIGP32TF	BOIGP32TR
At5g33320	BONJW24TR
At4g19480	BOGPE11TR
At4g15450	BOOAU51TF	BOOAU51TR	BOHHG78TR
At5g07600	BOMCJ84TR	BONAB32TR	BOGWL48TR	BOHJJ60TR	BOGPD24TR	BONGF72TR	BOGAL45TR
At1g79360	BOGJV40TR	BONIE40TR	BOHIL06TR	gnl|ti|104065410
At2g38280	BOHQI76TF
At4g17245	BOOAD05TF	BOOAD05TR	BOGPH44TR
At4g02100	BOMNO28TF	BOOAR75TR	BOMMU48TF
At1g16870	BOHLV10TR	BONPI40TF	BONGY14TF
At5g17720	BOGDV23TF	BOHWW41TR	BOHOG02TR
At1g77790	BOHKI59TF
At1g77800	BOHKI59TR	BOMSF21TR	gnl|ti|104010951
At3g10870	BOMJR10TF
At5g43650	BOOAJ07TR
At5g23390	BONEP56TR
At4g27130	BOHQR79TF	BONJZ67TR	gnl|ti|104023140	gnl|ti|104047897
At4g27120	BOHQR79TR	BOGJA66TR
At5g22740	BOMIE59TR	gnl|ti|104005403
At3g23240	BOGWG80TR	BOMBI08TF
At2g30970	BOOAM08TR	BONBY57TF	BONRR16TF	BONBZ57TF	BOGKX18TR
At5g55910	BOGVW34TF	BOHPR71TF	BOIFL47TF	BOGLN92TF	BONGS19TR	BOGHD18TR
At1g77885	BOHMA14TF	BOIGB60TF	BOIGB60TR	BOGAT02TF	BOIDV36TF	BONQO88TF	gnl|ti|103262570
At2g33320	BOHGR43TF	BOMCZ40TR	BOGJB15TF	BOGXC59TR
At5g03455	BONQN49TR	BOMCX05TR	BOIBO07TR	BOHXZ20TF	BOIEN71TF	BONDP87TR	BOGEE14TR	BOHOF08TF	BOMOS64TR	BOGTM24TF	BOGAX13TF	BOGSG23TR	BOMCV54TR	BOGPD33TF	BOMJQ37TR	gnl|ti|103287643	gnl|ti|104025129	gnl|ti|104077071
At2g31250	BONAY40TR	BOGDM33TF	BOMDI21TR	BOGBI39TF	gnl|ti|103298671
At2g29650	BOHHK92TF
At5g05510	BOHMM18TF	BOMNN73TR	BOMNY94TR
At5g47670	BONGQ14TF	BONGQ14TR	BONGI11TR	BONBC73TF	BONBC76TF	BONBC76TR	gnl|ti|104044236
At2g31440	BOMET45TF
At1g01210	BOHYB08TR	gnl|ti|103302889
At3g54720	BOGGP30TR
At5g51770	BONMW33TR	BOMFR59TR	gnl|ti|103305800
At3g05260	BONBD44TF	BONPE42TF
At5g41100	BOIHQ88TRB
At2g16980	BOGME03TF	BOGHY69TF	BONOZ78TF	BOOAE74TRB
At2g30505	BONHM64TF	BOHVP18TF
At1g02730	BOGGY33TF	BOGJT15TR
At2g35660	BONNS83TR	BONNS84TF	BOMCS16TF	BONSL87TF	gnl|ti|104054563
At4g01550	BOGYT42TF	BOMSA39TF	BOIGX71TR	BOHVR48TF
At1g49530	BONNV84TF	BONHT37TR	BONAP90TF	BOHRB77TF
At3g27010	BOMLH69TF	BOGWV89TR	BONNJ08TF
At5g41010	BOMLH69TR	BOGMW37TR	BOHRK39TR	BOGEK39TF	BONNJ08TR
At4g36700	BOGHA36TR	gnl|ti|104070724
At5g57830	BOGZM91TR	BOMAF62TF	BOIBR76TF	BOIBR76TR	gnl|ti|103294061	gnl|ti|103296661	gnl|ti|104031877
At3g51325	BOHJX54TF
At2g27740	BOHPJ26TF	BOHPL74TR	gnl|ti|103997236	gnl|ti|104061670
At2g29200	BONPQ40TF	BONSC58TF
At2g27760	BOHPJ26TR	BONRH12TF
At3g28956	BOGNM57TR
At4g28730	BOIFU06TF
At3g14450	BOMNC25TF	gnl|ti|104064009
At4g26540	BOMCA82TR	BOGGC37TF
At3g30340	BOHJJ09TR	BOHCR38TF	BOGGM55TR	gnl|ti|104006641
At5g62580	BOMBQ36TF	BOMCB55TF	BOGCX94TR
At1g48140	BOGNS59TR	BOGAU82TF	gnl|ti|103989270
At4g34940	BONDQ06TR	BOGHS69TR	BOHTN61TR	BOHBT29TR	gnl|ti|104008843
At5g65540	BOHPS29TF	BOHVH79TF	BOGGB87TR	BOHOE75TR	BOGDF36TF	BOMNJ92TF
At3g09032	BOMHZ56TR
At2g35360	BOHKC58TR	BOMNQ96TF	BOGPQ56TF	gnl|ti|104020078
At4g30640	BOGJV41TF	BOGYN47TR	BOICW48TF	BONHJ78TR	BONCZ60TR
At2g24210	BOMNO29TF
At3g23900	BONQS92TF	BOGAO01TR
At1g27970	BOGPK14TF	BOHUV52TF	BOHHU81TR
At1g03610	BOHAC22TF
At1g17455	BOMCP87TR	BOMHR20TR	BONQF77TR	BOHSU31TF
At1g15470	BOMEB40TF	BOGCP45TR	BOHAD89TF	BOHIU29TF	gi|13951169|gb|BH007482|BH007482
At4g02290	BOGEO73TF	BOHSY78TR	BOHTT68TR
At4g27435	BOGPQ16TR	BOKAG66TF	BOGYP24TR	BONKV36TF	BONKV36TR
At1g13210	BOGKD46TR	BOGZO07TR
At1g77405	BOGEA28TR	BOMNY15TR	BOGZC50TF	BOHBP48TR	BOMAY57TF	gnl|ti|104011082
At2g40100	BOGKG47TF	BOGIJ71TF	BONBK52TR	BOIBB01TFB	BOIBB01TFC	BOIBB01TF	BOGUZ09TF
At3g44300	BOGQM66TF	BONAC06TF	BOIFF68TF	BOIFF68TR
At1g07180	BOGWP84TR	BONPQ90TR	BOHDD44TF	BOGWC71TR	gnl|ti|103320066
At1g61030	BOMKT63TF	BONRQ63TF	BOGIY60TF	BONJC10TF	BOOAN07TF	BOMEI47TF	BOGXM07TF	BOMMA35TR	BOGZP10TR	BOGWA06TF	BOHGY79TF	BOGCC33TR	BOGXT15TR	BOOAW83TF	BOOAW83TR	gnl|ti|103325259
At2g27670	BOHAX29TR	BOHGV26TR	gi|13954355|gb|BH009041|BH009041	gi|13954353|gb|BH009040|BH009040
At3g14390	BOMFG93TF	BOIDE07TR	gnl|ti|104057975
At1g13150	BOGAM13TR	BONJP73TR	BOGTF58TF	BOGAT79TF	gi|13950666|gb|BH007235|BH007235
At5g34540	BOIEA94TF	gnl|ti|104008371
At5g19960	BOGSH22TR	BONKN30TF	BONKN30TR	BOHJG16TR	BOIBT94TF
At1g68360	BOHIS02TF	BOIHI85TR	BOHWL71TF
At4g20760	BOGGV33TF	gnl|ti|103991335
At3g23770	BOIED95TR	BOGCC86TR	BOOAV47TF	BOOAV47TR	BOMRB19TF	BOGBH67TF	BOHTT91TF
At5g19070	BOHDC31TR	BOHKO65TF	BOMEQ72TF	BOHHE33TF	BOGJL30TR	BOGVA23TR	gnl|ti|104025551
At1g76280	BOHJI50TR	BOMQO63TRB	BOHRJ74TF
At3g53930	BOGMK06TF	BONGY75TF	BONMR51TF	BOHRN53TR	BONKD02TR
At5g65130	BOGYT43TR	BONDK26TF	BOHMN14TF
At1g11350	BOGSQ25TR
At1g62190	BOMGU04TF
At4g27040	BOMGU04TR	BOGVE73TR	gnl|ti|103277985	gnl|ti|103278082
At4g25835	BOMBE33TF	BOIGR61TR	BOOAB20TF	BOGDR36TF
At3g10340	BONDB02TR	BOHHZ16TF
At1g70520	BOGBU67TF	BOHEH65TR	gnl|ti|103252183	gnl|ti|104051182
At3g47930	BONJK22TF	BOGSI77TF
At2g31345	BOMNQ71TF	BOGLQ11TF	BOGYT65TR	BONPO40TF	BOMSH07TF	BOGFW47TF	BONRO86TR	BOHFH32TR	BOGXG50TR	BOIGY70TF	BOHSJ09TR	gnl|ti|103298414	gnl|ti|103988029
At4g37660	BONOA89TF	BOMNY05TR	BOHMV62TR	BOMFY05TF	BOHGQ62TR	BONPD64TR
At1g70280	BOGZS94TR	BOGGA61TR	BOHRH38TF
At1g22380	BOGNP59TF	BOGBE28TF	BOGLU17TF	BONPS70TF
At3g55550	BONEA53TF	BONEA53TR	BOGFZ85TR
At2g32000	BOOAO51TF
At2g18440	BOHPP29TR
At5g09810	BONDT08TF	BOHKS27TR	BOGCD40TR	BOGPG95TR	BOGPL05TF	BOMJX55TF	gnl|ti|104035339
At5g60230	BOOAA06TF	BOOAH61TRB
At5g60210	BOOAA06TR
At1g03160	BOHWL96TF	BOHUM60TF	BOGJN28TR
At1g22700	BOHQI78TF	BONIO81TF
At1g54590	BOHWL96TR	BONGD61TR	BOHUM60TR	BOMSD28TF	BOHJN49TF	BOHUC69TF	gnl|ti|103987655	gnl|ti|104060033
At2g16780	BOOAD07TF	BOMMT72TR	BOMSB96TF
At2g05140	BONQS93TF	BOIBK96TF	BOMLG53TF	gnl|ti|104067140
At5g43320	BOHQL79TR	BOIGG69TR
At5g54320	BOHGF41TR	BOICC93TF
At3g47000	BONKS76TF	BOHIB67TR	gnl|ti|104062720
At1g05370	BONQV94TR	BOOAJ14TF	BONDT56TF
At5g08420	BOHXQ04TR	BOGXW44TR	BONJH33TF	BOGVW93TF	BOMBR57TR	BOGYJ30TR	BOGGB88TR	gnl|ti|103997259	gnl|ti|104008192
At2g43940	BOHMR62TR	BOGSU02TF
At1g12780	BONKY78TF	BOMRV14TF	BONLH94TF	BONLH94TR	BOMRU14TF	gnl|ti|103291439
At1g52315	BOHMA16TF	BOIDC56TR
At4g24490	BOGWJ83TR	BOMHJ31TR	BOGVY49TF	gnl|ti|103273674
At5g43370	BOMKK61TF	BOGFR81TR	BOHJI65TR	BONKA89TF	BOMJR49TF	BONAW53TR	BOHIS87TF
At5g46290	BOGVZ37TF	BONLB36TF	BOGUJ85TF	BOHVM69TR	BOHFQ08TR	BOIFV21TF	BONQL95TR	BOMDT02TF	BONOS62TF	BOGGA11TR	gi|18848633|gb|BH740393|BH740393
At1g01600	BONGE12TR	BOHYK28TF	BOGKV94TF	BOGKV94TR	BOGYI45TR	BOGCM78TR	BOGNN79TR	BOGIJ15TR
At1g78420	BOHYJ53TR	gnl|ti|103997641
At5g06700	BONAY42TF	BOGCV41TR	BOHPD90TR	BOMIS34TR	BONKR88TF	BONFP35TR	gnl|ti|103249017	gnl|ti|104047695
At4g02840	BOGWP85TR	BONHJ94TF
At5g06530	BOMEN45TF	gnl|ti|104005744	gnl|ti|104006666
At5g60930	BOMFA92TR	BOHIU33TR
At5g01270	BOMEQ46TR	BOOAJ54TR	BOMJS17TR	BOGJN66TF	BOMQT57TR
At1g74660	BOMKC18TF	BOGKD58TF	BONOW62TR	BONPG02TF	BOHUF12TR	BOMPW19TF	BOHFD72TF	BONQP77TF
At5g18610	BOGWV87TR	BOMMQ21TR
At5g47000	BOGSB21TF	BOGSB21TR
At4g02690	BOMKW65TR
At1g21670	BONBU92TR	BOMPP25TR
At1g77815	BOGMB04TR	BOGYX07TF	BOGPB23TF	BOHPU87TF	BOMJU39TR	BOGKH37TF	BOMEO37TR	BOHKF09TR	BONPN17TF	BONCU74TR	gnl|ti|104026022	gnl|ti|104032381
At3g09930	BONBX93TF
At1g22270	BOGBC62TF
At1g24100	BOGAS16TF	BOMHC13TF	gnl|ti|103273467
At1g18160	BONNS85TF	BOMJY77TR
At5g59050	BOMGO03TR	BOHSP73TR	BOMDI58TF	BONQG11TR	BOHFP80TF	BOMOQ35TR	gnl|ti|103263604	gnl|ti|103299641
At1g54330	BOGMN08TR	BONPE70TF	BOHPQ32TR
At3g15400	BOGST27TF	BOGST27TR	BOIHN55TRB
At1g10010	BOGZJ92TR	BOGPO39TR	BOGDF20TF	BOGMR51TR	BOOAN59TR	gnl|ti|104036185
At5g49180	BOGYZ46TF	BONCA52TF	BOGUG54TR	gnl|ti|103273752	gnl|ti|104002982
At5g08160	BOMHH52TR	BOHHA32TF	BONFV34TF
At1g20710	BOMBH35TR	BOHMY38TF	BOHCO54TR	gnl|ti|104009742	gnl|ti|104031632
At1g44760	BONPN41TF	gi|18880601|gb|BH745773|BH745773
At4g12450	BOHVM46TF
At2g25440	BOIGE54TR	BOHAD20TR	BOHFU92TF	gnl|ti|104073683
At2g10940	BOHPJ28TR
At4g03230	BOHVP47TF
At5g57510	BOMBN37TR	BOHGU49TR
At3g22660	BOGTS78TF	BONLF03TF	BOIBY47TF	BOMGJ71TR
At2g19960	BOGTS78TR	BOGAA18TR	BOHHL69TR	BONAH22TF	BOMFB84TR	BOHMW51TR	BOMNJ62TF	gnl|ti|104022780
At4g18750	BONKD72TR	BOGQJ49TR
At5g18280	BOGJP41TF	BOGZF10TF	BOGUE59TF	BOGJY28TF	gnl|ti|103314522
At4g29240	BOGVE31TF	BONKI65TF	BOHBN45TR	BOIET25TF
At1g14610	BOHQC77TF	BOMNM11TR	BOMPY32TR	BOHBY66TR	BOMAL94TF	BONJA44TR	gnl|ti|103273541	gnl|ti|103320207	gi|13956630|gb|BH010435|BH010435
At3g01510	BOGDM23TR	BOHIB42TF	BOGEX28TF
At2g46100	BOHQC77TR	BOMQK24TRB	BOGYO16TF	BOGJM70TF	BOGER13TF	gnl|ti|103997621	gnl|ti|104059237
At5g27700	BOHXE01TF	BONIE60TR	BOMAX95TR	BOIFW33TF	gnl|ti|103284791	gnl|ti|103308526
At2g40460	BONJW27TR	BOGWA84TF	BOHWQ28TF	BOMLO72TF	BOHTX01TR	BOGBO33TF	gnl|ti|103269070	gnl|ti|103295357	gnl|ti|104073841
At2g43090	BONKJ74TF	BOGCB43TF	BOHTT67TR	BOIBR92TF	BOHLH75TR	BOMGD76TR
At3g08900	BOHLS12TF	BOGKP94TF	gnl|ti|104068614
At1g13450	BOHRV30TR
At5g48930	BOGKI90TF	BOHJS82TR
At5g48920	BOGKI90TR
At4g00050	BOOAD08TR	BOGNR14TR
At2g40750	BOOAX55TF
At2g22570	BOGDV26TR	BOHLA73TR	BONAR47TR	gnl|ti|103321609
At4g27790	BOMJO12TF	BOGCJ85TF	BOHCV77TF
At3g59030	BOHML61TF	BOGAM59TR
At1g69850	BOMPU31TF	BOMKW81TF	BOMBO52TF	gnl|ti|104074474
At1g29180	BONKV78TF
At5g19300	BOHSA34TF
At1g69330	BOGWG83TF	BOMJT33TR
At3g14250	BOGWQ95TRB	BOMHF20TF	gnl|ti|103325647
At1g45243	BONKV78TR	BOIFL96TF
At3g22840	BOHGO45TR	BOGQH38TF
At1g55310	BONGY60TR	BOOAD18TF	BOHIC62TF	BOGAM30TF	BOIDE66TF	BOGHQ28TR	BOGKK70TF	BOGOC53TF	BOGQX60TF	BOGOY10TR	BOHEK61TF	gnl|ti|104005625	gnl|ti|104044908
At1g28110	BOGXB76TRB	BOMLI94TR	gnl|ti|104009541
At1g75680	BONNA80TR	BONOX61TF	BOHPB57TF	BOMNV76TF
At1g24370	BOGLZ02TR	BOMHF75TF	BONLY28TF	gnl|ti|103270922	gnl|ti|104004441
At2g30520	BOMEQ47TF	BOGUE36TR	BONCO73TR
At1g47220	BONSF07TF	BONSG07TF	BOMIK07TF	BOHKE58TR
At4g18980	BONBD47TF	BONBL31TF	gnl|ti|103321323	gnl|ti|103987251
At5g47590	BOGMV52TR	BOGXQ46TF	BONOT52TF	BOMLB80TF	BOOAQ16TR	BOIGI65TR	BOHVH63TF	BOHCP56TR	BOGJI34TF	BOGBR19TR	BOHHC09TR	BOGAN80TF	gnl|ti|103992001
At4g34410	BOGBC63TR	BOHZM60TR	BOGNY75TF	BOGOL68TR	BONGM42TF
At4g35230	BOHOV22TR	BOGLS65TF	BOGKL33TF
At4g23570	BONBG48TR	BONQU06TR	BOGHR20TF
At3g50440	BONHM67TR
At5g23750	BONCZ01TR
At3g07790	BOIFF04TF	BOIFF04TR	BOMCD60TR
At3g22590	BOGSQ27TF
At1g22500	BOMBS80TR	BOGRI16TF	BOHZU11TF	BOHLI13TR
At5g10180	BOMBB34TF	BOMLT74TF	BOHRO69TRB	BOGLR38TF	BOGVV30TF	BOGVJ40TF
At4g09150	BOHVG45TF	gnl|ti|103321807
At1g74230	BOGZM94TF	BOHXT73TR
At1g20300	BOIFO07TR	BOHPU77TF
At4g15940	BOGZP95TR
At3g30775	BONJK24TF	BOIBA16TR	BONRA77TR	gnl|ti|103247591	gi|18877823|gb|BH743209|BH743209
At5g41220	BOMBK37TF	BOGAV32TR	gnl|ti|104058080
At5g06850	BOOAI51TF	BOMEZ72TR	BOMDR34TR
At2g35320	BOMCA85TR	BOHIV37TF	BOMDT84TR
At2g39950	BOHVS49TR	BOICX71TF
At2g06025	BOHXB01TF	BOMQL24TRB
At5g17590	BOOAA08TF	BOGMA68TF	BONFQ38TR
At5g53420	BONEG57TR	BOIET20TR
At4g31920	BOMQR30TRB	BONBD04TF	gnl|ti|103308733
At4g28230	BOGVK34TF
At5g07990	BONKS78TF	BONKS78TR	BOMKR44TF
At5g02560	BOHAF26TR	BONND68TF
At1g77240	BOMPU32TR	BOHLL28TR	BONCV26TR
At4g00700	BOGVT37TF	BOMPM49TR	BOHZS06TR
At2g38670	BOHSA35TF	BONFM61TF	BOMQG20TF	BOGMQ88TR	BOGMO62TR
At1g19910	BOGWG84TF	BOICE47TR	BOMKF44TR	BOHQS79TF	BOHYF09TF	BOGBQ53TF	BOHWN84TR	BONGP03TR
At4g30450	BOGKR94TR	BONNS96TF	BOHRD51TR	BOHUV82TR	BONKC64TR	gnl|ti|104068360
At5g11100	BOMJU15TF	BOHFE95TF	BONGB27TF
At1g67810	BOHMU65TF	BOMNW06TR	BOHNH75TR	BOKAC20TF	gnl|ti|103317050
At3g06470	BONGY61TF	BOHZQ22TF	BOHUW22TR	BOGLZ43TR	gnl|ti|104013427	gnl|ti|104013528
At2g27830	BOGVZ39TR	BOHNU90TR
At4g31810	BONAV43TF
At5g67190	BOGQJ68TF	BOHJA66TR	BOGUG39TF
At1g06590	BOGRZ20TR	BOMHR21TF	BOGLV02TR	BOICY62TR
At4g17330	BOHGX49TR	BOHZN18TR	BOIGC13TR	BOGUQ66TR	BOGAM67TR	BOMLY88TR	BOGKF62TR	BOGDC46TR
At5g12470	BOGWS88TR	BOHKS17TR	BOGRR12TF	BOMSD43TF	BOHGN12TF	BOGXG10TF
At5g22100	BOIDE47TR	BOHVH05TF
At2g42750	BOHIJ02TR	BONII82TF
At5g57570	BOGMP51TR
At2g23760	BONGQ18TF
At5g42520	BOGSB23TF	BOGDA26TF	BOGRP46TR	gnl|ti|104071625
At3g46290	BOGSE24TR	BOGAI66TR	BOMSV24TF
At1g61105	BONHJ67TR	BOMSK68TF	gnl|ti|103294609	gi|18879796|gb|BH745030|BH745030
At5g08730	BOHIS05TR	BONKL07TR	BOGWR78TRB	BOGWR78TR	BOHFW68TR
At5g23100	BONCW01TF
At2g19070	BOGHI83TF	BOGHI83TR	BOIHL59TRB	BONFQ48TF	BOGII09TF	BOHMH35TR
At3g18800	BOHJI53TR	BOMRZ14TF	BOGGE57TF	BONIG11TF	gnl|ti|104033961
At1g29110	BOGBI66TR	BOMMS76TR
At5g03630	BOMBS81TR	BOHNE48TF	BOHSH76TR	BOHMB65TF	gnl|ti|104009125
At1g53090	BOGTG76TF	BOHGZ38TF
At3g03820	BOMBV82TF	BOIEV24TF
At2g44980	BOHPU74TF	BOGWB91TF
At3g22970	BOHVX92TR	BOMJM22TF	BONQS66TF
At5g04560	BOGYZ48TF	BOIDH22TR
At1g75490	BOGOT10TF	BOIBC67TFB	BOIBC67TRB	BOGOT24TF	BONCZ27TF	BOIBC67TF	BOIFP43TF	BOIFP43TR	BOHJX12TF	BOHRR58TF	gnl|ti|103264876
At4g19540	BONDE06TF	BONDE06TR	BOMQF62TRB	BOGKX47TR
At3g16060	BOGJG40TF	BOHOA22TF	BONCQ12TR	BOIBC26TF	BONHQ64TF	gnl|ti|104074204
At1g75710	BONDK08TR	BOMEB62TR
At5g04870	BOHLM12TF	BONKW55TF	BONKW55TR	BONBO06TF	gnl|ti|104069906
At2g02750	BOOAO54TR
At1g29780	BOHAN70TF	gnl|ti|103254735
At5g03980	BOOAU56TF	BOOAU56TR	BOGTH59TR	BOMFM24TR
At2g38490	BOHAQ71TR	BOIGW82TR	BONQA05TF	BOGJK65TR	BOGEE95TF	gnl|ti|103258515	gnl|ti|104058854
At2g02720	BOGXA51TRB	BONCE81TR	gnl|ti|103264609
At2g36460	BOGKI92TF
At5g56280	BOIBA89TR
At1g70770	BOHRY33TF	BOGUU24TR	BOGUV24TR	gnl|ti|104011712
At1g31470	BOGPH17TR	BOHVP81TF
At5g19660	BONEJ59TF	BOGAP58TR	BONJF48TF	BOGZA38TF
At1g01040	BONKM77TR
At1g03170	BOHSL80TF	BOGGD55TF
At5g19690	BONEJ59TR	BONJA92TF	BOHVM93TF	gnl|ti|103325094
At3g62640	BOHAT72TR	BONOF12TF	BONRA23TR
At5g23575	BOHMI62TF	BOHKR13TR
At1g68620	BOHAC26TR	BONGG87TR	BOGAJ60TF	BOMOS39TR	BOMBF43TR
At4g25433	BOGPN19TR	BOHBH43TF
At2g21560	BOMKE62TR	BOHXO71TF	gnl|ti|103261525
At1g27290	BOGLQ01TR	BOHEQ12TF	BOMHS60TR	BOHJQ71TR
At5g45750	BOHHB94TR	BOGGM40TR	BOMBL17TR	BOMGU32TR	BONOG60TR	BOMPO14TF
At5g20410	BOHMU66TR
At1g19190	BOHYJ56TF	BOGBL03TF	gnl|ti|103298634
At2g04050	BOGWM87TF	gnl|ti|103287393
At1g46480	BOHSG38TR	BONFF43TF	BONFF43TR	BOHQO28TF
At2g04066	BOGWM87TR	BONRZ31TR	gnl|ti|104065667
At5g27860	BONSN52TR	BOHMS39TF	BONSM52TR	BOMRF04TR
At4g27220	BOGRZ21TF
At1g45545	BOIDB47TF	BOMAR71TR	gnl|ti|104039889
At2g16510	BOGLZ04TF	BOMOC54TR	BOHLG87TR	BOMNT11TR	BOIHD57TF	BOMDP42TR
At2g21237	BOGLZ04TR	BOGMB45TR	BOMRD33TF	BOGUZ80TR	gnl|ti|104040829
At1g50890	BOGYB41TF
At1g68740	BOGAJ16TF
At1g49670	BOGSV71TF
At3g04080	BOHOP22TR	BOMAQ53TF	BOGUE65TF	BOGML45TF	BONGS38TF	gnl|ti|104064590
At2g17770	BOHTF89TR	BOHOJ65TR	BOMPR93TR
At5g49340	BOGMV54TR	BOHCZ85TR	gnl|ti|103266789	gnl|ti|103305931	gnl|ti|104040628
At4g27760	BOMGZ50TF	BOGHE50TF
At2g43130	BOGGS36TR	BOMEZ68TR	BONHW42TR	BOMLR50TF	BOMKJ37TR	BOMEW09TR
At1g48440	BOGGY38TR	BOGIV58TF	BOHOB24TR
At1g15830	BOHDF36TR
At1g25240	BOMBP81TF	gnl|ti|103318727	gnl|ti|103321884
At3g58670	BONPB40TF
At5g43120	BOHVR91TR	BOMRI68TF	BOGNA82TF
At2g34980	BOGSQ29TF	BOMQS09TR	BOMSG69TR	BOMEO90TR
At1g55240	BOMBS82TF	BOMBS82TR	BOGQT78TR
At3g54940	BOGZJ95TR	BONLW83TR
At3g24495	BONDB06TR
At5g59616	BOMBY84TF	BOMGI09TF	BOMAK52TR	BOHDY37TR	BOGDF48TR
At1g06520	BOHVG47TR	BONNP33TR
At5g55340	BONDE07TF	BONBQ56TR	BOHSW47TR	BOGBZ47TR	BONGJ04TR	gnl|ti|104076649
At5g03555	BOGUZ30TR	BOGTT44TF	gnl|ti|103312539
At4g00850	BONDY54TF	gnl|ti|104002502
At5g58020	BOHLD10TR	BOMOR52TR	BOHEU87TR	BOHBE28TF
At1g74850	BOHLG11TR	BOGUY90TR
At3g60750	BONKD75TF	BOHPG32TF	BOMLR40TR	BOMFX32TF	BOGXW81TF	BOMFM18TF	BOGJJ10TF	gnl|ti|103993876
At3g60740	BONKD75TR	BOOAA49TF	BOGNR75TR
At5g09430	BOHAK70TF	BOGKY69TF	BOHXW87TR	BOHLE55TF	BOMLG66TF
At2g35900	BOMQF81TRB	BOHWP83TF	gnl|ti|104001304
At4g37940	BOIGK59TR
At3g60200	BONKG76TR	BOHLO63TR	BOHHD44TR	BONHW91TF	gnl|ti|104043728	gnl|ti|104070156
At1g75150	BONQM95TR
At1g14270	BOHSI80TF
At1g44790	BONRL01TF	BONRL25TF
At1g48490	BONFZ12TF	BOHQU87TR	BOGKW77TR	BOOAR06TR	gnl|ti|103984689
At2g32060	BOGVN37TR	BOGMN11TF	BOHPN10TF	BOMJV09TF	BOGNR21TR	BOMHC73TR	BOMIV51TR
At3g53500	BOGEI76TR	BOHLF67TF
At1g23510	BOHSO82TR	gnl|ti|103273072
At4g34730	BOGQD68TF	BOHQB22TF	BOMSJ41TR	BOGFN58TF
At1g03880	BONMH34TF	BOMEX42TF
At3g51440	BOHYM58TF
At1g64310	BONBL93TR
At4g01230	BONNA83TR	BOMMP46TR	gnl|ti|103995121
At3g18230	BONGN19TF	BOGXU78TR	BOGLV31TF
At2g28410	BOMMC20TR	BOMDR63TF
At3g08770	BONBR95TF	BOGUB85TF	gnl|ti|104071285
At5g52930	BONHD67TR	BOMET04TF
At5g57400	BOGGP36TF
At3g26200	BONHJ69TF	BOGIQ60TF	BOGTS33TF
At5g08710	BOGZA93TF	BOMDF07TF
At5g55580	BOIFW53TF	BOIFW53TR	BONLK44TR	BOGSU06TF	BOGRE69TR	BOHGT46TR	BOGHC49TF
At4g26430	BONDP52TR	BOHSB87TR	BONSE21TF	gnl|ti|103999716
At5g24520	BOHVU93TF	BOMCL10TF
At2g35470	BOMMU26TR	gnl|ti|103263578	gnl|ti|103274531
At3g12145	BOGHR88TF	BOGET15TR	BOMGN01TR	BOIGS70TF	gnl|ti|103253453
At5g51900	BOMNK74TF
At2g22425	BOHVG48TF
At4g40040	BOHVG48TR	BOGPC89TF
At2g42780	BONDE08TR
At3g17440	BOGOW13TR	BONDN41TF	BONGC59TF	BOGLP02TR
At3g47850	BOMNQ76TF
At3g47840	BOMNQ76TR	BOMRZ57TR
At1g61280	BOOAI54TR	BONKK96TF	BOMED73TF
At3g47760	BONKA75TR	BONLH31TF	gnl|ti|103263614
At2g41900	BOMDQ40TF	BOGBC75TF	BOHVX22TF	BOMBD15TR	BONFB96TF	BOHTV18TR	gnl|ti|103278968	gnl|ti|103290268
At3g05010	BOHXS50TF	BOGRF24TF	BOGAI07TF
At5g57520	BOHAK71TR	BOGKQ81TF	BOGGE94TF	gi|18877149|gb|BH742535|BH742535
At4g34200	BOGKC92TF	BOOAC56TR	BOGLV58TR	BONGT25TF	BOMPJ61TR	BOHSR31TF	BOGBZ66TF	BOGUJ52TR
At1g74790	BOHXE05TF
At5g04520	BONFT11TF	BOGEW19TF	BOMMD17TR	gnl|ti|103991191
At5g56530	BOMJZ60TF
At5g19790	BOHLS16TR	BOHJQ51TR
At1g76480	BOMDZ43TF	gnl|ti|103301160
At5g25800	BOGKI94TR	BONEK50TR
At3g22230	BOHRY35TF	BOMDV24TR	BOHLN54TR
At5g43460	BOGEF76TR
At1g29250	BOMEP91TR	BONQA76TF
At4g27730	BOGVQ39TF	BONNP17TR	BOGBO17TF	BOHEV92TR	gnl|ti|104029534
At3g23820	BOHAZ76TR	BOGOD93TR	BOGJL09TR	BOIBF64TR
At2g38110	BOMEV93TF	BOGJJ48TF	BOMGI32TR	BONDU81TF	BONDU81TR	gnl|ti|103282586
At2g47130	BOGLT04TR	BOGUR60TF
At1g69900	BONSN54TR	BOGBD43TF	BOHCZ01TR	BOHML32TR	BONLZ05TR	gnl|ti|103997118
At3g06440	BOGGX80TF
At1g42970	BOMKN67TR
At5g05780	BOHYM59TF	BOMIA04TR	BOGTY11TR	BOGQG16TR	BOGZW07TR	BOMFB18TR
At3g49840	BONAY47TF
At1g27520	BOIDB49TF
At5g51250	BONAY47TR	BOGUX04TF	gnl|ti|103279111
At4g29190	BONMN37TR	BOGVB44TR	BOMIC22TR	BOHON47TF	BOIFS56TF	gnl|ti|104020329
At5g17810	BOHCU32TR	BOHMK24TR	BOMOM52TF	BOMIT02TF	BOMPM77TF	BOGWA39TR	BOGJC63TF	BOHGN75TF
At4g18650	BOMQW87TR	BOGXR60TR
At1g10585	BONMT39TF	BONMT39TR	BOMEC04TF	BOGQY76TR	BOMNP81TF	gnl|ti|104062518
At2g47000	BOHUS42TR	BOMEX03TF	BOHSM79TR
At3g09300	BOMMF22TR	BONIN39TR
At1g54050	BOGSY74TF	BONEL65TF
At5g19110	BOMBM82TR	BONHY82TF	BOHIW16TR	BOGAP70TF	BONAW83TR
At5g60830	BOGBI69TR
At1g72740	BOHPR76TF	BOGJU07TF
At1g72750	BOHPR76TR	BOHCY06TR	BOGSE54TR	BONIL24TF	BOGJU07TR	BOHMC34TR	BOGOY38TF
At1g28430	BONPH44TR
At4g14380	BONDV55TR
At4g17180	BONPN46TR	BOMDA92TR
At1g12430	BOHFU41TR	BOGXP53TF
At2g47485	BONJN29TF	BONOE47TR	BOIFI37TF	BOIFI37TR	BOHTV12TF
At4g08390	BOHFX42TR
At1g20410	BOHXS51TF	BOMKG28TF	BOHZW94TR	gnl|ti|103302941
At1g09100	BOHRP33TF
At2g27750	BOHGN90TF
At5g17870	BOGEC76TF	BONHN57TR	gi|13954443|gb|BH009085|BH009085	gi|13954441|gb|BH009084|BH009084
At3g17609	BOIDA90TR	BOGSE33TR	BOHMQ14TR	gnl|ti|103310749
At5g46210	BOHRY36TR	BOGRE43TF	BOHQJ95TF	BOHAY57TF	gnl|ti|103297738
At1g59760	BONAG42TR	BOHFF01TF
At5g58500	BOGJY49TF	BONHP82TF	BONHP82TR	BOGEZ19TF	BOGKY84TF	BOHMB15TR	BOHYE76TF	gnl|ti|104045161
At1g34030	BOHXN09TF
At1g45100	BOGRQ21TF
At3g28490	BOHSA39TF	BOHQA50TR	BOGYA34TF
At3g03810	BOGWG88TR	gnl|ti|103270425	gnl|ti|103274320
At4g28020	BONAS46TF
At2g47850	BOGMD51TF
At2g13790	BONSK54TR	gnl|ti|103253434
At1g14790	BOGGD34TF	BONOF31TF
At5g05140	BOIDS96TF	BOHOI83TF	BOGAP54TF	BONDB44TF
At5g56740	BOGAD17TR	BOHCH82TF	BOHFR60TF	BOIBT61TF	BOIBT61TR	BONML18TR	BOICF26TR	BOMRX76TR	BOMNR67TF	BOGWU40TF	BOMKG28TR	BOMMV35TR	BOHNT37TR	BONJI68TF	BOGEL22TF	BONLY49TF	BOIBB07TR	BOGKF71TR	gnl|ti|103256184	gnl|ti|103266330	gnl|ti|103301726	gnl|ti|103308591	gnl|ti|104005800	gnl|ti|104006070	gnl|ti|104007510	gnl|ti|104049610	gnl|ti|104049708	gnl|ti|104054547	gnl|ti|104070299	gi|13956898|gb|BH010703|BH010703
At5g24890	BOMAK31TR	BONAK45TR	BOHIR03TR	gnl|ti|104039799
At4g01590	BOHIG05TF
At1g10390	BOGAX64TR	BOGTQ48TR	BOHMH08TF	BOMNA21TR	BOGSR39TF	BOHBY58TR	BOMOB13TF	BOICZ19TF
At2g15020	BOMQW88TF	BOGJL58TF
At5g64430	BOGYV91TR	BONNC63TR	BOHPH55TR
At2g47490	BOMGC05TR	gnl|ti|104021837
At5g67100	BOMSL42TR	BOGIT58TR	BOHMU16TF	gnl|ti|104054190
At3g23140	BOHVI91TR	BOHVI95TR
At3g62690	BOGHF86TR	BOMAK63TF	BONOI35TF
At5g06320	BOHOV27TF	BONPD37TR
At5g15390	BONDG51TR	BONFN51TR
At4g11920	BOIAA82TR	BOMFR05TF	BOMPV04TR
At2g43770	BOGCV21TR	BOGQC19TF	BOHBJ80TR	gnl|ti|104040292
At5g54270	BOMGO09TR	BOIDL54TF	BOGXJ22TF	gnl|ti|103275918
At5g19680	BOHVA48TF	BOICL12TR	BONLQ86TF	BOGWA06TR	BONJF63TF	BOMPP81TF	BOGCH81TR	gnl|ti|103274579	gnl|ti|104054309
At1g06660	BONJV73TR
At4g24230	BONJE27TF
At5g12450	BOHWT01TR	BOGKK34TF	BOIEF46TF	BONCL15TR	BOHGT53TF	BONFR85TF	gnl|ti|104052309	gnl|ti|104073204
At5g10980	BOIHO10TF	BOMBQ90TR	gnl|ti|103985952	gi|13956083|gb|BH009903|BH009903
At4g26980	BOMNN77TR	BOMQM43TF	BOHAA69TR
At5g64380	BOHFR41TR	BONQD38TR	BOMRW69TR	BOMJQ44TF	gnl|ti|104017938	gnl|ti|104031704
At3g47890	BOGJX90TR	BONLN86TF	gi|18879845|gb|BH745077|BH745077
At5g16410	BOGJG44TF	BOHHK69TF	gnl|ti|104036303
At4g26690	BOHXP51TF	BOHDF76TF	BOGFF52TR	BOICZ20TR	gi|18879935|gb|BH745159|BH745159
At5g10140	BOOAL57TR	gnl|ti|103308042
At4g17620	BOGKC94TF	BONPO74TF	BONDK83TR
At5g55110	BOMEG90TR
At4g16143	BOGVH38TF	BOGNL07TF	BOHEP58TR	gnl|ti|103322416	gnl|ti|104056184
At2g26250	BOGVH38TR	BOGNL07TR	BONMW89TR	BOMPY53TF
At2g33830	BOGKF95TR	gnl|ti|103995701
At1g20760	BOHAQ75TR	BOHAV78TFB	gnl|ti|103988155
At2g45950	BOIDA91TR	gnl|ti|103260667
At3g44330	BOGLE01TF	BOGEJ34TF	BOHJE02TF	BOGYS38TF	gnl|ti|103310342
At1g17930	BOHSL84TF
At1g18200	BOGEI79TR
At1g26910	BOMPR36TR	BOGPV27TR
At5g60710	BOHCL31TF	BOGKY72TF	BOICV49TF
At4g11300	BOMEE49TF
At1g74370	BONRX08TF	BOHER95TF
At4g15545	BOGRT23TR
At4g21610	BOHZW11TF	BONNV92TF	BOHJN13TF
At5g11130	BOGLT06TF	BONIF32TR	gnl|ti|103315352
At5g11120	BOGLT06TR
At5g23890	BOMQT88TF	BOHVR37TR	BOHKI24TF
At4g32750	BONNA86TR	BONQI80TR	gnl|ti|103263196
At4g30350	BOGMP56TF	BOMFI48TR
At1g36370	BOIFK52TF	BOGKH15TR	BOHOE81TF
At5g22250	BONNG88TR	BONIH77TF	BONIH77TR	BOGGY92TF	BONKO44TR	BOMLH19TR	BOGQG19TF	gnl|ti|103278378	gnl|ti|103291992	gnl|ti|103292104
At5g26570	BONOW40TF	BOOAE42TF
At4g28890	BOMMF24TR	BOHBU40TF	BOGEQ69TF	BOMAJ27TF	BONOS54TF	BOMAY51TR	gnl|ti|104008749
At2g22620	BONIT22TF	BOMDK88TR
At5g01200	BOHVF91TR	BONDW38TF	BOHST69TF
At3g02320	BOMBG82TF	BOHSG47TF	BOHGM69TF	BOGLA07TR	gnl|ti|103256010	gnl|ti|103275933
At3g51300	BOIFN53TR	BOGOZ42TF	gnl|ti|104035385
At5g51590	BOGWZ38TRB	BONFM77TF	BOGTJ45TR	BOGPF83TF
At1g67850	BOGUN30TR
At1g51650	BOIFW56TF	BOHCK80TF	BOMBM91TR	BOHJD22TR	BONRA02TF	BONQU57TF	BOGXF37TFB	BONSM55TF	BOGKS17TR	gi|18879601|gb|BH744846|BH744846
At3g29320	BOMNE75TF	BOHCZ80TF
At4g24570	BOGUQ31TF	BOMCN41TR	BOIFJ02TR	BOGQR22TF	BOIGS36TF	BOMIG68TF	BOHIQ77TF	gnl|ti|103320266	gnl|ti|103999528
At3g29310	BOMNE75TR	BOGXX16TF	BOHHI81TF	BOGCJ74TF	BONEX29TF	BOMBP14TF	BOHPU12TF
At3g49330	BOHFL40TF
At3g45770	BOGOQ14TF
At1g34020	BOMHE58TR
At1g04240	BONDS56TF	BOHML14TR	gnl|ti|104011636
At5g18360	BOMNN78TF	BOHPM47TR	BOHLY63TR
At2g16900	BOOAC55TR	BOMGP64TF	BONNP58TF	gnl|ti|104060257
At3g11820	BOHXJ50TF	BONSI54TR	BOGNR48TF	BOIFS54TF	BOHJN75TF
At3g07910	BONKA78TR	BOGOI02TR
At1g17145	BOOAL58TR
At1g48060	BOMED90TF	BOHWY60TR	BOGKB66TR	BONOG13TF	BOHUS19TF	gnl|ti|103265412	gnl|ti|104035318	gnl|ti|104047443	gnl|ti|104070108
At1g10090	BOHGN92TR
At1g16300	BONGD60TF	BONGD60TR	gnl|ti|103293012
At4g16850	BONRL05TF	BOIEQ76TF	BOHIS85TR	BOHKA91TF	gnl|ti|104052247
At5g47710	BOGRH20TR	gnl|ti|103273273	gnl|ti|104063131
At5g66590	BOGEF79TF	BONOX80TF
At2g35960	BOHGC48TR	BOIEL72TF	BOIEL72TR
At2g22600	BONAG44TF	BOHAD21TF	BOGXO59TF
At5g58470	BOMEM93TF	BONFG63TF	BONFG63TR	BOHFS31TF	BONQZ93TR	BONMV36TR
At1g22520	BOMPO36TR	BOMOA86TF
At5g58490	BOMEM93TR	BOGAX16TR	BOHNN75TF	gnl|ti|103985043
At1g18860	BOIDG94TF	BOHAR93TF
At1g53035	BOHCF30TF	gnl|ti|103986657
At5g08530	BOMPU38TR	BOGNQ70TR	BOMDA66TF	gnl|ti|103275116
At5g61170	BOGXT41TF	BOMGI51TF	gnl|ti|104054098	gnl|ti|104059698
At3g61140	BOHCI31TF	BOMKD64TF
At2g47360	BOMFR01TF	BOMBZ45TR	BOICB57TF	BOHQL95TF	BOMPM85TR	BOIGZ29TR	BONBM29TF	gnl|ti|104072830
At1g26270	BONAP47TF	BOHYT82TF	BOGHD09TR	BOOAW71TF	BOOAW71TR	gnl|ti|103992289
At2g15860	BOKBD16TF	BOICQ75TF	BONPJ59TR
At2g16760	BOMFR01TR	BOHPR91TR	BOMIT17TR	BOMPM85TF	BOHEN42TF
At4g25320	BOGRT24TF	BOGMB13TF	BOHME59TF
At3g16050	BOHOA22TR	BONQH57TR	BOGKH73TF
At5g24620	BONSK56TR	BONSK68TR	BONHW50TF	BONHW50TR	BOHQA87TR	BOGMU57TR	BOHXR57TF	gnl|ti|103270275	gnl|ti|104001517
At2g45760	BONBI96TF	BOGAR27TR
At3g60420	BOMQT89TF	BOMJQ66TF	BOMAZ66TF	BOGXB12TRB	BOGXB12TR
At3g60380	BOMQT89TR	BONJC23TF	BOMIL67TF	BOGNE65TF
At2g20780	BONNA87TF	BOHGG18TR	BOGLH59TF
At3g22270	BOGAX66TF
At2g05120	BONIN21TF	BOGTC42TR
At4g29720	BOGGJ38TF	BONJQ94TF	BONIK90TF	BOMDB09TR	BONJC80TF
At5g03890	BOHIG07TR	BOHIG10TR	BONCA19TR	gnl|ti|103251744	gnl|ti|103299595	gnl|ti|104027776
At1g21060	BOGSS75TR
At1g14230	BONOW41TR	BOHSM62TF
At3g18220	BOHUV46TF
At2g37800	BOMAT36TR	BOHTY43TR	BOGTZ35TR	BONIM78TR	BONGK34TR	BOMDT73TR	BOGHK26TR	BOHGJ51TF	BOHHE35TF	BOMAG34TR	BOHFB56TR	BOHJR27TF	gnl|ti|103325017
At1g71220	BOGOE11TF	BOGEQ83TF
At1g03850	BONJJ71TF	BOMAC45TR	gnl|ti|104068754
At4g08570	BOGUK30TR
At5g16470	BONCW07TR	BONRB78TR	BOGLL48TR
At3g03680	BONPB45TF	BONPB45TR	BOHVC94TF
At2g32700	BOHVR96TF	BONIQ27TR	BOIDW53TR	BOIGM17TF	BOIDV75TF	gnl|ti|103295053
At5g53410	BOGUQ32TF
At1g21600	BOMNH77TF	BONII53TR
At1g80070	BOMIU11TF	BONPG96TR	BOMEZ83TF
At2g36570	BOGJA44TF	BONML35TR
At4g02360	BOHLR60TF
At5g07460	BOGUW34TF	BOMEB63TR	BOGDP64TF	BOMJW13TF	BOMJW13TR
At1g51540	BOGOT16TR	BONEC14TR	BOGNS08TR
At3g48510	BOHLA14TF	BOMMM16TF	BOGBW37TR	BOGBQ72TR
At2g15290	BOMNN79TF	BOMID11TF	BOMES14TF	BONRK15TR
At5g19350	BOHFR43TF
At4g24380	BOGJX92TF	BOMBC80TF	BOMGQ33TR
At1g69630	BOHXJ51TR
At2g45740	BOGJG46TR	BOMHO39TR	BOGXI60TR	BONSM79TF
At1g27700	BOHRJ34TF	BONET19TR	BOOAL88TF	BONBB34TF	gnl|ti|104025602	gnl|ti|104072873
At1g16190	BOHGH91TF	BOHNY82TR
At3g13650	BOMPW80TR	BOHBY52TR	BONJJ10TF	gnl|ti|104059374
At1g17860	BOGWY13TFB	BOMQZ08TF	BOHPW92TR	BOIAA64TF	BOIAA64TR
At1g08280	BOMDT45TF	BONOW85TR	gnl|ti|104076343
At3g08520	BOICK45TF	BOMDB15TR
At1g31380	BOHXE09TF
At3g58760	BONMJ80TR	BONRB80TR	gnl|ti|104063940
At1g54710	BONLZ34TR	BOHYS80TR	BOHAY67TF
At5g53230	BOHSI85TR
At5g19520	BONMM81TR	BONHF75TF	gnl|ti|103250468	gnl|ti|103323420	gnl|ti|104042976
At3g18570	BONMP82TF	BONMP82TR	BOGEJ18TRB	BOHLO73TF	BOGZV07TR	BOGGF18TF	BOMHC94TR	BOIFS60TF
At1g27650	BOMEP95TR
At4g39010	BOGFY33TR	BOGVL41TF
At2g03470	BOIEF01TF
At1g18610	BOHSR88TR	BOGZN57TR
At1g03790	BOHIO51TR	BOMGN91TR	BONQL91TR	BONPC94TF	BOHAW50TR
At2g19180	BOIEL03TF	gnl|ti|104051935	gnl|ti|104077268
At4g36100	BOGAR65TF	BONOA20TR	BOGKG23TF
At1g79310	BOGMG55TF	BOGVN59TF	BONJX48TR
At3g57560	BOGRZ27TR	BOGGQ02TR	BOGTO07TR	BONDL13TF	gnl|ti|103308459
At2g32940	BOIFB51TR
At3g51950	BOHID07TF
At3g21690	BOGGG38TR	BONPG71TR	gnl|ti|103299117
At1g22100	BOGYV94TF
At3g28560	BOGSS76TR	BONBT74TF
At5g11730	BONOT41TR	BONHI09TF	BONDI49TR	BOHSZ93TR
At3g09840	BOMAQ36TF	BOMIB76TF	BOGZQ86TF	BONDT61TR	BONAM26TF	gnl|ti|104012119
At5g25080	BOMQP19TRB	BOHPH62TR
At5g57860	BOGCP22TF
At1g04850	BOGIS40TR	BOGBR43TR
At5g57900	BOGCP22TR	BONPA96TR	BOMDO34TF	BOIHS24TRB
At5g51760	BONPM90TR	BOGFQ88TR
At1g27600	BOHPI77TF	BOGDG45TF	BOHUT29TF	gnl|ti|103263252
At5g08670	BOHWN02TR	BOHWT05TF	BOHWT05TR	BONBT44TF	BONJF52TF	BONKA43TR
At3g09260	BOHXG51TF
At1g24160	BOGJD46TR	BOHYN10TF
At3g05960	BOGUZ36TR	BOIEE67TF	BONGE39TR	BOGWX20TF	BOHPD69TF
At3g48910	BOHFR44TR
At2g31900	BOGDX76TF	BONGM84TR	BOOAH26TRB	BOGNT39TF	BOGWY35TF	BOGAL15TF	BONCM16TR	BOGWY35TFB	BOMSK64TF	gnl|ti|104016281
At3g16530	BOOAI59TF	BOGNY71TF	BOMGF66TF	BOHHQ53TR
At5g13850	BOOAI59TR	BOMFC96TR	gnl|ti|103994047
At5g59950	BOICE44TR	BOHID80TF	BOGXV49TR	gnl|ti|104000243	gnl|ti|104044381	gnl|ti|104051281	gnl|ti|104058465
At2g40116	BONLQ32TR	BONCB03TF	BONCB03TR	BOGHU94TR	BOMNR60TF	BOHMQ16TF
At3g17740	BOHLM19TF	BONLB31TF	BOGAR78TR	BONML15TR	BOHPQ51TF	BONHG14TF	gnl|ti|103998444
At5g49720	BOHRP37TR	BOMEP03TF	BOHKY89TR	BONIO65TR	BONIP28TF
At4g33960	BOGRB20TF	gnl|ti|104071616
At2g32760	BONFQ15TR	BOIDI04TF	BOHIT10TF
At1g78570	BOGPV69TF	BOMEI20TF	BONNE95TF	BOHTX21TR	BOHHZ54TR	gnl|ti|104037776
At3g02230	BOHRS38TR	BONDU40TR
At2g20610	BOMJZ65TF	BOHOF77TF	BOMRL68TF	BOHXV82TR	BOGTT77TR
At1g21910	BOGRH22TF	BOGNA11TF	BONEV33TF	gnl|ti|103310034	gnl|ti|104075699
At2g39270	BONRL07TR	BONOW24TR
At3g56640	BOHZK10TF
At3g17520	BOHAT79TR	BONRB70TR	BOGYU41TR	gnl|ti|104073733
At2g43610	BOHMI69TR	BOIEC95TF	BOIEC95TR	BONCG28TF	BONCG28TR
At2g17420	BOGZF95TRB	BOHLG22TR	BOGVH59TF	BOHKP45TF
At3g05220	BONSB55TF	BOGHY70TR	BOHYC19TR	BOHYC31TR	BOGOI55TR
At1g67025	BONGM65TR
At4g32170	BOHSO88TR	BOIGU86TF
At1g17345	BOMLR20TR	BOHOS56TF	BONHW69TR	BONKI32TF
At2g45680	BOHCI33TF	BOHGA14TF	BONDI15TF	BOGDQ41TR	gi|18875745|gb|BH741132|BH741132
At1g73165	BOGGO82TF	gnl|ti|104036706
At5g08415	BOGXW44TF	BOMEI28TF	BOGVW93TR	BOMFI79TR
At4g00080	BONBC96TR	BOGJV73TR	BOMGA51TR
At3g02280	BOGYJ91TR	BONCJ93TR	BOHTA93TR	BOHLY74TF	BOHLT54TF	BONMJ62TF	gnl|ti|103988270
At4g12340	BOGYM92TF	BOHIH19TF
At1g14140	BONGY69TF	BOHYN30TR	BOGLN69TF
At1g14150	BONGY69TR	BOHSS81TR	BOGLN69TR	BOGTK08TF
At5g67060	BOMFX05TR	BONGS74TR	BOMMZ07TR
At1g65800	BOMSC43TF	BOHZM21TF
At1g02330	BOGSP76TF
At5g35560	BONNA89TR
At5g27240	BOGMM58TR
At1g53470	BOHOM28TF	BOHQI94TF
At1g27340	BOIFK55TR	BOMHQ63TR	BOGAK31TF
At1g70650	BOHVF94TF	BOIFS04TF
At4g08770	BOGUH31TR
At2g43540	BOMAW39TF	BONHG86TR	BOHJZ12TR	BOMQC59TRB	BOHDW42TF	BOHDB62TR
At5g06750	BOMBJ86TF	BONJY11TR
At2g28320	BOIFT58TF	BOIFT58TR
At3g28500	BONJP75TF	BOHSN69TR	BOICH20TF	BOICH20TR
At3g28480	BONJP75TR	BOGRE45TR	gnl|ti|104076962
At5g41920	BOHWN03TF
At2g19570	BONPV94TF	BOGHY18TR	BOHAQ56TR
At3g63110	BOGCY26TR	BONMY65TF	BONMY65TR
At2g34830	BOMOU30TF	BOMOU30TR	BOHGX19TF
At5g58050	BOMBS89TF	BOHXG75TF	BOGGV84TR	BOMGG11TF
At4g11850	BOHWQ04TF	BOOAP36TR	BONFU56TF	BOHLT77TR	gnl|ti|104066464
At1g58420	BOGJR92TF	BOGBH35TF
At4g25750	BOMIU13TF
At4g22680	BONPH49TF	BOHTW07TR	BONRZ01TR	BOMMS83TF	BOGLP26TR
At1g51470	BOIHL13TF	BOIHL13TRB	gnl|ti|104063465
At5g64690	BOGOT18TF	BOGUJ88TR	BOIEI33TF	BOIEI33TR
At2g34510	BONLK31TF
At1g21000	BOGPM67TF	BOOAR20TF	gnl|ti|104004852
At5g40800	BONLN32TR	BONBJ54TF	BOHUW70TR
At3g55390	BOGPP68TR	BOHBK87TF	BOGGB83TR	gnl|ti|104072823
At5g48470	BOMJW65TF	BONKT77TR	BOGYS26TF	gnl|ti|103291715	gnl|ti|104003850
At4g24250	BONMJ82TF	BOMRD86TF
At1g49650	BOHMC68TR	BOHMS34TF	BOHTM88TF	gnl|ti|104068539
At1g11060	BOGXK41TR	gnl|ti|104015087
At4g08900	BONFW18TR	BOHMG26TR	BOMRU74TF	BOMSF87TF	BOGTI27TR	BONEU13TR	BOMJP20TF	BOHTR04TR	BOIGS32TF	BOMAO77TR	BOMDS43TF	BOGMM17TR	BONJU81TR	BOMMD81TR	BONSA70TR	gnl|ti|103279055	gnl|ti|103286042	gnl|ti|103984526	gnl|ti|104005015	gnl|ti|104025733	gnl|ti|104029332	gnl|ti|104059053	gnl|ti|104067892	gnl|ti|104068686
At5g66400	BOIDD96TR
At5g55640	BOGRK24TR	BOGJY95TF	BOMAW88TF	BOGKB84TR
At2g01710	BONGM66TF
At3g20390	BOHNY22TF	BONRL37TF	BONRL37TR	BOHUG82TF	BONSD32TR	BONSD35TR	gnl|ti|103312544
At4g32460	BOMLO20TR
At4g36820	BOMFR04TF	BOMSG48TF	BOHOB95TR
At2g32230	BONIB20TF
At1g27990	BOHCL35TR	BOGZK52TF	BONEK39TF	BOMPP15TR	BOGHD92TR	BONEX35TR
At2g39650	BOGGR84TR	BOHLD88TF	BOHAG51TF	BOMKV60TF	gnl|ti|104024557
At4g37180	BOGYM93TR	BOGSI70TR	gnl|ti|104010082
At1g63310	BONON41TR
At3g05360	BOMSC44TF
At3g05350	BOMSC44TR
At4g38300	BOGCG21TF	BOHJY65TF	BOHLA78TR	BOMEL91TR	BOGHB90TF	BOGOU76TR	BOHNE81TR
At3g52370	BONCK06TF	BONNK63TR	BOMFE09TR
At1g51410	BOMGQ55TF	BOMMZ78TF	gnl|ti|103985497	gnl|ti|104040659
At2g42600	BOIEU08TF	BOIEU08TR	gnl|ti|104065086
At4g30170	BONDA54TF	BOHRD76TR	BONGV31TF	BOMLS93TR
At2g41020	BOHWE01TR
At1g14320	BONJM75TF	gnl|ti|104076082
At3g57420	BOGJL91TF	BOGXB71TF	BOHLJ91TF	BOGXB71TFB
At3g13410	BOIBT40TF	BOIBT40TR	BOGIA80TF	BOIGG25TR	BOIHO79TF
At3g27925	BOHFI43TF	BOGWR53TFB	BOHOX44TR
At5g66210	BOHXA51TR	BOGRU10TR	BOGSI92TR	gi|18877537|gb|BH742923|BH742923
At4g11480	BOGON17TR	gnl|ti|104076685
At1g60950	BONLE30TR	BOGRM86TR	BOGVW51TR	BOMLA27TR	BOGTP18TR	BOGFR29TR	gnl|ti|103297303
At5g44400	BOGVJ84TR	BOGDL34TF
At1g69410	BOKAG10TR	BONKS53TF	BONKS53TR	gnl|ti|103264018
At2g18560	BONRN50TR	BOHIP17TR	BONPW76TF
At5g33360	BOHWZ08TF	BOGFA36TR	BOHXM66TR	BONJM27TF	BOIGT21TF	gnl|ti|103295489
At3g57800	BONLK32TR	BONQW75TF	BOMSV27TF	BOGZT85TF	BONSH96TR	BONNG19TR	BONMW06TR	gnl|ti|103304608	gnl|ti|104040602
At1g20340	BOMPT82TR	BONJL03TF	BOGFJ70TF	BOMRW05TR	BOHDZ07TF	gnl|ti|103255947
At5g19390	BOGKZ02TF	gnl|ti|104017005
At3g53530	BOMDN46TR
At5g19360	BOGKZ02TR	BOHSY83TR	BOGOB93TR
At1g31730	BONFN16TR
At1g05720	BOMED94TF
At3g56510	BONRW53TF	BONQV79TF
At5g23630	BOMJW66TF	BOIBQ92TR	gnl|ti|104071354
At5g53330	BOGRE23TF
At5g53350	BOGRE23TR	BOGIM58TR	BOIBC23TR	BOIBC23TRB	BOGWS85TFB	gnl|ti|104075152
At1g49540	BOHMC69TR	gnl|ti|104065717
At4g12410	BOGRY70TF	BONJQ37TF	BOGIM88TF	BOMOM63TF
At4g37420	BOMDW49TR	BOMEV25TR
At2g03520	BOGFS34TR	BOGAI23TF
At5g36970	BONMM84TF	BOGZR54TR	BOHUW69TF
At5g54500	BOGFV35TF	BONHA92TF	BOIEF93TR	gnl|ti|103266724
At5g43330	BOGRN26TF
At1g75140	BONGP68TR
At5g41870	BONGS69TF	BONGS69TR	gnl|ti|104002850
At4g27330	BOHUA43TR	BONNK77TR
At1g15280	BOIEZ51TR	BOHEY39TF	BOMQY32TF
At1g06070	BOHUU90TR	BOGOW29TR	BOHBB45TR	gnl|ti|103991840	gnl|ti|104043199
At1g17100	BOGGR85TF	BOHDY19TF	BOOAP73TR	BONBP24TF
At4g04950	BOHUX91TR	BOGCI81TF	BOMAU67TR	BOHRH71TF	gnl|ti|103293961	gi|18847555|gb|BH739644|BH739644
At1g22160	BOGGA39TF	BOMGN75TR	BOMJV44TF	BONIF79TF
At1g71530	BOMFX07TF	BOMAJ21TR	BOGDF18TR	BOICD57TF
At1g64060	BOGNZ11TF	BOHYD07TR
At4g02570	BOIFE55TR	BOGMM70TR	BOICN95TR	gnl|ti|104066002
At3g59010	BONJA72TF	gnl|ti|104031353
At3g24860	BONJD73TR	BONHW58TF
At3g10050	BOMAQ39TR	BOGPV87TR	BOGBV77TF	BONII61TR
At5g66730	BONPJ92TR	BOMDB83TR	BOHPN27TF	BOMOQ10TR	gnl|ti|103258248
At1g49450	BOGZX04TR	BONGH60TR	BONEL75TF	gnl|ti|103268751	gnl|ti|104056922
At3g22120	BOMIF10TR	BONFH74TF
At5g61830	BOHWE02TF	BOGAF68TR	BOHNJ69TR	BONHB70TR
At3g08970	BOIFQ59TF	BOIFQ59TR	gnl|ti|103310064
At1g55910	BONDJ58TF	BOHWD53TF
At5g19750	BOHFF43TF	BOGRP39TR	gnl|ti|103317814
At5g15840	BONLB30TF	BOMMF40TF	BOHSM68TF
At1g69220	BOMDV90TF	BOHOV53TR	BONBP88TF	BOHJX07TF	BOMMY71TR
At1g23730	BONFV60TF	BOGTP94TR	BOHAR79TR	gnl|ti|104054243
At5g58950	BOHRD36TF	BOHST10TR	BOGZI83TR	BOMMQ53TF
At3g10600	BOMDH45TF	gnl|ti|103291633
At1g29920	BONRN51TR	BONGV79TF	BONKR20TF	BONKR20TR	BOGDT67TR	BONMP36TF	gnl|ti|104038596
At1g75750	BOICV93TR	BOHLX77TF	gnl|ti|103317082
At1g72420	BOHAH78TR	BOIHC50TR	gnl|ti|104019061
At5g13860	BONAO92TR	BOHFX69TF	BOMNU71TR
At3g10610	BOMDQ48TR
At1g60390	BONGA64TR	BOOAI74TR	BOHGJ35TR
At4g28650	BONAU94TR
At1g73590	BOHIC51TR	BOGLY26TR
At3g11830	BONGJ67TR	BONJW54TR	BOIEU64TF	BONID12TF	gnl|ti|104073441
At3g52570	BONBW01TR	BOICQ57TR	BONEE22TF	BOGHM58TF	BONNE83TR	BOICB06TF	BONKS58TF
At2g14860	BOIET50TF	BOHVK91TR
At3g17910	BOGLK09TR	BOMOD73TR
At4g18060	BOHIL54TF	BOMCC20TF	BOGDT30TR	BOHJT23TR	BOHOL07TR	gi|18876868|gb|BH742255|BH742255
At4g18070	BOHIL54TR	BOGDT30TF	BOHJT23TF
At3g18420	BOMRX42TR	BOMQS42TR	BOHWR16TF	gnl|ti|103284413
At3g08570	BOHUU91TR	BONOB50TF	BONDO08TR	BOHON46TF
At5g48180	BOHIO55TR
At2g33880	BONCS51TF	BOOAR74TF	BOGYZ16TR
At2g47140	BOMAV82TF
At5g41460	BOHOU74TR	BONIC26TF	BONIC26TR
At3g15670	BOGAR69TF	BONFT41TF	BONFT41TR	BOHCF66TR	BONJL23TR	BOGFN31TR	BONAN59TR	BONPI90TR	gnl|ti|103259939	gnl|ti|104011255	gnl|ti|104059622
At3g61890	BOMMN73TF	BOHFX73TR	gnl|ti|103272553
At1g03470	BOGNW11TF	BONAH51TF	BOGUA27TF
At5g57490	BOHUJ47TF
At5g11560	BOGZO02TF	gnl|ti|103294380
At3g52680	BONOQ44TF	BOHWV84TF
At2g40470	BOMAN39TF	BOHQX89TR	BOMLK44TF
At5g18550	BOGOP60TF	BOHGB12TR	BOHWL37TR	BOMAG23TR	BONJU88TR	BONRN25TF	BOHGU28TF	gnl|ti|104069675	gi|18879739|gb|BH744975|BH744975
At1g53360	BOIFH57TR	BOGPA03TF	BONLX83TR
At3g23920	BOGUB32TF	BOGLW54TF	BOHZT65TF	BOGNU31TR	gnl|ti|103993473
At2g47560	BONCN09TF	BOGJC93TR	BOICD09TF	BOICD09TR	BONJG05TF	BOHLE46TF	BOMPM86TR
At4g21720	BONOW46TF	BONHZ45TR	BOGMX82TR	gnl|ti|104010189	gnl|ti|104034876
At5g55630	BONJG75TR	BONGN21TR	BOIGN01TR
At3g58580	BOGCP26TF	BOHFX52TF	BOMDI41TF	BOHFM50TR	BONAU73TR	gnl|ti|103279927
At3g16570	BONEW10TR	BOOAT04TF	BOHSM83TF
At1g12970	BOHLF61TR	BOGPW50TF	BOGBL39TF	BOMNK54TR
At3g19970	BOMIL13TR	BONIE46TR	BOHQP88TF	gnl|ti|104011290
At1g31750	BONEZ11TR	BOHEV69TF
At2g47460	BOHKY16TR	BOGZX08TR	BOMER80TR	BOGQI82TR	gnl|ti|103267776
At4g25620	BOGCY29TF	BOMKY24TR	BOHWT85TF	BOMAG32TR	gnl|ti|104045340
At3g58500	BONLB31TR
At5g44430	BOGXA16TRB	BOGEO02TF
At1g70270	BOHRA36TR
At3g54910	BONFV61TF	BOGVQ13TF	gnl|ti|103311583	gnl|ti|104000771
At1g12980	BOGVJ86TF	BOHQJ42TR	BOIEU33TR
At3g55480	BONFV61TR	BOHSM67TF	BOHQW59TR
At4g31910	BOGDR78TR
At4g31260	BOGVJ86TR
At1g64460	BOMPQ83TF	BOHAT89TF	BOHQS43TF	BOGIY69TF	BOHWV15TF	BOHFB64TR	gnl|ti|103324553	gi|18875695|gb|BH741082|BH741082
At1g29370	BOMJN65TF	BOGCQ23TR	BOICM34TR	BOHLF05TF
At5g04160	BOGFD31TR	BOIFU12TF	BOGMQ63TF	BOHEW04TR	BONBW72TR	gi|18879369|gb|BH744641|BH744641
At1g13245	BONRQ53TF	BONBW34TR	BOGOI36TR	BOHOL04TR	BOMME18TR
At4g19210	BOGKZ04TR	BONBW75TF
At3g36659	BONRT54TR	BOOAQ29TR	BOMEI89TR
At4g26230	BOHBX31TR	BONLQ41TR	BONFF04TR	BOIEV19TR	gnl|ti|103269574	gi|18875532|gb|BH740919|BH740919
At4g17810	BOMED96TR	BOHQJ30TF	BONAI05TF	BOHEY80TF
At1g78400	BOMFC02TF
At5g47190	BOGRV71TR	BOGPA96TR	gnl|ti|104019065
At5g02580	BOGLS53TR	BOGIA50TF	BOGED83TF	BOMPS90TF
At4g15910	BONRZ56TR
At1g42550	BOHSF89TF	BOMGB01TR	BOHWM29TF
At5g18970	BOMJZ69TF	BONBQ02TF	BOMHJ43TF
At4g29010	BOHCQ80TF	gnl|ti|104061979	gi|13951552|gb|BH007667|BH007667	gi|13951175|gb|BH007485|BH007485
At2g36530	BOGFS36TR	BONIZ62TR	BOMDT89TF	BOMDO63TR	gnl|ti|104043366
At2g01755	BOHCT81TF
At3g13610	BOGGI84TF	BOGEM84TRB	BOGMU37TR
At4g36520	BOGLH09TR	BOHOD51TR
At4g25490	BOMFL05TF	BOGAB51TFB	BONJV92TF	BOHZK45TF	BOMEJ20TR	BOIEY41TR	BOGTJ37TR	BONGL88TF
At4g25450	BOMFL05TR
At5g15920	BOGFY38TF	BOHKZ53TF	BOHKZ53TR	BOGHE94TR
At4g33040	BONCM50TF	BOHFG30TF	BOGIT73TF	gnl|ti|103305441	gnl|ti|104032355
At2g35690	BONCP51TF	BOGKF71TF
At4g29830	BOHIR57TF	BOMBF84TF	BONFI85TR
At4g32400	BONCB06TR	BOHXW38TF	BOHNB93TF
At1g67900	BOHOD29TF
At3g53720	BOGTZ30TR	BOIFQ80TF	BOIFQ80TR	BOMDN81TF
At4g38230	BONCY54TR	BOHBL31TF	BOMES27TF	BOHOC47TF	gnl|ti|103276489	gnl|ti|103290536	gnl|ti|103290642	gnl|ti|104010827
At3g51250	BONCK09TR	BOMND89TR
At5g11000	BOGOP61TR	BOGWC89TR	BONKS38TF	BOHWO60TR	BONEC73TF	gnl|ti|103997877
At4g22750	BOIGX10TF
At5g59670	BOMBA87TR	BONAV93TF	gnl|ti|104004185
At4g12580	BOMIC11TF	BOGHJ47TR	BOGNK28TF	BOMEZ63TF
At1g61890	BOGZU05TR	BOGHW95TR	gnl|ti|103996955
At5g11890	BOHWH05TR	BONKU10TF	BOHKQ18TF	BOGQR24TR	BOGUJ12TR	BONOG63TR
At4g31650	BOGJI93TF	BOHNJ47TF	BONPO69TF
At4g31630	BOGJI93TR	BOIBL86TR
At5g48690	BOIBQ42TF	BONOM17TF
At3g27380	BOGOK19TF	BOGOK24TF	BOGLN26TR	BOMGK83TR
At3g27370	BOGOK19TR	BOGOK24TR	BOMGK83TF	BOGQU16TR
At4g24180	BOGVD85TR	BONRE68TF	BOHUI21TR	BONJV45TR
At3g59460	BOHWQ08TF	BOGOQ66TF
At1g17240	BOKAD12TF	BOGHP67TF	BOGJO02TR	BONLU61TF
At5g47520	BOIBZ45TR	BOGNP63TR	BOGWT73TRB	BONAH16TR	BOMEL20TR	BOGRI02TF	BONDA94TF	BOGTN88TF	BOHNV80TF	BOHAN09TR	BOHQF13TF	BOHKQ68TF	BOGDJ02TF	gnl|ti|103275059	gnl|ti|104047224
At2g33450	BOMPK82TR	BOMNS12TF	BOKAC95TF	BOGSJ41TR	gnl|ti|103306082
At5g58380	BOHRD38TF	BOGVD86TR	BOIEK02TF	gnl|ti|104005102
At3g52400	BOGQW21TF	BOMIS11TR	BOMIW30TR
At3g15430	BOGVP89TF	BOHAP53TR
At2g18900	BOGXY90TR	BOGSC77TF
At4g14560	BOHNS24TF	BOGHX91TF
At2g32750	BOMRO41TF	BONQY27TF
At3g09390	BOGFV38TR
At1g75690	BOIET52TF	BOIET53TF	BOHVG57TR
At1g08070	BOHHV08TF	BOHXG80TF
At2g27500	BOMMB71TF
At1g07640	BONBZ04TR	BOMKF45TR	BOHZW75TF	BOMIY53TR	BOHRT82TF	gnl|ti|103267187	gi|18877426|gb|BH742812|BH742812
At4g09830	BOMRU43TF
At1g09600	BOMLR25TR	BOMBN52TF	BOGML07TF
At1g52980	BOGSA76TR	BOGDW91TR	BONJA48TR
At5g03310	BOGXT48TF	gnl|ti|103997936
At1g33760	BOIEZ54TR	BOMFL11TF	BOGUX64TF
At5g53210	BOMGE55TR	BOGQY83TR	BOHPZ84TF
At4g10430	BOGGR88TF	BONHE70TF	BOMQI35TRB	BOGFX51TR
At4g28990	BONCS53TF	BOGZX38TF	BOMEU48TF
At3g11600	BOGTZ31TF
At3g58640	BOIFB57TR	BOHRM03TR	gnl|ti|103323559
At5g46730	BONIK27TF	BONIK27TR	BONGW43TF	BONGW43TR	BOIDZ13TF	BOIDZ13TR	BOHPE91TF	BOGNA34TR
At1g23560	BOIGU10TF	BOHGK27TF	BOHJH74TF	gnl|ti|104018790
At2g23750	BONJA75TF	BOMAV14TF	BOGWL95TR	BONMM53TF
At5g12970	BOMSF49TR	BOHXT60TF
At5g57123	BOGUB34TR	BOMHI44TR	BOGKY19TR	BOMBJ54TF	gnl|ti|104048747
At2g17960	BOMOF30TF	BOMGF47TF	BOMQO84TF	BOGET80TF
At5g08540	BOMIC12TF	BOIBO53TR	BOHVB79TF	gnl|ti|104020700
At2g19230	BOGOS63TR	BOHNN78TF	gnl|ti|103248649	gnl|ti|103321487
At3g48470	BONOW48TR
At2g45830	BOOAH84TRB	BOGUQ93TR	BOGSU62TF	BOHQC52TF
At3g25655	BOHRF80TR
At5g05920	BOHQV34TF
At2g07698	BOHWY52TR	BOMDU05TF	BONGE22TF	BOHGU68TF	BONLN55TF	BOHER71TR	BOGKE31TR	BOHCC75TF	BOIDJ12TR	BOMAM01TF	BOGDH42TF	BOMCY15TF	BOHOK58TF	BOHVL37TR	BOHNH88TR	gnl|ti|103987963	gnl|ti|103991699	gnl|ti|104035581	gnl|ti|104053489	gnl|ti|104062780
At1g30540	BOHFT91TF	BOHRD45TF	BOHIR77TR	gnl|ti|104009445
At5g10510	BONKZ30TR	BOMKW87TF	BOHOU90TR
At1g09320	BOHLF63TR	BOMQU60TR	BOGJN70TR
At5g15470	BOHWK07TF	BONFB49TF	BOGET55TR	BOHOC03TF
At1g64405	BOICD90TR	BOIGM72TR	gnl|ti|104075529
At5g25810	BONQO03TF	BOGES31TR	BOGZL24TF	BONCQ36TR	BOHLT42TF
At5g07070	BOGVD86TF
At3g27660	BOMDS92TR	BONHL37TR	BOHTM15TR
At4g29090	BONQU05TR
At3g27300	BONFY64TR
At5g13240	BONRN54TF
At3g02570	BOGFD33TR	BOMQN24TRB	BOHSY65TF	BOMBR32TF	BOMOC90TR	BOMFS27TF	BOMHO93TF	gnl|ti|104064958
At1g55850	BOHNG21TF	BOHGM03TF	BOICR30TR	BOGAM77TF	BOGAM89TF	gi|13952877|gb|BH008307|BH008307
At2g46400	BONFK19TF	BOHJT68TR	BOGBQ90TR	gnl|ti|104071335
At3g45920	BONLN37TR	BOIBZ21TF
At4g17520	BOHTM40TF	BOHEJ27TF	BOHPG60TF	BOHEI89TR	BOHWF67TR
At3g58610	BOIBB72TFB	BOIBB72TFC	BOIBB72TF	BOHDZ32TR	BONHP36TF
At1g78100	BOHHJ05TF	BONGW50TF	BOHXQ60TF	BOGJM01TF
At4g31140	BOIDX03TF	BOIGH92TR	BOMBC34TF	BOGNE80TF	BOMMV50TR	BOMRH20TR	BONNO81TR	BOHBK59TF	gnl|ti|103271653
At1g20850	BOHIC54TR	BOHSD40TF	BONAJ77TF	BONCP81TR	BOGGZ35TR	BONBE80TR	gnl|ti|104005577
At5g11060	BOHCF38TF	BONLX12TR	BONHO30TF	BOGCH66TF
At1g05100	BOMSH91TF	BONSE77TR
At5g64820	BOHOO75TF	BOGLG54TF	gnl|ti|104066715
At2g29140	BOHIL57TF
At4g18500	BOHAV50TRB	BOGXJ93TF	BOGJN09TR	BOKAB43TF	BONBI46TR
At1g48430	BOMLX28TR
At1g04750	BONOH44TR	BOMKP65TR	BOGYP45TF	BONEG20TF	gnl|ti|103269959
At1g03990	BOGEK83TRB	BOGGG83TF	BOHQU48TF
At3g06760	BOHDB88TR	BOICE92TR	BOIBN17TR	gnl|ti|104045512
At3g12120	BOHOX78TF	BOGXQ66TF	BOOAL16TR
At4g13450	BOHQG30TR	BOGWY03TR	BOHJE53TF	BOGWY03TRB
At3g15850	BOGZL04TR	BONHO18TR	BOGRX22TR
At3g04620	BOMGN59TF	BOGZP09TF	BONQA09TR	BOMLQ19TR	gnl|ti|103311933
At5g60370	BOMSC49TR	BOGWU86TR
At2g21100	BOGOM62TR	BOGMR08TF	BONNX80TF
At3g18090	BOGCG26TF	BONII29TR	gnl|ti|103986489	gnl|ti|104060163
At1g04580	BOGUS81TF	BONGV36TF
At2g21190	BONPD94TR	BOGIV95TR	BOMJY74TF	gnl|ti|103986889
At1g04100	BOMBA89TF	BOHPV02TF
At2g27590	BOGUB35TR
At2g37540	BONEQ11TR	BOGXP10TF	BOGVJ56TF
At5g22540	BONJG78TF
At3g23050	BOMCW43TF	BONEN50TF	BONSM24TR	BONOA15TR	BOMQZ31TR	BOMCP51TF
At5g35735	BOMOL33TF
At1g06420	BONJJ79TR	BOGHM17TR
At3g12690	BONKZ31TF	BOMKQ71TR	gnl|ti|104008133
At1g03980	BOHFW93TR	BOHUV07TR	gnl|ti|104050080
At1g02160	BOGVA86TF
At5g03110	BONRB51TF	BONQJ42TF
At1g02180	BOGVA86TR
At5g39660	BONFP62TF	BOGUQ95TR
At1g17810	BONRE52TF	BOMAJ34TF	BOMPV96TR	BOGFA02TF	BOGFA05TF	BOGFA07TF
At1g17790	BONRE52TR	BOHES11TF	BOMAJ34TR	BOGIR43TR
At4g23440	BONLY82TF	BONHV89TF	BOGUL02TF	BOIHB86TR	BOHPG55TR	BONNR41TF	BOMIR63TF	BOHJZ20TR	BONFF40TR	BOGDI16TR	BOGPU63TR	gnl|ti|103271474
At5g11070	BOGLD51TR	BOMFQ51TF	BONHJ13TF	BOMQT63TR
At5g61630	BOGWZ41TR	BOGWZ41TRB
At3g22960	BONRN55TR	BOGIH73TR	gnl|ti|104010378
At5g11990	BOHBU33TF	BOGWH72TR
At4g30110	BOGLM54TF
At1g13220	BONGA68TR	gnl|ti|104040003
At5g58560	BOGLV57TF	BOHND48TR	BONIR45TF
At1g04470	BOHCQ83TR	BOIDW91TR	BOGUS29TR
At5g08690	BOMFZ53TF	BOGKB24TR	BOHID62TR	BOHGT31TF	BOOAG14TRB	BOIFZ22TR
At3g60980	BOHOF73TR	BOHAD58TF	BOGGU59TF
At4g32050	BOHOI74TF	BOHNW14TF	BONJC48TF	BOMFY47TR	gnl|ti|104058429
At1g70940	BOHNY28TR	BOGXO05TF	BOHFL59TF
At4g31740	BOHUU95TF	BONCR12TR	BONFN78TR	BOGSX68TF	BONFF85TF
At1g64760	BOMLU28TR
At1g77180	BONCV56TF	BOHLZ01TF	BOHLA89TF	BOIBP39TF	BOIBP39TR
At5g20650	BOGZL05TR	BOMRS02TR	BOIBR16TF	BOGZR34TF	BOMEP16TF
At1g18360	BONCY57TR	BOMRV22TF
At1g07140	BONPA94TF	BOICN52TF	BONDS08TR
At5g39270	BOHEU42TR
At2g41710	BOGZO06TF	BOHNI72TF	BOGKA74TR	BOMHR55TR	BOGTR93TR	BOHMU44TF	BOGOV40TF	gi|18877105|gb|BH742491|BH742491
At1g47128	BOGZX09TR	BOOAP44TR	BOGKI22TR	gnl|ti|104039169
At5g35670	BOHRF82TR
At4g11610	BOICA91TF	BOICA91TR	BONMS10TR
At5g54380	BOGUK39TF	BOMOC51TF
At1g03630	BOHKV19TF	BOGKD81TF	BOGHM04TF	BOGTY48TF	BOGTY48TR	gnl|ti|104003983
At1g79560	BOGEV30TF	BOGJS53TR
At1g61215	BOHFW94TR
At2g29125	BOIHC17TF	BOIHC17TR	gnl|ti|104035614
At4g00905	BOICD92TR
At1g23410	BOGEY31TR	BOMJX26TR	BONQE11TF	gnl|ti|103985377
At3g13175	BOGKN04TF	BOMLH37TF
At3g17000	BONQU07TR	BOHES27TR	gnl|ti|103271253	gnl|ti|103989101	gnl|ti|104067590
At1g77170	BOGVG89TF	BOHOJ92TR	BOGON92TR
At5g56040	BOMDV95TR	BONNH70TR	BOMAY47TR
At3g09240	BOMPK85TF
At5g06050	BONFE19TR
At5g41440	BOMEX02TR	BOICQ64TF	BONHJ94TR	BONQN85TF	BOHPW24TF	BOGRQ77TF	BOIFS22TF	BOHOT43TF	BOGJH69TR	BONKY09TF	BOHAA53TR	BOMJP52TR	BOGXP37TR	BOMFB03TF	BOHMF35TF	BOHKE78TF	gnl|ti|103984845	gnl|ti|104007470	gnl|ti|104037570	gnl|ti|104054624
At1g15230	BOGFD35TF	BOHPE55TF
At3g17500	BOMPQ87TF	BOGYO17TR
At3g25500	BONLK38TR
At1g22940	BOGFX82TF	BOGFX82TR	BOMMU46TF	BOMMU46TR	BOHBH21TF	BOHBH21TR	BOIGS56TR	BOIGY72TR	BOHYF80TF
At3g06770	BOMQH22TRB
At1g09570	BONLN39TF	BOGRZ50TR	BOGJA70TF	gnl|ti|103259072
At5g22545	BOGKZ08TR	BOHJJ91TF
At2g44370	BOHTP43TF	BOHGR96TF	gnl|ti|103317900	gnl|ti|103985989
At5g06839	BOKBC66TR	gnl|ti|103323509	gnl|ti|103990116	gnl|ti|104062306
At3g12930	BOIEH51TR	BONCP26TF
At5g56850	BOGFP39TF	BONCJ58TR	BONHD80TF	gnl|ti|104034604
At2g43050	BOHOC73TR
At5g04820	BOGXH47TR	gnl|ti|103254366	gnl|ti|103317941
At3g54340	BOMRL43TR	gnl|ti|103286027
At2g18470	BOHTV45TR	BOGZS15TR	BOHPT74TR	gnl|ti|103249545	gnl|ti|103987823
At4g15740	BONIJ70TR	BOHSO09TF	BOMGY41TF	BOGLC46TR	BOHSC39TR	BOGNU67TF	BOGNL74TR	gnl|ti|104046302
At5g20590	BOHUL93TF	BOMKZ92TR	BOHLW47TR
At4g22100	BOGYA96TF	BOMAI86TR	BONDJ14TF	gnl|ti|104071963
At1g68200	BOGHY40TF	BOHST33TR
At2g27690	BONCP55TR	BOMDJ43TR
At5g03860	BOHUU96TR	BOHYA74TR	gnl|ti|104009309
At4g01510	BONCS56TF	BONHH92TR
At2g40316	BOGTW33TF
At1g71940	BOGOG62TF	BOIER17TF	BOHXD69TR	BOMFQ90TR	BOMFL54TR	BOGJX16TF	BOGFR21TF
At5g39865	BOGID44TF	BOHGZ57TR	gnl|ti|104054497
At3g10690	BOHKA13TR	BOMFI43TF	BOHWC51TF	BOHOZ90TR	BONRD75TF
At1g71950	BOGOG62TR	BOGFR21TR
At5g39670	BONEH10TF	BOIGK67TR	BOKBC32TR
At1g06630	BOGCD27TR	BONDW55TF	BOGKL18TF
At1g22910	BOHKG15TR
At1g70900	BOIGU13TF	BOIGF63TR	BOGXA40TFB	BOGXA40TF
At4g29260	BOGUS83TF	BOMJR83TR	BONKI65TR	BOGXA72TFB
At1g68060	BONJA78TR
At5g49450	BOHKM17TR	BOGLO39TF
At3g60990	BOHRC82TR	BONQU72TR	BOHRU56TR
At3g06790	BOMOI34TF	BOHAO49TR	gnl|ti|104026680
At3g06830	BOMOI34TR	BOMLX58TR
At4g34770	BOHLC65TF	BOHWK73TR	gnl|ti|103283435	gnl|ti|104042152
At3g03440	BOHFT94TR	BOMLJ86TR
At1g02740	BOGOY68TR
At5g62000	BONEW15TR	BOHYK71TR	BOOAQ55TF	BOGRU91TF	gnl|ti|104061246	gnl|ti|104066017
At5g64920	BONLP81TR
At5g65890	BOIBT47TF	BOIBT47TR
At5g28950	BOMER01TF	BOGDW15TR	BOMNM55TF	BOGIG05TR	BOGUT13TF	gnl|ti|103275808	gnl|ti|103998485	gnl|ti|104024073	gnl|ti|104041400	gnl|ti|104065157	gnl|ti|104067874
At5g57100	BONQX09TR	BONPE68TF
At4g27140	BONRN57TF
At2g07710	BOGFD36TF
At1g54115	BOGKW08TF
At1g21970	BOGLJ55TF
At1g66140	BOHNG24TR	gnl|ti|104040609
At3g25640	BONBH02TR	BONML27TR	BOMLD45TF	BOMQB46TF	BOHLB78TF	gi|18880208|gb|BH745415|BH745415
At5g07030	BOMRC41TR	BONFD63TR	BOHUY54TR	BOMDC18TF	BONEN31TF	BOHWU32TR	BOMFC84TF	gnl|ti|103317027
At5g46115	BOHCH82TR	gnl|ti|104007391
At1g23610	BOMRF42TR	gnl|ti|103280348
At5g64040	BOIEK53TF	gnl|ti|104006493
At4g14520	BOMRL44TR	gnl|ti|103296258
At5g27340	BOHIF58TF	BOGPQ45TR	BOGUO11TF	BOGIB34TR
At2g16280	BOGNH12TR	BOMHH64TR	BOIBP63TF	gnl|ti|103302612
At2g03670	BONCM55TF	BOGWY21TFB	BOGIB40TR	BOGWY21TF
At3g57120	BOMHR10TR	BOMCB73TF	BOGNB77TR	BOMPS76TR	BOGDR52TF
At5g42950	BOGZI06TR	BOKAR24TF
At3g17710	BOGZL07TF	gnl|ti|103314075	gi|18876144|gb|BH741531|BH741531
At1g23310	BOGNW17TR	BOMEB65TF	gnl|ti|104006599
At2g38240	BOHWP53TF	BOGFD70TF
At5g54880	BONFA60TF	BONFA60TR	BOHZJ91TF	BOGUO23TF	BOHRT30TR	BOMBA13TF	gnl|ti|104017328
At3g09090	BONQW50TF
At2g28360	BOIHK62TR	BONED66TF	BOHAJ08TR	BOHAS33TF	BOGSA41TF	BOGKJ21TF	gnl|ti|104069703
At4g27290	BOIHN63TF	BOIHN63TRB
At3g62650	BOHWE09TF	BOMMO87TF	BONNP44TF
At1g60300	BOHQV38TR	BOGCZ38TR
At5g22360	BOMDM94TF
At3g52380	BONQO07TR
At4g05497	BOMDP95TF	BOHCU05TR	BOGIV10TF
At3g48420	BOMOR38TR	BONLU82TR
At5g16830	BONFP65TF	BOHPM95TR
At4g15000	BOGFL80TR	BOMEF11TF	BOMDE80TR	BOHJZ06TF	BOGKE52TF	BONJT92TF	BOHZU46TR	BONLJ59TR
At4g04480	BONLS83TR
At1g71770	BONLV84TF	BOHMA70TR	BOGTL43TF	BOHCH16TF	BOGHQ82TR	BOMBZ07TF	BONJP56TR
At5g59920	BOMKU20TR	BONSI13TF	BONLP91TF	BOGZC39TF	BOHYM91TR	BOIES61TR	BOHJF39TR	gnl|ti|103260488
At5g01550	BONLE38TF	BOHCX41TF	gnl|ti|103295165
At3g52250	BONFV67TF	BOHTB78TR
At2g27730	BONRN58TF	BONAE74TF
At3g27160	BOGRJ73TR	BONAE12TF	BOGUR07TR	BOGRC62TR	gnl|ti|104068422
At5g67540	BOIDO04TF	BOIDO06TF	gnl|ti|104045379
At4g37260	BOHNG25TF	BOMAW65TR	BOGKS96TR	BOGNW92TF	BOMFI88TF	BOGSA23TF	BONKJ43TF
At4g28560	BONRQ59TF	BOMGE62TF	BOGMJ83TF	BOIFN33TR
At5g37160	BOGRP75TF
At3g58000	BOGLP58TR	BOIHR73TRB
At5g23450	BONBN05TF	BOGFI21TF	gnl|ti|104011396
At1g70000	BOGXY95TR	BOMNQ18TR	gnl|ti|103323659	gnl|ti|104045612
At5g64620	BOGYX01TR	BONCR29TR	BOMRL02TF	BOMPW58TR	BOMNT58TF
At5g46350	BOMFF09TF	BOGQK93TF	gnl|ti|104044845
At5g60700	BOGTH30TF	BOGTH30TR	BOMIH85TR	BOGDP51TF	BOKAI93TR	BONHW71TF	BONHW71TR	gnl|ti|104000439
At3g18020	BOHCQ86TR	BOGLE36TF	BOGZP31TF	BOGUC80TR
At3g53560	BONOM90TR
At5g25460	BOGTK31TR
At1g13410	BOHUO96TR	BOMOC56TF	gnl|ti|104030015
At5g45700	BOMRU48TF	BOGTH58TF
At4g18290	BOIEW58TR	gnl|ti|103993269	gnl|ti|104063789
At3g05420	BOGBY25TF	BONHO71TF
At1g14010	BOGTQ33TF	BONCF25TF	gnl|ti|103325830
At4g10320	BOGIO90TF	BOOAK41TF	BOOAK41TR	BOMKG68TF	BOGEC56TF
At5g60390	BOMRX49TR	BOGFS69TR	BOIGP02TR	BOMLO79TR	BONMH96TF	BONAU15TR	BOMRW49TR	BOGYH18TF	BOMNK56TF	gnl|ti|103298463
At5g57390	BOGZW52TF
At4g16690	BOHQD33TF	BOMHE67TR	BOMKJ83TR	gnl|ti|104008025
At5g02600	BOHVW05TF	BOGKP53TF	BOGIB96TR	gnl|ti|104076188
At1g05520	BOHQX80TR	BOHYB36TR
At1g15760	BOGID46TR	BOMGB74TF	BONCU24TF
At5g49550	BOGIX93TR
At3g55930	BOIGR14TF	BOGEQ91TF
At1g04630	BOHWM53TF	BOGNE37TF	BOMNY36TF	BOGSF66TF	BONMP33TR
At3g10420	BOOAV10TF	BOOAV10TR	BOGON30TF	BOGRX90TF	gnl|ti|103999413	gnl|ti|104064047
At3g53490	BOGNZ19TR
At3g58790	BOMCN44TR	BONFQ28TF
At3g57980	BOMOI36TF
At1g21920	BOGKB03TF	BOOAA29TF	gnl|ti|104008541
At4g02720	BOHFT96TF	BOGTL36TF	BONIN80TR	BOHTE60TR	BONBI24TF	gnl|ti|104008185
At5g38660	BOMII19TR	BOHMJ27TF
At5g24550	BOICD95TR
At3g01680	BOMEL01TF	gnl|ti|103279368	gnl|ti|103279479
At1g27310	BOGRA71TF	BOHAO31TR	BONCB73TR	BONRA58TF	gnl|ti|103987535
At1g27320	BOGRA71TR	gnl|ti|103247155
At1g21370	BONFS67TR
At5g23190	BOMKX22TF
At3g62370	BOHNU71TR	BOHUN67TR	BOMIG44TR	BOGKQ87TR	BONBR46TF	gnl|ti|104074084	gi|18877682|gb|BH743068|BH743068
At1g50230	BOHHR53TR	BOIBM43TF	BOGKR51TF	BOMFZ29TF
At2g31610	BOHND25TF	BOMMR84TF	BOGGL28TR	gnl|ti|104052728
At5g19990	BOGXM92TR	BONJG80TF	BOGLK52TR	BOMME46TR
At1g76160	BOGLG56TR	BONDT19TR	BONGH56TF	BOMGB31TR
At3g13065	BOMFK52TR	BOHIR84TR	BOHFW32TR
At2g45240	BOIEB52TF	gnl|ti|104048157
At2g20120	BOMRZ91TR
At1g35330	BOGLP59TR
At5g27630	BOHTV48TF
At1g53750	BONHW26TR
At4g02430	BOGHY43TF	BOGZU49TF
At4g38140	BOHJY13TF
At5g10310	BOGUA80TR	BOHJY48TR	BONAQ86TF	BOHGT58TF
At3g52260	BOHJY13TR
At3g02340	BOIEW59TR	BOHQQ18TR	BOHNW28TR
At3g10680	BOMAS89TF	BOHXV87TR
At1g04450	BOHVQ04TF	gnl|ti|104065016
At1g29430	BOHWD51TF
At5g57170	BOGIR92TR	BOMRA39TF	BOIGS46TF	BOIGS46TR	gnl|ti|103257350	gnl|ti|103301843
At1g19700	BONCS59TR	BOHTS85TF	BOOAH07TRB	gnl|ti|103249556
At4g09890	BOIGL13TF	BOIGL13TR
At4g12800	BOGOJ66TR
At3g10360	BOHKG18TR	BOOAP65TF	BOGGU39TF
At1g71870	BOMIQ63TF	BOOAN36TF	BOOAN36TR
At2g34650	BONQF06TR	BOMIY06TR	gnl|ti|103993083
At3g56950	BOMIZ66TR	BOHUV53TF	BOHZM02TR	BOKBC16TF
At2g40150	BOIBN48TF
At1g17090	BOGQH23TF	gnl|ti|104066083
At1g29970	BOHMV21TF	gnl|ti|104036707
At5g62350	BOMOO39TR	BONSF80TF
At2g37975	BOGKH06TF	BOGSN38TF	BONKM23TR	BOGKO40TF	BONMY34TF
At3g09590	BONQO09TF	BOIHD26TR
At3g06895	BONFM66TF	BONQZ56TF	BOHVD54TF	BOHUK25TF	BONRF45TF	BOGNN52TF	BONCH65TF	BOMRW10TF	BOHAJ73TF	BOMRQ51TR
At5g09440	BOHNR71TR	BOMAZ41TF	BOGIA01TR	gnl|ti|103256563
At5g44130	BOGKQ09TF	BOMMU41TR	gnl|ti|103997265
At5g48560	BOGQT27TR	BONEP21TR	BOMGJ70TR
At2g31590	BOGRG74TR	BOGZG11TF	gnl|ti|103314602	gnl|ti|104072203
At5g28890	BOHNU72TR	BOMBH93TR	BOHNR12TF
At5g51090	BOGRJ75TR	BOMSL50TF	BOHBH16TR
At5g18520	BOHHA08TR	BOHMM58TR	BOHJZ73TF
At2g30440	BOHBR37TR	BONBP80TF	gnl|ti|104000370
At4g09850	BOMRC44TF
At1g11280	BOMRC44TR	BOMQL56TF
At5g16190	BOHNM29TF
At3g49990	BONNT43TF	BONAR35TF
At1g07610	BOGTE31TF
At1g13080	BOHPV30TF	BOHQR84TF	BOMEC09TF	BOGZO18TF	BOGAW34TR	BOHGD84TR	BOGDI20TR	BOGPF66TF
At1g22710	BOGHY44TR	BOMNS70TF
At1g04890	BOGBV26TR	BONKB32TR	gnl|ti|104049535
At5g43190	BOMNR30TF	BOGNO78TR
At5g60960	BOMHO12TR	BONMN47TF	BOMGD54TR	BOGZA52TF	BONCA23TF	BONEX88TR	gnl|ti|104071308
At4g36980	BOGNN17TF	BOMKB84TF
At3g55030	BOGTQ35TR	BOHRR91TR	BOGWV09TF
At5g16285	BOGZW54TR
At4g37790	BONIV78TF	BOHBJ42TF
At5g22090	BOGIR93TR	BONHP84TF	BOHKU91TF	BOHKU91TR	BOHBR75TR	BOHVP94TF	BOHCP89TF
At3g47630	BOMHX15TF
At5g66940	BOHKA17TR	BOIEU23TF	BONJQ52TR	BOGWY84TFB	BOMNT51TF
At1g66390	BOHER46TF	gnl|ti|103254308	gnl|ti|103997654
At3g20080	BOOAS11TR
At2g23520	BONQN50TR
At5g23900	BOHKD18TR	BOHRH33TR
At1g62830	BONEH14TR	BOHIT39TR	BONLD51TR
At4g33230	BOHWM55TF
At4g38200	BOHKG19TF	BOGQG23TF	gi|18879463|gb|BH744726|BH744726
At5g30470	BOGOM68TR	BOGUP88TF	BOHXK28TR	BONRH91TF	BOHAC80TF	BOMQS90TF	BOHNW87TF	BONCU72TF	gnl|ti|104008797
At3g58410	BOIGU17TF	BONPL74TR	gnl|ti|103300010
At4g39756	BOOAY13TF	BOGEB74TF
At4g28025	BONQC06TF	BOGKD82TF	BOHJK12TR	BOHUX24TF
At5g18830	BONQW53TR	BOGOB55TF	BOGKI08TR	gnl|ti|103254765
At1g10340	BOIHN66TF	BOHMS70TR	BONAW52TF	BONAW52TR	BOGJL31TF	gnl|ti|103996777	gi|18876588|gb|BH741975|BH741975
At3g43170	BOHWV58TR	BOGSX16TR	BOHMV90TR	BOGMQ96TF
At5g55980	BOGWH41TR
At4g00810	BONQI08TF	BOGDE06TR	BOGOQ83TF	BONAP01TR	gnl|ti|104047062
At5g60860	BOHYH11TR	BOHYC22TR	gnl|ti|104030346
At4g09360	BOHBC33TR	BOIDD09TF	BOGZM47TF
At3g02740	BOGKH07TR	BONAQ28TF	BONCM10TR
At1g23530	BONLV87TF	BONLV87TR	BOHUW17TR	BOHGH09TR	BOHNV92TF	BOHRF52TR
At5g07320	BOMQX41TR	BOMDT80TR	BONJN05TR
At5g64940	BONHB21TF	gnl|ti|103986510	gi|18878922|gb|BH744251|BH744251
At3g52500	BOHNR72TR	BOGNH92TR
At1g09770	BOHBO37TF	BOGJT41TR
At5g18580	BONNN42TR	BOHFS68TR	gnl|ti|104023710
At1g55620	BOGBD21TR	BOGVK45TR	BOIGW72TF	BOMGB76TF	BOGSF03TF	BONKU20TF	BOHRB43TR	BOMJM30TR	BONOD11TF	BOHQW94TF	BOHXM24TR	BOMIK38TR
At1g01980	BONBK07TF	BOHFP06TR	BOHMN75TF	BOMCK11TR
At1g13060	BOMFQ56TF	gnl|ti|103289797
At3g13290	BOGBG22TR	BOHYK50TR	gnl|ti|103325020
At4g38360	BOIDU09TF	gnl|ti|103267155
At1g66510	BONOD90TR
At4g16745	BOGYR02TF	BOIEH26TR
At5g47455	BOHJJ10TR	gnl|ti|104026228
At1g56060	BOHCK87TF	gnl|ti|103319743
At2g05250	BOMRZ93TF	BOMBA39TF	gnl|ti|104005956
At2g03050	BONHQ26TF	BONRG76TF
At4g17390	BOGNS60TF	BOIDH50TF	BOMIM69TF	BONQD68TF	gnl|ti|103255721
At1g80720	BOGZH50TF
At1g09575	BOHJP12TF	BOGNJ65TR	BOGQI40TF	BOHUC32TF	BOOAR10TR	BOOAI17TR	gnl|ti|103267175
At1g23860	BOGHS43TF
At5g06010	BOHCQ89TF	BOGZX12TR	gnl|ti|104025397
At1g09270	BONHW28TR	BOHEF50TF
At2g04135	BONOP94TF	BOMPN94TF	BOMNB27TR	gnl|ti|103319793
At5g30510	BOGBV27TF	BOICR03TR	BOGQL60TR	BONQS59TF
At1g22540	BOGTN35TF	BONAH93TR
At5g17710	BOGIL92TF	BOICC27TF	BOICC27TR
At5g54130	BOGBY28TR	BOIFR22TR	BOMKS30TF	BOHKG75TF	BOHNR21TF	BOKAH65TR	gnl|ti|104071755
At5g66130	BOMNU32TF
At4g13670	BOGIO93TR
At5g66120	BOMNU32TR
At1g09750	BOMNX33TF	BONAN03TF	BONLC32TR	BOOAU08TF	BOOAU08TR	BOGAX34TF
At1g48930	BOHVT07TF	BOMBP55TF
At5g28460	BOMCY91TR
At5g08070	BOMIK63TR	BOHZL38TR	gnl|ti|104074867
At5g54190	BOOAS12TR	BONRT85TR	BOGUN75TF
At5g44410	BOHWM56TF	BONPN16TF
At4g27860	BONEK16TF	BONDY60TR
At5g50290	BOIBV93TR
At2g15530	BOOAY14TF	gnl|ti|103248753
At1g29330	BOIBY94TF	BOIBY94TR	gnl|ti|103985337
At1g31310	BOMOZ85TF	BOHGX80TR	BONBS91TF	BOMII79TF	BONKY06TR	BONBB87TR	BONQH13TF	BONQH13TR	BOMNW42TR
At2g30550	BONQZ55TF	BONJU22TR	gnl|ti|104004257
At1g70710	BOHYE11TR
At1g70850	BOHSV40TF	BOHMQ24TF	gnl|ti|103260703
At5g53890	BONQI09TF	gnl|ti|103248794
At5g58130	BOMKI20TR	BOMLT46TR
At5g45390	BOHNI70TF	BOGUV96TF	BOGQL79TR
At1g29910	BOGFI83TF	BOMHN83TR	BOHOQ15TR	BOOAT07TR	BOHNS70TR	BOHKM71TF	BOMEP35TR	BOMAG37TF
At2g37110	BOHHF52TR	BOMBF19TF	BONCQ48TR	BOIBZ83TF	BOHFK34TF
At2g43200	BONFM68TF
At3g58870	BOIDT50TR
At2g43210	BONFM68TR	gnl|ti|104023352
At1g63740	BOMEO05TF	BOIEB74TF	gnl|ti|104001695
At2g06000	BOMLH71TF	BONPS17TR	BOMGM67TR
At5g65925	BOGQT29TF	BOMRC91TF	BOMNS43TR	BOMRS71TF	BOGAW59TR	BOMOT26TF	gnl|ti|103294439
At3g06460	BONBS51TF	BOGZU72TR	gnl|ti|103282871
At5g22010	BOHTX92TR	gnl|ti|103261801
At1g04390	BOHZJ64TR	BOGTA47TR
At3g46500	BOMRQ91TR	gnl|ti|103991777
At1g20780	BOGXP96TF
At1g45688	BONNN43TF	BOHVP87TR	BOGFB26TR	BONPJ29TR
At5g06130	BONBY53TR
At3g12010	BOMRT92TF	BONDX27TR	gnl|ti|104012100	gnl|ti|104050143
At5g19050	BOHZP66TF	BOMOQ12TR
At5g05480	BOMRC46TR	BOMCC38TR	BOMQN38TF	BONHF71TF
At2g45000	BONOD91TF	BOMOF02TR
At4g12390	BOHCK88TF
At1g61450	BOHCK88TR
At1g15730	BOGYU04TF
At2g18193	BOHZV68TR	BOOAD32TR
At5g48840	BOGHP43TF	BOHNP38TR
At5g18670	BONHT28TF	BOGYB95TF	BOMMO77TF	BOGIW86TF	gnl|ti|103304827
At5g40400	BOGHP43TR	BOIEI68TR	BOHBN20TF
At2g29600	BONCD57TR	BONDH39TR
At1g13270	BONCG58TF	BONLH74TR	BONPI49TF	gnl|ti|103249469	gnl|ti|104027115
At2g46540	BONDW10TF	BOMCU27TF	BOGZZ24TR
At5g16400	BOGTK35TR	BOHGQ63TR
At2g35740	BOHJV15TR	gnl|ti|103311951
At3g13200	BOGZQ54TF	BONLM08TR	BONDT77TF	BOGZV29TR
At1g60830	BOGBV28TF
At4g25610	BOHVQ07TF	BOHDX69TR
At1g31770	BOOAM11TF	BONNW96TF	BOHQL45TF	BOGEU44TR
At1g32120	BOGIR95TR	BOMPS80TR	BOHCQ49TF	gi|18848574|gb|BH740368|BH740368
At5g34875	BONPX04TF	BONAE22TR	BOHQE89TR
At1g72200	BOOAP12TF	BOMGG31TF	gnl|ti|103271173	gnl|ti|103271278	gnl|ti|103274962
At4g16765	BOHQD37TF	BOHUT27TF
At4g37750	BOGEA30TF	gi|18877750|gb|BH743136|BH743136
At1g14420	BONKH33TF	BOIBP95TR	BONLJ13TF	BOHDW53TR	gnl|ti|103323208	gnl|ti|104060221
At5g61865	BOGJW03TR	BOOAA33TF	BOMLP23TR	BONPK29TF	gnl|ti|103265606
At1g04550	BONKN35TF	BONKN35TR	BOGBH91TR
At5g58850	BOMOT84TF	BOHGG46TF
At1g70600	BOIHH66TR	BOMGH61TR	BONOB51TR	BONIB38TR	BOMMF59TR	BOMKM05TF	BONKX22TR	BOHNG82TF	BOGSX58TF	BOHFQ29TR	BOGCH64TF	BONJO89TF	BONMV58TF	gnl|ti|104019491	gnl|ti|104070321
At4g26420	BOHGG02TR	BOHGA77TF
At4g28040	BONEN18TF
At1g13340	BOHMM21TF	BONRI47TF	BONRI47TR	BOMAT96TF	BOGAU43TR
At5g52470	BOGQS70TF	BOGNJ77TR	BOGIR28TF
At1g21630	BOIHK67TR	BOGKH59TF	BOMMS33TF	BOMNT41TF	BOMDY66TF	gnl|ti|104069231
At5g45880	BOGEM34TF
At4g30570	BOGQB24TR	BOHVF22TR	BOGGR57TF	gnl|ti|103256766
At4g24030	BONKW38TF	BOIBX48TF	BOGQN75TR	BOMRE52TF	gnl|ti|103990364	gnl|ti|104053548	gnl|ti|104061440
At3g20220	BOHBQ80TR
At4g02600	BONKZ39TR	BOGVF21TF
At2g32860	BOIDQ50TF
At2g01570	BOHGS06TF	BOMAZ95TF	BOGYB03TR	BOHUA01TR	BOMEH23TR
At2g10975	BOHGS06TR	BOGJT23TF	BOMPA16TF	BOHFG24TR	BOHWK35TF	BOMGP03TR	BOGGZ39TF	BOGFQ46TF	BOHMN34TR	BOHFF04TF	gnl|ti|103255612	gnl|ti|103260699	gnl|ti|104016705	gnl|ti|104022994	gnl|ti|104049906	gnl|ti|104052721
At1g12040	BONBM50TR	BOMLZ19TR	gnl|ti|103249596
At4g33800	BOIDF06TR	BOMHD48TF	gnl|ti|104059169
At4g02130	BOGLA58TF	BOGHW26TF	BOHOE42TF	BOMQR03TF	gnl|ti|103303254	gnl|ti|103319938
At3g30240	BOMER07TR	BOMAW60TF	BOHRP65TF	BOHMN01TF	gi|13952981|gb|BH008358|BH008358
At5g42170	BOGWW48TF	gnl|ti|103302065
At4g20360	BOMKX26TF	BONOZ55TF	BOHYH56TF	BOMOZ01TF	BOGHR12TF	BONJY45TR
At5g26930	BOHNU75TF
At4g28570	BOGFU88TR	BOGGW41TR
At3g25140	BOGHD40TF
At3g61980	BOHZM66TR
At4g33030	BONBY54TR	BOHSW89TR	BOGPR84TF	gnl|ti|103292686
At2g06210	BONBH08TF	BOHGS66TR
At1g63320	BOMRC47TF	BOGPM41TR
At5g54800	BONBK09TR
At4g31850	BOMLW77TF	BOHPL91TF
At5g50335	BONHQ28TR
At2g29460	BOGYU05TF
At3g59790	BONCA57TF
At5g58640	BOHVE04TF	BONSN61TR	BOHAC75TR	BONLZ92TF	BONDR20TF
At1g21065	BOMBW41TR	BOHYB65TF
At3g07690	BOMNL31TR	BONFV87TR
At1g27695	BOHEC44TF
At1g27690	BOHEC44TR	BOGUA13TF
At1g67790	BOGZQ55TF
At1g03940	BOGIL94TR	BOOAA31TR
At3g12600	BOMIE63TR	BONIP82TF	BOGWB62TF	BOGAD78TR
At2g38770	BOMOK82TF	BOGVC95TF
At2g37370	BOOAP13TF	BOGMQ54TR
At4g11350	BOMHX18TR	BONBS24TR
At4g20850	BOMIK65TF	BOHKY20TF
At2g47330	BOGJT03TF	BOMSV35TF	BOGUO50TR
At5g07140	BOOAS14TR	BOMSG28TF	BONEA93TR	BOGPX28TR	BOHEG75TR	BOMLE18TF	BOHYD01TF	BONQT13TF	gnl|ti|103326494
At1g48630	BONKK35TF	BOMAT54TF	BOHBI69TF	BONQS04TF	BOGHW53TR	BOHYA08TR	gnl|ti|104042329
At4g23280	BOIBB48TF	BOHAP30TR	BOGQO36TR	BOIBB48TFB	BOIBB48TFC
At3g47430	BOGEG33TF	BOHXQ79TF
At4g23240	BOIBB48TR	BOMQM87TRB	BOIFY22TF	BOHKK56TR	BOHGS94TR	BOGAZ72TF	BOHKW78TF	gnl|ti|103294843	gnl|ti|104074466
At3g47440	BOGEG33TR	BONBM58TR	BOGSC25TR	BONJJ14TF
At3g57990	BOMIQ67TR
At3g18990	BOIHH67TR	gi|18880630|gb|BH745795|BH745795
At3g45440	BOMIW69TR	BOGJU51TR	gnl|ti|103321494	gnl|ti|103991604
At5g27410	BOHMS24TR
At3g16490	BONGW20TF	BONGW20TR	BOMLT87TR	BOHON56TF	BOGTL64TF	BOGHL32TR	BOOAO10TR	BOGND32TF	gnl|ti|103271442	gnl|ti|104001920
At5g22880	BONLM87TR	BOGHU24TR
At1g69010	BOHBT82TF
At5g39290	BOMEI05TF	BOOAB37TF
At1g11300	BOHYQ17TF	BOGNP66TF	BONBB67TR	BOIGV48TF	gnl|ti|104034178
At4g20030	BONHS70TF	BOMMR63TR	BOHFE22TR	BONJR95TR	BOGEG07TR
At5g66280	BOKAU69TR	BOMLS21TR	BOIBL60TF	BOIBL60TR	BOGEM43TRB	BOGGI43TF
At3g54080	BOHYT18TF	BOHKQ15TF	BOGJE68TF	BONKM23TF	gnl|ti|104038249
At1g72810	BOHNA29TF	BONKB34TR	BOMEZ61TR	BOMCS31TF	BONHJ19TR	BONPB26TR
At3g63270	BONBS53TR	BOGVO09TR	BOHIM59TF	BOGFT47TR	BOGKE93TR
At2g38970	BONNH43TR	BOMBA22TF	BOGFF63TFB	gnl|ti|104003480
At2g44550	BONBB07TF	BOHCA50TR	BOMDO87TF
At5g62390	BOGYI02TF	BOHHE65TF
At3g59830	BOMLN75TF	BOGOF10TR	BOGLH52TR	gnl|ti|103988680
At1g76790	BOGSZ31TR	BOGEH76TF
At2g46170	BONHK27TF
At5g56780	BONNN45TR
At1g24706	BOHAV45TRB	BOMCL15TR	BOMCL62TR
At5g64530	BOGTB34TR
At5g59220	BOMHZ60TF	BONAI61TR	gnl|ti|104018270
At1g09160	BOHVE05TR	BOGZG52TRB
At1g78800	BONPI01TF
At4g23700	BOGHV47TF	gnl|ti|103246798
At3g29230	BOMOB80TF	BOHHH79TF
At5g23370	BOOAJ12TF	BOGKV69TR	BOGBC84TF	BONPH01TR	gnl|ti|103258217	gnl|ti|103277301	gnl|ti|103278823
At4g16490	BOGJK01TR	BOMOK91TF	BONII11TF	BOOAO17TF	BOOAO17TR	BONBU66TF
At5g40950	BOMOH82TR	BOMOT02TF	gnl|ti|103992388	gnl|ti|104005284
At4g32080	BOHQR84TR	gnl|ti|104017405	gnl|ti|104073512
At2g18230	BOGUG87TR	gnl|ti|104060080
At1g09740	BOGPT21TR	BOHNR95TF	BOHBP57TR
At5g17480	BOHQX86TF
At1g69440	BOIBP94TF
At2g21740	BOIGO19TF	BOHHW48TR
At1g12940	BOMCK49TR	BOMCK68TR
At3g26750	BOGJW05TR
At2g43500	BOIBV96TR
At1g22610	BONEK19TR	gnl|ti|103999232
At3g22930	BOGEJ35TF	BOHTS84TF	BOMEY35TF	gnl|ti|103319602
At2g39280	BOKAC64TF	gnl|ti|104075245
At4g24440	BONFA67TR	BOGWR42TRB	BOGFE44TRB	BOIDH70TR	BONRE91TF	BONRE91TR	BOHZZ85TF	BOHCZ33TF	gnl|ti|104036857
At1g60710	BOHYV60TR	BOGJT39TF	BOGSX59TR
At4g34520	BOHAV15TFB	BOHKU08TF
At5g51980	BOGKS55TR	BOMNZ83TR	BOICL16TF	BOMDF43TR	BONGL71TR	gnl|ti|103986199	gnl|ti|104025315
At1g12770	BONLJ87TF
At3g28750	BOMKO25TF	BOGVL59TF	BONDK76TF
At2g43710	BOMLB72TF	BONHU92TF
At4g34850	BOMEO08TF	BONBT12TR	BOHQW40TF	BOGXJ37TF	gnl|ti|103251777	gnl|ti|104061875
At4g34810	BOMEO08TR	BOGPD17TF	gnl|ti|103279058
At5g46070	BONHB25TF	BONHB49TF
At2g32170	BOHNR76TR	BOMNF91TF	BOMDI66TR
At3g07525	BONBS54TR	BONOW93TF
At5g14520	BOMLN76TF
At3g14930	BOGBU71TF	BOHVK49TF	gnl|ti|103255308
At2g24550	BOHZM68TF	BOHUA13TF
At3g14920	BOGBU71TR	BONKI19TF	BOHVK49TR
At5g32621	BOGYO05TF	BOHJL71TR	BOMKE83TF	BONHR18TR	gnl|ti|103293957	gnl|ti|103297625
At1g69740	BOHPM32TR	BONAQ23TR
At1g11925	BONNT48TF	BOGJO45TR
At3g15200	BOHJM15TR	gnl|ti|104019066
At3g20050	BOHVB05TF	BOMLE94TR	BOGHQ53TF
At3g20060	BOHVB05TR	BOMLE94TF	BONBW68TF	BOMPY80TF	gnl|ti|104012779
At3g24240	BOHPS34TF	BOGAH47TF
At2g04900	BONDT12TF	BONDT12TR
At4g25710	BOGBP29TF	BOGRA20TF	BONDJ28TR	BOGZS75TF	BOGXW24TR	gnl|ti|103296736	gnl|ti|104071348
At1g73140	BOHVH07TF	BOIDY07TR	gnl|ti|104003345
At1g17340	BONPL03TF	BOMEC10TF	BOHFO83TR	BOGOW66TR
At1g58225	BOMBZ44TR	BOMRM62TF	BONBR34TR
At3g58110	BOHPY36TF	gnl|ti|103987590
At5g44700	BOMNO34TR	BONOW71TF	BOOAA58TR	BONAY29TR	gnl|ti|104056394
At2g18840	BOGHY49TF	BOHJI62TF	BONGH50TR	BOGBY77TR	BOHUH58TF	BOHLQ39TR	BONCZ93TR	BOMKW14TR	BOGOS22TR	BOMOZ41TR	gnl|ti|104019450
At2g46310	BOMCE48TF	BONLR72TF	BONLR72TR	gnl|ti|103985369
At3g54670	BOHKR68TR	BOGCX26TR	BOMHM72TR	gnl|ti|103288442
At2g24180	BOOAP15TF	BOGGF59TR
At5g57980	BONEE18TR
At1g07370	BOHAR32TF	BOOAP47TF	BOHAN03TF	BOHFB31TR
At4g32610	BOHGU50TR	BOMLZ20TR
At3g03800	BOGJW06TR	gnl|ti|103247186
At4g24070	BOMQF40TF	BOGKY04TR
At3g27930	BOGKP55TR	BOHTG76TF	BONOA07TR	BONCN84TR	BOGAC17TF	BOMPY91TF	BOHGX23TF	gnl|ti|104020761
At2g01200	BOHTF90TF	BONNG28TF	BOMGN08TF
At3g08730	BOKAI67TF	BOGFK50TF	gnl|ti|103319499	gnl|ti|103997580	gnl|ti|104056975	gi|13957333|gb|BH011138|BH011138
At1g26850	BOGWH46TR	BOHQK54TF	BOGIO41TR	gnl|ti|103324392
At5g17820	BOHMV27TF	BOGVK48TR	BOHLX05TF	BOHSR64TR
At1g63910	BOMRB90TF
At1g34370	BOHGS09TF
At3g09110	BOHMY28TR
At1g50040	BOMRN94TR	BOMFL25TR	BOMMP73TR
At3g08505	BOGBR71TR
At5g02710	BOHPD30TR	gnl|ti|104035475
At5g17350	BONBV56TR	BOMLI70TF	BOMRU92TF	BOMPJ79TF	BOHEC11TR
At3g19400	BOGBX73TF	BOIEC25TF	BOGYX81TR	BOHBZ21TR	gnl|ti|103293864
At5g14950	BONDK10TR	BONFP96TF	BOMET95TF
At1g12800	BOMQJ83TRB	gnl|ti|103992585
At1g19320	BOMNC31TR	BOHBW21TF
At1g59620	BOGTB36TR	BONQK70TR	BOHPZ46TF	BONFV09TR	gnl|ti|103997574	gnl|ti|103997848
At4g03190	BOGTY84TF	BOGTY84TR	BOIGM43TF	BOIGM43TR	BOHEA84TR	BOOAU19TF	BOOAU19TR	gnl|ti|104038953
At5g55090	BOGYX09TF	BONSF35TF	BOMNR87TR	BOGNY06TR	BOHRE77TR
At1g72190	BOHVE07TF	BOMJV29TF
At1g14200	BOIGQ62TF	BOGDY35TR	BONLF26TF	BOGTY39TF	BONKE06TR
At5g06930	BOMBW44TR
At2g23150	BONEG60TR	BOMQY22TF	BOHEP79TR
At2g47580	BOHPV36TR	gi|13955524|gb|BH009625|BH009625
At2g28100	BOGCF78TR	BOHOL35TF	BOIHN49TRB	BONGV38TR
At2g01760	BOGZQ58TF	BOMMS16TR
At5g56910	BOMCP93TF
At1g68070	BOHAI30TR	BOHOL32TR	BONNH01TR
At2g36160	BOMNX38TR
At4g32040	BOGVW41TF	BOGVW41TR	BONNE80TF	BOGAT41TR	gnl|ti|104058521
At3g59350	BOMOK85TR
At2g25150	BOICL01TF	BOGOH65TR
At1g46264	BONEE19TR
At1g15380	BONEY66TR
At1g53000	BONKK38TF
At3g55400	BOICO02TR	BOGJI57TR
At5g26220	BOGQM72TF
At4g34090	BOHSM42TF	gnl|ti|104072649
At2g27180	BOGKM55TF	BONSF52TR	BONIZ79TR	BONLT89TF	gnl|ti|104033429
At1g02450	BOHGG06TR	gnl|ti|104038902
At3g13100	BONGN20TR	gnl|ti|103258204
At2g33255	BOIDH51TF	BONAE33TF	BOMFA16TF	BONPY16TF	BONBF25TF	BOGZS67TF
At5g23280	BONGW23TF	BOHFL76TR	BOGNL26TF	BOHCU03TF
At2g31550	BOGKV58TR	BONGM71TF	BOMEO39TR	BOGSL35TR	BOMJP24TF	BONGV23TR	gnl|ti|104045385
At5g59790	BOMRB91TF	BONCW13TR	gnl|ti|103986186	gnl|ti|103990207
At3g61630	BOMKL26TR	BOMKV20TR	BOHAM82TF
At2g03450	BOHYK18TR	BOGFP76TF	BOHJE45TR
At4g29920	BOMRE92TR	BOHYM64TR	BOMRO50TF	BONJG87TR	BONBN74TR	BOGOU47TF	BOHNZ54TR	BOGLV06TR	BONQZ06TR	BOHZO69TF	gnl|ti|104026444	gnl|ti|104036880	gnl|ti|104076504
At2g28190	BOMLH76TF	BOGXT79TR	BOMPM42TF
At3g13682	BONHE28TF
At1g06670	BOMGX11TR
At2g16405	BOGMW16TF	gnl|ti|103325219	gnl|ti|104050906
At3g47810	BOGHG45TF
At1g14380	BOGYO07TF
At2g14740	BOGNM64TR	BONNU81TR
At4g03520	BOMHT61TF	BOGDE35TR	BOHYL20TF	BOMMU02TF
At2g22890	BOMSV04TR	BONKY88TR	BOMID18TF	BOHPQ45TF	gnl|ti|103295963	gnl|ti|104033587
At4g03470	BOMHT61TR	BOGLX10TR
At4g39240	BOMBQ43TR	BOOAT26TF	BONPD53TF	BOGHM06TF
At4g22610	BONID79TF
At3g45220	BOIGK61TR	BOGEQ36TF
At1g29320	BOMNF33TR
At2g26000	BONJT31TR	BOHGO80TF	BOMRX86TF	BOGFW72TR
At5g19180	BONPF03TF	BOMIR92TR	gi|13950138|gb|BH011339|BH011339
At2g30200	BOGIC95TF	BONBQ60TF	BOMPZ09TF	BONBV01TF
At5g49320	BONDT14TF	BOGBU92TF	BOGZK82TF	BOMNH27TR	BOHBE35TR	gnl|ti|104052548
At2g04830	BOGIF96TF	BOGSQ32TR	BOHHV11TF	BOHEL76TR	BOGWG10TF	BOHJN66TF
At5g51830	BONEJ62TR
At4g37410	BOMNO36TR	BOGMX13TR	BOGVL74TF	BOMLZ48TF
At5g56210	BOIBD93TF	BONNL07TR
At2g14960	BONEM63TF
At5g18600	BOGUA88TF	BOGYR74TR	BOMIJ54TR	BOOAQ82TR
At2g05635	BONEB19TF	BOGTQ44TR	BOGZN91TF	BOHXF02TF	BOGDB28TF	BOMPP40TF	BOMLS30TF	BOMCA35TF	BOMCN04TF	BOGRI93TF	gnl|ti|103301094	gnl|ti|104053472	gnl|ti|104054980	gnl|ti|104075641
At5g54010	BOHGG07TF	BOMME92TR
At5g01830	BOHGJ08TF
At1g10560	BONAN04TF	BOMBF15TR	BOHHZ13TR
At3g15980	BOMQI43TF	BOHFG04TF
At4g27400	BOHGM09TF	BOGKO63TF
At4g27390	BOHGM09TR	BOMOM31TF	BONKL47TF	BONKL47TR	gnl|ti|104026681
At4g38970	BOKAI69TR	BOHVT51TR	gnl|ti|103322831
At1g55820	BOMKI26TF
At4g26840	BONGW24TR	BOGLC27TR	gnl|ti|104067525
At4g26050	BOHNF75TR	BOIDZ75TF	BOHBR82TR	BOIDY75TF
At2g24640	BOHMV29TF	BOMQJ46TF
At4g21560	BONAW07TF	BOGIJ54TF	BOGDH66TF	BOMIA81TF	gnl|ti|103293886
At5g10360	BOHHF58TR	BOGLN63TF	BOHGT58TR	BOHTR62TR
At5g09330	BONBM55TF	BOGAO91TR	BOGUZ16TF	gnl|ti|104061645
At5g64660	BOGTG80TF	BOOAU68TF	BOOAU68TR	BOHUO05TF	BOHUO05TR	BOGIC35TF
At5g54860	BOGYZ52TR	BOHRR29TR
At5g24090	BONHY76TF	BOHQP65TR	BONQV16TF	BONQS16TR	BONHV08TR	gnl|ti|103252679
At3g01360	BOHJD15TR	BOIFY64TF
At5g47740	BOHUZ05TF	BOHEF83TR	BOHCH59TR
At5g46800	BOGHG46TR	BONMZ60TF	BOGGS19TF
At4g38070	BONJQ31TF	BOGVK01TF
At4g17070	BONPC03TR	BOHJW18TF	BOHTU07TR	BONCW80TR
At1g67640	BONPF04TR	BOMAO15TF
At3g27670	BOMBW46TR	BONPI47TF
At2g31120	BOHQI85TR	BOMPO56TR	BONER86TF	BONER86TR
At1g55900	BOHPY39TF	BOGZK90TF
At5g15610	BONPO07TF	BONPO78TF	BOHIO30TR
At3g19290	BOHLY20TF	gnl|ti|103274188
At3g54130	BOMCP95TF
At5g11700	BONEP65TR	BOHKS22TF	BOMCK73TF	BOGJH39TR	BOIDP08TF	BOIDP08TR	BONQG38TR	BOOAC06TF	BONBR68TF	BONBR68TR
At1g22985	BOGEO81TF
At3g58710	BOGPT25TR	gnl|ti|103293189
At2g47730	BOHAL33TR	BOGCW05TF
At5g59845	BOHMA23TR	gnl|ti|103283972
At3g22690	BONKH39TF	BOGXE53TF
At4g02340	BOMEH50TF	BOHLR75TR
At5g17570	BOICO04TR	BOHRE29TR
At3g09970	BOGWP92TF	BOGWC57TF	BOMBJ66TF	BOMBJ66TR
At2g03710	BOMKQ70TF	BONEE52TF
At3g56060	BOMEN52TR	BOHDC71TR	BOGSC95TR	gnl|ti|104013386
At4g17050	BOGQP75TR	BOHRG92TF	BOGAT87TF	BONES33TR
At3g19130	BONLD89TF	BONDB12TF	BOHHS45TR	BOGIW76TF	BOGAF42TF	gnl|ti|104009140
At5g63620	BOGWV94TR	BONFV70TF	BOMCH58TF	BOIGT79TR	BONJX49TF	BONRB10TR	BOGKS10TR	BOGNM27TR
At4g32800	BOGQS76TR	BONQS37TF	BOGIP19TF
At4g25370	BONGQ23TF	BONGQ23TR	BOHHS17TF	BOMAO22TF	gnl|ti|104067066
At3g13090	BONMT41TR
At2g30120	BOMET54TR
At5g27840	BOGWY95TF	BOHRD88TR	BONFT89TF	BONGL50TR	BOGWY95TFB
At2g31090	BONBA52TF	BOGLE81TR	BOHSI66TR
At1g79660	BOMKZ73TF	gnl|ti|104069117	gnl|ti|104069127
At2g03810	BOMKI27TR	gnl|ti|104033648
At5g64110	BONNM90TF
At1g55020	BOHNF76TR	BOGEB59TF	BOGUR92TF	gnl|ti|103314779	gnl|ti|103320341	gnl|ti|104065078
At5g50780	BOHIS10TF
At3g42250	BOGGV41TR	gnl|ti|103306800
At1g01610	BOHHF59TR	gnl|ti|104000839	gnl|ti|104012832
At4g21710	BOHTO96TF	BOGVX26TF	BOGTO30TF	BOHHB17TF	BOMCC80TR	BONBM12TR
At4g36750	BOMQU48TF	BONMT47TR	BOHGS82TF
At1g01540	BOMFB59TR	BONRG08TF	BOMCI75TR
At2g10980	BOMGR11TF	BOHCB95TF	BOGDM40TR	BOMOR65TF	BONAI66TR	BOMHQ39TR	gnl|ti|103251914	gnl|ti|103252936	gnl|ti|103279443	gnl|ti|103316226	gnl|ti|103316329	gnl|ti|103991352	gnl|ti|104026483
At1g36675	BOMGR11TR	gnl|ti|104069019	gi|13953795|gb|BH008760|BH008760
At1g53380	BOGNA62TR	BOGTM47TR
At4g25570	BOHJO60TF
At5g07110	BONHB29TR	BOGCC80TR	BOMFB92TF	BOMLY95TF
At1g02816	BOGHU92TR	BOGFH17TF	BOHZO17TR	BOHDG54TR	BONGK96TF
At5g55950	BOGTM83TF	BOHUN09TR	BOMKE33TR
At5g53950	BOIFR14TF	BOGWX01TF	BOGBY32TR	gnl|ti|104054819
At2g42100	BOHUZ06TR
At5g23440	BOGYO09TR	BOHEK06TF
At4g32600	BONPC04TR	BONJU70TF
At1g20190	BOMHF18TF	BONBU41TR
At1g77090	BOIGQ65TR
At1g52415	BOGJY51TF	BOGLB59TF
At2g37260	BOMOB85TR	BOGCC90TF	BOMGY05TF	BOGYW10TR	gnl|ti|103247562	gnl|ti|104044449
At1g54090	BOGVQ42TF	BOMPL68TF	BOHEK57TR
At1g19340	BOMIB68TF	gnl|ti|103998359
At1g19350	BOMIB68TR	BOGRP96TF	BOGWN62TF	BOGYO55TR	BOHLB44TF	BONBU61TF	gnl|ti|103998249
At5g22890	BOIGZ68TR
At3g27830	BONKV85TR	BOHWS93TR	BONJN80TR	BOHNC02TR	BOHQI26TF	BONPW16TF	gnl|ti|104038145	gnl|ti|104054661	gnl|ti|104071222
At5g34853	BOOAM18TR
At1g65680	BOMJU21TR	BOGWR37TRB	BONIM27TF
At2g07721	BOHGO52TF	BOGWS79TFB
At5g65300	BONKY86TF	BOHJS25TR	BOGGK88TF
At1g14810	BOMDU04TF	BOKBC70TF	BOHJS47TF	BOHRN94TF	BOIDV76TF	gi|18878566|gb|BH743934|BH743934
At2g19480	BOGKD55TR	BOHWM83TF	BOMID37TF	BOMDS56TR
At5g42980	BOGWM92TF	gnl|ti|104045853
At1g17080	BOHMD25TR	BONSG08TR
At1g02230	BONQN59TF	gnl|ti|103260949
At5g24680	BOICO05TF	BOHCI46TF	BOGTA18TR
At3g27700	BOHMG26TF
At3g53740	BOICR06TF	BOMJX55TR
At1g12120	BOMQW90TF	BONEX78TR
At2g16960	BOIDE53TR
At2g39220	BONAK05TF	BOHCH96TF	BOGXT67TF	BOMBF65TF	BOHMZ50TF
At1g14750	BOGWB48TR	BOMBR43TF	BOGDQ70TF	BOHYM24TR
At5g48790	BOHYV65TF
At5g48760	BOHYV65TR	BOHQT08TR	gnl|ti|103254905	gnl|ti|103255000	gnl|ti|103295955	gnl|ti|104046180	gi|13951926|gb|BH007844|BH007844
At5g24165	BOIDK55TF	BOHAC46TR
At1g54530	BOMKF27TF	BONIU19TR
At2g33690	BOGFC89TF	BOMFF11TF
At3g11060	BOGBC70TF
At5g59250	BOIDQ57TR	BOICA51TF	BOICA51TR
At1g34220	BOGSK32TF	gnl|ti|104047614
At5g05070	BOIDT58TF	BOHQQ03TF	gnl|ti|104047940
At1g05280	BOGNA63TF	BOMAL20TF	BOMIU59TF
At5g58090	BOGTG82TF	BOMSL21TR
At2g31470	BOGMQ17TR	BOMML82TF	BOGCD94TR
At1g11920	BOGSW36TF	BOHMF13TF	BOHMF13TR
At5g48850	BOHEB91TR	BOHNZ95TF	gnl|ti|104064754
At1g48790	BOGHD47TF
At5g02260	BONJH30TR	BOMNK82TR	BONEO19TF	gnl|ti|104000860	gnl|ti|104067254
At1g32790	BOIGB61TF	BOHYF53TR
At2g47890	BOGHG48TR
At3g57540	BOHPM37TF
At4g26410	BOGZE58TF	BOMNV29TR	BONLQ12TR
At2g44050	BONDN15TF	BOHLP54TR	BONPS51TF
At3g48240	BOGTV87TR
At5g52010	BOMNZ83TF	BOGJM62TR	BOIFL46TR	BOMDF43TF	BOGJK61TR	gnl|ti|104055563
At3g06710	BOHQC85TF	gi|13956769|gb|BH010574|BH010574
At5g64300	BOMHZ66TF	BOHKF96TR	BOHPF41TR	gnl|ti|104049271
At3g57220	BOGJV51TF	BONLZ82TR	BOGIZ83TR	BOGVG39TR
At2g04038	BOGJE05TF
At1g68945	BOMCM96TF
At5g54080	BOGJY52TF	BONKL09TF	BOIBC79TRB	BONKL57TR	BOIBC79TF	BOIBC79TR	gnl|ti|104028818	gnl|ti|104058266
At1g17610	BOGWD90TF	BOGKA57TR	BOHYS71TR	BONNL25TR	BOHGO04TF	BOHFU18TF	BOHXL74TF
At5g47530	BOMJR21TF	BONJR23TR
At5g49150	BOMOH88TF	BOGMS39TF
At3g16460	BOMEB50TF	BOMAW55TF	BONJQ64TR	BOGFJ79TR	BOHAX89TF
At1g49310	BOGPQ26TF	BOHUN82TR	gnl|ti|103321147
At5g38620	BOMOH88TR	BOMEA04TR	BOGPQ78TF	BOGYJ16TR	BONAZ65TR	BONMG24TR	BOGMS39TR	gnl|ti|103271059
At3g19895	BOGJN08TF	gnl|ti|103282845
At1g08790	BONKY87TF
At5g22370	BOGER84TR
At1g08780	BONKY87TR	gnl|ti|104047348
At2g17250	BOGWJ92TR	BOGEV82TF	gnl|ti|104014679
At3g18380	BOHSX90TR	BOMRP26TR	BOHEE56TF
At5g10960	BONAB03TF	BOMHI33TF	BOMAA13TF	BONHC85TF	BOGQV48TF
At3g08740	BONQK59TR
At5g56090	BOHBB83TF	BOMOB88TF	BOGHB51TR	BONAF67TF	BONRG70TF	gnl|ti|103250019
At5g43690	BOMKN71TF	BONCZ58TF	BOHUU02TF	BOHUU04TF	BOGEW40TF	BOHCX07TR
At5g58700	BOGAD20TF	BOHHW03TR
At1g70530	BONMN41TR	BONLY13TR
At1g71450	BOHSM46TF	BONHJ90TF	gnl|ti|103311876	gnl|ti|104032757
At3g53260	BOHMJ28TR	BONKU32TR	BOGXV67TF
At3g51790	BOHYS65TF	BOHPT82TR
At3g60400	BOGWV96TR	BOGKV74TF
At1g53070	BONGQ25TR	BOHBI90TR
At4g20240	BOMMR30TR
At2g25490	BOMSD02TR
At1g47670	BOMMU31TF	BOGRF94TR	gnl|ti|103290936
At5g62710	BONDE13TF
At2g33210	BONPN50TF
At2g20860	BOGTM85TR	BOHYM82TR
At5g58830	BONPT52TF	BOMGE17TF	BOGXZ10TR
At1g06760	BONPW53TF	BOHCX45TR	BOMDC17TF	BOHNF94TR	BOGES69TR	BOHJQ02TF
At3g46120	BOGEC80TR
At4g23530	BOMDI02TF	BOGJS52TF	BOHOQ18TR	BOMBK83TR	BOHLO03TR	BOHKH64TF
At5g41970	BOGJY53TF	BONGP83TF	BOGSK59TF	BOGSK59TR
At3g17770	BOHXK12TF
At3g21490	BOOAX64TF	BOOAZ55TR	gnl|ti|103299024	gnl|ti|104030041
At5g41960	BOGJY53TR	BOHRK70TR	gnl|ti|104004433
At3g03600	BONEM67TR
At3g15760	BOGPN26TR	BOMKF33TR	BOHQH04TR
At5g50300	BOOAJ19TF	BOOAJ19TR	BOGUH76TF	BONFN89TR
At1g64140	BONAV51TR	BOHMT06TR	BOKBB21TR	BOMOJ50TR	BOMHZ16TF
At1g68000	BOHGU56TF	BOGGR18TF
At5g14940	BOHAR38TF	gnl|ti|103256011	gnl|ti|104033173	gnl|ti|104077356
At5g51190	BOHSJ46TF	BONFW44TR	gnl|ti|103998842
At1g68010	BOHGU56TR	BOHCR67TR	gnl|ti|103993380	gnl|ti|104017451
At1g80310	BONGN25TR	BONBK77TF	BOGZT15TF	BOGCU40TR	gnl|ti|104001197
At3g10030	BOGXU03TR
At1g27190	BOHIM11TR
At1g48280	BONAQ09TR	BOHJQ18TR
At4g01595	BOGXX04TF	BOHCL46TR	BOMHZ89TF	BONKF66TF	BOMMD78TF
At5g19490	BOGSK34TF
At2g29530	BOGHL92TF	BONRX51TR	BOHHS96TR
At5g02540	BOIFC12TR
At3g51240	BOMHE61TF	BOGWB79TR	BOIES20TR	BOHNJ93TF	BOGPG06TF	BOGCF38TR
At3g51220	BOMHE61TR
At4g28405	BOGBO76TF
At2g41130	BONHV79TF	BONHV79TR	BOHPW29TF	BOMFP07TF	BOHPR09TR
At1g47530	BOHVD53TR	BOMPO45TF	BOHLI73TR	BOGJN18TF	gnl|ti|104077130
At3g54390	BOMGU15TF	BOHFK02TF
At3g21400	BOGHU95TF	BOGBV39TR	BOGXI56TF	gnl|ti|104061648
At3g47420	BOHPX83TF	BOMRQ31TR	gnl|ti|103992411
At1g07300	BOIFO16TF	BONIC04TF	BONIC04TR
At3g50780	BOMNN81TR	BOGYU39TF
At3g09960	BONPQ52TR	BONCB18TR	BOIAA10TF	BONCK78TR	BOMAM37TR
At1g36980	BOGTS88TF	BOHHS14TR	BOMJX49TR	BOHVW89TR	BOHDW54TF
At5g64360	BOHEK96TR	BOGJN20TR	BOMGK13TR
At5g15870	BOIFX19TF	BOGKJ92TF	BOGYM18TR	BONIS09TR	BOHXU69TR	BOHVP12TF
At3g13870	BOMNW84TR
At1g13520	BOGPH25TF
At3g61150	BONEM68TR	BONAN33TR	gnl|ti|104059241
At1g26390	BOMQA45TRB
At5g20600	BOICC04TR	BOGHD87TF	BOMHB35TR
At1g06920	BONKS87TR	BOMQA70TF
At5g14720	BONRU11TR
At2g20930	BOHXW17TF	gnl|ti|104031802
At5g44050	BOHAR39TF	BOHWM60TF	BOGXD19TF	BOHVT84TR	BOHSF33TF	BOGCO45TF	gnl|ti|104064042
At5g53300	BOGLZ12TF	BONER21TF	BOGAP96TR
At4g28940	BONGN26TF	BONJB45TF	BONLA13TR	gnl|ti|104060072
At1g53050	BONAK08TF	BOHIP90TR	gnl|ti|103307125	gnl|ti|104023523
At1g21695	BOHSP49TF	gnl|ti|104007043
At2g33550	BOGMV62TF	BOOAP48TF	BOMEO53TF	BOHTZ67TF	BOGAH53TF	gi|13955647|gb|BH009686|BH009686
At4g24430	BOGSY80TR	gnl|ti|104041884
At1g02660	BONBG58TF
At4g34160	BONNP95TR	BOMNJ12TR	BOGDH25TR	BONNP24TR	BONGF57TR	BONEO76TR	BOMRX16TF	gnl|ti|103986708	gnl|ti|104064069
At4g30270	BOHJI62TR	BONSL68TF	BOMNM51TF
At1g20823	BOIFW60TF	BOIFW60TR	BONDK55TR	BOMCD41TR
At2g35350	BOIFI15TF	BOHQO30TF	BOHMB88TF
At4g34030	BOMHE62TR	BOKAJ89TF
At3g02070	BOMMX34TF	gnl|ti|104004881	gnl|ti|104035972
At3g02065	BOMMX34TR	BONLQ40TF	gnl|ti|104065761
At2g17210	BOMSJ06TF
At5g41620	BOMNK81TR	BOHOW77TF
At3g03960	BOHPU83TR	BOGXK53TR	BOGJZ36TF	BOMNU75TR	BOHLE10TR	BOMAL41TR	BOHKU37TF	gnl|ti|104058898
At2g17190	BOMSJ06TR
At5g43770	BOGBR78TF	BONRL36TF	BOMPA49TF	BONAE80TR	BOGVY69TF	gnl|ti|104061495
At5g52160	BOMBY92TF	BOHXY89TF	BOHTM02TR	gi|13952901|gb|BH008319|BH008319
At3g61180	BONDV61TR	BOMLM51TF	BOMBG62TR
At1g04220	BOGBR78TR	BOHTO01TF	BONJS23TR
At2g01500	BOMGX17TR
At5g07810	BOHUW09TF	BOHUW09TR
At1g67060	BONDK17TF	BONDK17TR
At2g47770	BOOAX66TF	BOGIZ05TF	BOGOD10TR	BOMJP87TR
At4g24790	BOMOB89TR	BOMEK10TF
At3g16950	BOHSO90TF	BOHGM43TR	BOGMQ59TF	BONFY20TF
At3g01590	BOHFV07TF	gi|13951125|gb|BH007461|BH007461
At4g39610	BOHAZ83TF	BOGKQ96TF
At3g29770	BOMDO06TF	BOMBY93TF	BONEV90TF	BONEC20TR	BONEJ20TR
At3g09280	BOMDR07TF
At5g16220	BOMKH72TF	BOMAL30TR	BONKC81TF	BOGTY43TR	gnl|ti|104037144
At5g16250	BOMKH72TR	BOIGN79TR	BOMMG63TR	BONJF88TF	gnl|ti|103264762
At3g46070	BOMEE54TR	BOGSK91TR	BOIFU94TF	gnl|ti|103297973
At4g39720	BOMEH55TF	gnl|ti|103250807
At5g21280	BOHGR57TF	BOHUS59TF	BONKU31TF	BONKU31TR
At5g21970	BOHGR57TR	BOHOA50TR
At1g69660	BONAY54TR	BONHS07TR	BOHDW33TF	BONGV15TF	BOHDE33TF	BOHEB53TR	gnl|ti|104002199
At1g70090	BONSC17TF	BONBZ19TR
At2g32360	BOMKT76TR	BONSJ65TF	gnl|ti|103994928
At3g06000	BOHYS68TF	BOMMP83TR
At2g31890	BOGXR04TF	BOHNT22TR
At1g24170	BONSC17TR	gnl|ti|103297976	gnl|ti|103992826
At4g14960	BOHBK89TR	BOHBL60TF	BOGWW83TF	BOGLT52TR	BONIC29TR	BOHEO94TR	BONRR74TF	BOHRC21TF	BOHEP83TR	BOGLO51TR	BOMLH31TF	gi|18878129|gb|BH743515|BH743515
At3g11930	BOIEX10TR
At1g30515	BOGXU05TF	BONAG56TF	BONAH56TF
At4g29730	BONBA57TF	BOMEY44TF	gnl|ti|103253637
At2g21330	BOHIM13TF	BOHMC79TF	BOGPO07TF	BOMPM36TR	BOGJM08TF	gnl|ti|104022145	gnl|ti|104055572	gnl|ti|104070804
At4g29735	BONBA57TR	BOMMT88TF	BOHQR36TF
At4g14210	BOGGP44TR	BONQX80TR	gnl|ti|104060954
At3g55950	BOHIP14TR	BOOAY26TF	BOMEU51TF
At2g36420	BONHM78TF	BOHWV77TR	BOGVU22TF
At2g36030	BOMGL14TF	BOHPO96TF	BOMAR10TR	BOGWY02TFB	BOMHZ09TR
At2g30620	BOGGY47TF	BOGGY47TR	BOIDY43TF	gnl|ti|103987325	gnl|ti|104034528	gnl|ti|104068315
At3g58570	BOIFC14TF	BOIFC14TR
At5g66040	BOGYT56TF
At1g09690	BOHPR83TF	BOGGZ30TF	BOMAU49TF	BOHCM88TF
At4g33790	BOMSG06TR	BOGZI31TF
At2g33520	BOGST39TR	gnl|ti|103258723	gnl|ti|104044572
At4g00060	BOGHR96TR	BOHGC82TR
At1g19960	BOHUT09TF
At1g28290	BONDV62TF	BONJO48TF
At1g64430	BOGIT03TR	BOGIW53TF	BOHZL38TF	BONAR47TF
At2g41690	BOGTM88TR
At3g18110	BOMBK48TF	BOGZR31TR
At3g06130	BOMNW86TR	BOGUA31TR
At4g36160	BOGDM35TF	BONML52TF
At5g57560	BOHXE13TF	BOMLS40TF	gnl|ti|103284716
At4g35260	BOOAA19TR	BOGJP94TF	gnl|ti|103258203
At1g63390	BOHMF71TF	BOGHE57TF
At5g06080	BOHGC53TR
At5g20920	BOICT52TR
At4g37730	BOHAW83TR	gnl|ti|104029957
At5g65360	BOMPU43TR	gi|18878417|gb|BH743802|BH743802
At5g50690	BOMKE72TR	BONDB49TF	gnl|ti|103266100
At3g62760	BOHYD64TF	BOHMG72TF	BOHYO33TF	BOGYM72TR
At3g44610	BOHSA46TF	BOMRU62TR
At4g05230	BONGB24TF	BOIED43TF	BOHWL45TR
At3g44260	BOGVW49TR	BOGVJ15TR	BOGVK15TR
At1g20540	BONAS53TR	gnl|ti|103263930
At1g63520	BOHSX94TR	BOGMA83TF	BOGMA83TR
At5g54670	BONAB07TF	gnl|ti|103317225
At5g17280	BOHYJ66TF
At5g17290	BOHYJ66TR	gnl|ti|103309889
At1g67940	BOMKN75TR
At1g20380	BOGRZ31TR	BOMSJ40TR	BOMGD05TF	gnl|ti|104029041
At4g03390	BOGAD24TF	BOHXG17TR	BOGHA09TF	gnl|ti|104054805
At4g05310	BONGN28TR	BONNW70TF	BONNW70TR	BOHLC09TR	BONOB11TF	BONRA72TF	gnl|ti|103303310
At5g50330	BOHOM31TF	BONFM78TR	BONGE60TF	BOHXO30TR	BOMRT21TR	BOMRB65TF	BOGHA18TF	gnl|ti|103255090	gnl|ti|103991641	gnl|ti|104057817	gi|18880801|gb|BH745951|BH745951
At4g04030	BOMEQ59TR	gnl|ti|103297867	gnl|ti|104050305
At3g62120	BOGXR05TR	BOIBK85TF	gnl|ti|103256120
At5g04310	BOHIJ13TR	BOGED68TR	BOOAX95TF	BONQV26TF	BOHVA04TF	BONJV51TR
At3g10890	BOGMP62TR	BONCY13TR	gnl|ti|104033548
At2g43970	BONNG94TR	BONGR58TF
At5g42920	BOGYH53TF	BOGQR11TR	BONKP48TF
At1g18630	BONHG77TR	BOGTO34TR	BOGGA94TR	BOMJQ15TF	BOGII46TF	BOGUY45TR	BOGFC48TF	BOMCJ62TR	gnl|ti|103993898	gnl|ti|104033294	gnl|ti|104075486
At3g17410	BOGXX07TR	BOGHB53TR	BOMPK52TF	gnl|ti|104053897
At4g23496	BOOAF84TRB
At1g77860	BOHJC62TR
At5g56840	BOMQD16TRB
At3g21640	BOHPL82TR	BOHNN08TF	BOIHP69TF	gnl|ti|103992867
At3g18660	BOMSA05TR
At3g54090	BOGSN38TR
At2g25140	BOMMU35TF	BONMH70TF
At4g08820	BOMGR17TR	BOGZC95TF	BOIDD52TR
At2g47950	BOHUQ09TF	BONFX11TR
At3g46990	BOOAC61TR	BOGEW95TF
At3g60670	BOIFO19TR	BOOAT15TR	BOGKE59TR
At5g16750	BOGIT04TR	BOMLD55TR	BOMPW35TR
At4g01935	BOHJX69TF	BOGYB16TF
At2g07751	BOGVB43TF	BOHMS57TF	gi|18880722|gb|BH745876|BH745876
At2g46660	BOHFJ05TF	BOHFJ05TR	BOGTQ49TF	BONHW74TF	BOGSO44TF	BONND11TR
At3g60410	BOOAO65TR	BOGKV74TR	BOHRT45TR	BOIHF82TR	BOGSW07TF	gi|18848114|gb|BH740185|BH740185
At5g05270	BOGPB26TF	gnl|ti|103282118
At4g26680	BOIBX03TR	BOGTE55TF	BOICM08TF	BOHOT35TR	BONDZ77TF
At3g29680	BONKG86TR	BOHHW48TF
At1g20990	BOMDC04TF	BOHVE10TR	BOMOK93TF	BOGBC88TF	BONDR13TF
At4g25190	BOHXE14TR
At1g09070	BONRI10TF	BOGOT28TF	BOHHV19TR	BOMJZ80TF	BOGIG71TR	BONAD86TR	BOMEQ18TR
At2g25890	BOHMC71TR
At5g67150	BOHRV43TF
At5g65320	BOHLS25TR	BOMBV10TF
At5g51490	BOGWS72TFB	BOGXE55TF	BOHBC44TF	BOHIJ72TR	BOGVU69TF	BONMO80TR
At3g10320	BOHSL91TF
At2g32390	BOICT53TR	BOHCL56TR	gnl|ti|103319985
At5g58360	BOMDL07TF	BOGLB92TF
At1g31300	BONGS71TF
At5g18030	BOHSA47TR	BOHTG65TF	BOIEE86TR	BONRR44TF	BOGXC37TR	BOHZX28TF	BONJV06TR	BOMKQ09TF	BONRN13TF	BOGVZ05TF	gnl|ti|103304959	gnl|ti|104056177
At1g51250	BONMK45TF
At2g04700	BOGGD42TR	BOHRJ44TR	BOHXA65TF	BOHGS29TR
At2g36800	BOHMX78TR	BOMIF36TR
At3g16890	BOGMJ61TF
At3g01120	BOIEU11TF	BOHAA10TR
At3g21420	BOGMS64TF	gnl|ti|104025042
At1g20270	BONCQ11TF	BOHXM83TF	BOHCC67TR
At4g25550	BONOF01TF	BOHFE32TF	gnl|ti|104028050	gnl|ti|104043186
At2g43340	BOIFN60TR	BOGZZ80TF
At5g20960	BOMMI32TR	BONML09TF	BOMGI21TF	BOHNP54TR	BOHQQ70TR
At5g18900	BONHG78TR	BONPW89TR	BOGSU81TF	gnl|ti|103297884
At1g29820	BOIAA90TF	BOIAA90TR	BONKK92TF	BONKK92TR
At3g09720	BONIZ31TR
At5g06430	BOHDC46TR	BOGGI12TF	BOGEM12TRB
At1g05460	BOMSD07TR
At3g08840	BONDP62TF	BOGJF35TF	BONIJ16TR
At4g39920	BOHVA56TR
At1g71710	BONJE35TR	BOMKH87TF	BOGLL25TR	BOGRF52TR	BOIES38TR
At1g74280	BOOAC62TR	BOGKK57TF
At1g64090	BOGIT05TF	BOHPU02TR
At1g10750	BOHLD21TF
At5g65520	BOIGB67TF	BOIGB67TR	BOGBD60TF	BONOW91TF	BOHPK31TF	BOGAN24TR	BOGXB57TRB	BOGTJ05TR	BOHEP71TR	BOMLN29TF	gnl|ti|104039650
At1g80680	BOIBU03TR
At2g43760	BOHFJ06TF	gnl|ti|104045791
At2g26150	BONFQ20TF
At1g07120	BOICN52TR	gi|18877134|gb|BH742520|BH742520
At4g35650	BOHLS26TR	BOHKR07TF
At1g18280	BONFW22TF	BOHLV59TR	BONCL21TF
At2g29870	BOMQG17TRB
At5g06600	BOICQ53TR	BONLE61TR	gnl|ti|103987964	gnl|ti|104009492
At3g26780	BOOAX69TF
At4g26370	BOGVN48TR	BOHEW05TF	BONGF62TF	BONRN09TF	BOHOV08TF
At4g36110	BOGLK11TF	BOHXP93TR	gnl|ti|103292854
At3g54690	BOGEL88TF	BOGLY64TR	BOHRO65TRB	BOGBQ30TR	BOMEP20TR
At5g63140	BOHSR94TF	BOGRQ31TR
At4g39420	BOHXQ19TF	BOMOR76TF
At5g02750	BONGB26TR	BOMRU76TF	BOMCE77TR	BOIEF82TF
At1g06950	BONSK63TR	BOGAI84TR	BOGXX36TF	BOMNH46TF	gnl|ti|103279488
At5g16510	BOMKK76TF	BOMRP45TF	BOHCU06TR	BOHFH68TR
At3g19550	BONSN64TR	BOGLZ22TR	BOGQE79TR
At1g04040	BOGRZ33TF	BOGRZ33TR	BOGCB21TF	BOMEE27TR	gnl|ti|103984805
At1g28380	BOHTW02TR
At2g31820	BOHCR41TF
At4g39730	BOGXL05TF	BOHAZ57TF
At4g25250	BOMQT96TF	BONJF73TF	BOMDM56TR
At3g53350	BOMAN41TF	BOGBN27TF	BOHQZ96TR	gnl|ti|103997320
At1g42080	BOMAQ42TF	BOMIM10TF
At5g53590	BONCN11TR	BOHWP66TF	BOHWO52TR	gnl|ti|103297979	gnl|ti|104048670
At4g27750	BOGAJ28TR	BOGAJ52TR	BOGSU35TF	gnl|ti|103987349
At5g26610	BOHOP34TR
At1g20070	BONIT30TF	BONIT30TR
At1g55500	BOHIM16TR	BOHNP44TF	BOGQA35TR
At1g16320	BOIFN61TF	BONFU29TR	BONFU41TR	BOGYI91TR
At3g56940	BOHUV53TR
At4g23550	BOMGZ62TF	BONFF35TF	BOICG47TF	BOICG47TR	gnl|ti|103282777
At1g71390	BOGSK39TF	BOHVO63TF	BOHXP25TF	gnl|ti|104012818
At4g03410	BOHUH08TR	BOMLJ11TR	BONDU49TF	BONDU49TR	BOGNY36TF	gnl|ti|104073359
At5g40490	BOIFT63TR	BOHJZ77TF
At1g60560	BOMSA07TF	BOHLZ28TF	gnl|ti|104062086
At2g18400	BONJP80TF
At2g18410	BONJP80TR
At2g24320	BOHDZ95TR
At3g53450	BOHWT10TF	BOHQJ96TF
At3g17950	BOHPU87TR	BOMNR57TR	BONHT52TF	BONHT52TR	BOGQP01TR	BONKD12TF
At4g05440	BOMBE49TR
At3g53900	BOGDU81TR	BOGAV54TR	BOGQV36TF
At1g04660	BOMHN69TR	BOGLU51TR	BOOAO14TF	BOHPS03TR	BOGOX86TF	gnl|ti|103995597
At5g03960	BOGIZ08TF	BOGNI18TR	BOMEE03TF	BOMEE03TR
At5g23070	BOGEM49TRB	BOGND74TR	BOGGI49TF	BOGLI73TR	gnl|ti|104029858
At3g14570	BOMDQ51TF	BOGFW71TR
At3g17650	BOMNW89TR	BOGVE62TR	BONEV11TR	BOHCE50TR
At3g02690	BOHXS61TR	BOHUQ60TR	BOGUL63TR
At3g26040	BOOAO67TF	BOOAO67TR
At1g52880	BOHRS44TF	BOHLZ48TR
At3g43520	BOGPB28TR	BOGKT43TR	BOHTJ89TF	gnl|ti|104073327
At5g35695	BOHRV45TF	BOGZC77TF	BOMDJ49TF	BOGKI75TR	gnl|ti|103992668	gnl|ti|104003798	gnl|ti|104051991
At1g08410	BOHRV45TR	BOMCE83TR	gnl|ti|103259999	gnl|ti|104059543
At4g36610	BOHXH17TR
At5g01150	BOHMI75TF	gnl|ti|104068337
At4g35170	BOHAW86TR
At4g11030	BOMKE75TR
At1g21010	BOHYD67TF	BOGQM87TF	BOIFU75TR	BOGXM38TR	BOHWP10TR	BOGIO63TR
At1g77450	BONSK64TF	gnl|ti|103283823
At1g46336	BOHTT02TF
At3g63470	BOIEL10TF	BOHKW46TR
At2g28230	BONMK47TR	BOGEL60TRB	BOHFY16TF	BOGGH60TF
At4g28260	BONMN48TF	BOMKQ26TF
At1g67690	BOGAD27TF	BOMSC92TF	BOMLG39TF	gnl|ti|103319458
At1g10140	BOMAK41TF	BOHJR79TF	BOGOR44TR
At3g12030	BOGXO07TR	BOGTC41TR	gi|18876714|gb|BH742101|BH742101
At3g12530	BOGGJ46TR	gnl|ti|104064073
At1g47210	BOIFH60TF	BOIFH60TR
At5g65790	BOGMP65TR	BOHEN26TF	BOMHE08TF	BOHYV17TR	gnl|ti|104067916
At3g52610	BOMMF33TF	BOHZZ58TF	BOGYU61TR	BOMGS22TF
At3g12920	BOHIM17TF	BOMDS49TR	gnl|ti|103254181	gnl|ti|103280093
At2g34340	BONIT31TF	BOMSU19TR	gnl|ti|104039820
At3g55140	BOGMV67TR	BOMQS94TF
At2g18160	BOGGS49TR
At2g38000	BOGWZ69TRB
At3g11660	BOIFF19TF	BOHQH96TF	gnl|ti|104018822
At2g37390	BOHJL68TR	BOHII20TR
At4g10710	BOHWQ10TR
At1g09230	BONDV66TF	BONAA24TF
At3g23490	BOHWW12TF	BOMHL54TR	BOGKE50TF	BONEX21TR	BOGZB07TR	BOGYZ12TF	gnl|ti|104027166
At4g10180	BOOAC64TF	BOMNR70TR
At1g52770	BOHWZ13TF	gnl|ti|104045407
At5g18060	BOHFU52TF	BONNR12TF	BOMKQ09TR	gnl|ti|103325033	gnl|ti|104028010	gnl|ti|104043032	gnl|ti|104043134
At1g28395	BOMNQ88TR	BOHLA74TR
At3g07540	BOHRM43TR	BOGBT31TF
At4g38950	BOOAL67TF
At5g41880	BOHAH82TR	BOGET03TR
At4g34131	BOGPV76TF	BOMJY45TF	BOGHV17TF	gnl|ti|104060746
At2g03610	BOGPV76TR
At4g32030	BONFW24TF	BONMO36TR	BOGYU49TR	BOGUJ47TR
At5g37830	BOMDZ55TF
At1g15000	BONRO15TR	BOHJT79TF
At4g21930	BONAJ54TF
At3g15220	BOMQE93TF
At4g10340	BOGAI70TR	BONBJ76TF	BOOAQ38TF	BOMPS62TF	BOMRZ39TR	BOGZG63TF
At3g49880	BOICW57TF	BOICW57TR	BOIFN65TF	BOGYR84TR
At5g14730	BOHYD68TR	BONLW42TF
At2g03380	BOHMR79TR
At5g09550	BOGMD62TF
At5g67230	BOGGA44TF	BOMIU73TR	BOHIJ82TF	gnl|ti|104015099
At5g09510	BOGMD62TR	BOGYB84TF
At5g25610	BONSK65TR	BOMCT54TF	BOGNX07TF	BOMEO49TF	BOGVC78TR	gnl|ti|104057102
At5g67220	BOGGA44TR	BOHZX25TF
At4g36780	BOGMG63TR	BOGOZ60TR	BONMP14TF
At5g63350	BONCE10TF	BOGUK54TF	BONKS18TF	BOHCE37TF	BOHOI30TR
At2g40250	BONMK48TR
At3g62020	BOGRZ35TR	BOHBA77TR
At1g51610	BOGAU74TR	BONNF46TR	BOMLG59TF	BONBG19TF	gnl|ti|104044830
At3g61810	BOMAK42TF	BOHAV27TRB
At3g60130	BOGLZ18TF	BONDK29TR	BOMHT20TF	gnl|ti|103260399
At2g20142	BONIQ31TF
At4g38030	BONOC03TF	BOIBL37TR
At1g72030	BOMAQ44TR	BOOAK06TF
At4g32580	BOMGF17TR
At4g35830	BOMGZ64TF	BOGSU83TF
At3g52030	BONIW33TR
At1g75990	BOIAA93TR	gnl|ti|103994036	gnl|ti|104030922
At1g09970	BOGCV32TF	BOOAC25TR
At1g24735	BOMNB84TR	BOHHF79TF	BOHNA66TF	BONGW68TR	gnl|ti|104023534
At5g55500	BOGUN40TR	gnl|ti|104008108
At4g26760	BOHJI68TR	gnl|ti|104054104
At1g24350	BOGCY33TR	BOHDB29TF	BOGHA16TR	gnl|ti|103992864	gi|18879668|gb|BH744906|BH744906
At4g02725	BONDP65TR	BOMAV18TF	gnl|ti|103311361	gnl|ti|104028893	gi|13952956|gb|BH008346|BH008346
At2g38120	BOIBL03TF	BOHME08TF	BOHTS19TF	gnl|ti|103252574
At1g18740	BOGJG55TF	BOHJY74TR	BOIGI90TR	gi|13953668|gb|BH008697|BH008697
At2g35710	BOHLG25TF
At5g01420	BONFK21TF
At1g16390	BOOAL68TR
At4g16410	BOOAO69TF	BOMFF16TR	gnl|ti|103325319	gnl|ti|104067347
At1g30890	BONAA52TF	BOMKE85TF	BOGPU11TR	BOGRL31TR	BONKL48TR	BOHCG83TR	BOGTQ03TF	BOIGQ38TR	gnl|ti|103996215
At4g22830	BONAA52TR	BONFB29TF	BOMBA23TR	BONPD39TR	BOIGQ38TF
At5g05770	BOGEC88TR	BOMMA51TF	BOGZW07TF
At5g46780	BOGLN15TR	BONPH15TF	BONPH15TR	gnl|ti|103317331	gnl|ti|103317445
At2g31940	BOGGR91TF
At4g31580	BOMKK79TF	BOGPD18TR	BOHGI22TF
At3g01180	BONAV59TR
At4g31070	BOGXL08TF	BOHCP04TR	BOHTA80TR	BOOAM79TR	BOGCG95TR	BOMAO64TF	BOHNH53TR	BOGWG27TR	BOGGP09TR	BONIW01TR	gnl|ti|103308056	gnl|ti|104042419	gnl|ti|104050632
At2g35630	BONIK30TF	BONBV09TF	gnl|ti|103994029
At5g04890	BONIN31TF	BOGLF02TF	BOMII74TR	gi|13950469|gb|BH007143|BH007143	gi|13950467|gb|BH007142|BH007142
At2g37410	BOHCX46TR
At2g04740	BONIQ32TR	BOHRI12TR	BONAC60TF	BONAC60TR
At5g46530	BOGSV86TF	BOGTN46TF	BOGTN46TR	BONNE65TF	BOGEF25TF
At4g33070	BOHIM19TF	BOGXN12TF
At3g22415	BOMGF18TF	gnl|ti|104023583
At5g34860	BOHJF68TF	BOHQE15TF	gnl|ti|104014481
At4g25600	BOGOK23TF	BOHLT14TR	gnl|ti|103293311	gnl|ti|104060416
At4g14030	BOGON24TR	BOMLF72TR	BOIFS65TR	gnl|ti|104065401
At2g36270	BOGJA54TF	BOGJA54TR	BOGAR88TR	BOMCP14TR	BOHIF14TR	BONMO93TF	BONMO93TR	gi|18876311|gb|BH741698|BH741698
At1g18940	BONDV68TF	BONDV68TR
At3g52870	BOGVM92TR	BONJU48TF	BOMCP17TR	BOMRS83TR	BONQN06TF	gnl|ti|103988392
At1g01090	BOGPJ74TR	BOGAL82TF	BOHIG28TF	BOOAS77TR	BONKJ07TF
At2g01520	BONFH21TF
At1g23570	BOHFU54TF	BOGJQ72TF
At3g57480	BOGDX85TF	BONHZ67TF
At1g27050	BONLN40TF	BONLN40TR
At3g05380	BONRC13TR	BOKAN69TF	gnl|ti|103323870
At1g12240	BOHXB18TF	BOMRM14TR	BONNR66TR	BOGWA60TR
At4g13440	BOICK55TF
At4g38960	BONLW43TF
At4g32780	BOMDC09TR	gnl|ti|104023371
At4g18350	BOHHV12TF	BOGRQ53TF	BOHLZ19TF	BONDN77TR
At1g09170	BOHZN20TR	BOHYR35TR	BOGWP56TR
At2g43880	BOGAL73TR	BOMKL35TR	BOIGM82TF	BOIGM82TR
At2g33610	BOMRG02TF
At5g45775	BOMFU13TR	BOMMH07TF	BONLV47TF	BOGXM60TR	BOGRG45TF
At5g67620	BOHUG52TF	BOGVX47TF	BOGVX47TR
At5g67610	BOHUG52TR	BOHPR12TF
At3g02400	BONGY78TR	BONRH86TF	BOMCL51TF	BOMNP40TF	BOIDI60TR	BOHXI30TF	BOMCL77TF	BOGXU87TR	BONFV13TR	BOMFN04TF
At4g23510	BOHOD34TR	BONMT92TR	gnl|ti|104011594
At2g23550	BONCE12TF	BOIBC09TRB	BOHOV61TR	BOHOK93TF	gnl|ti|103279825
At5g41140	BOMGK61TR
At4g14970	BONIK31TR	BOGGT65TR
At3g20090	BOMAN45TR	gnl|ti|104072871
At1g23380	BOMMW82TR
At5g13280	BOIEX17TR	BONGP20TR	gnl|ti|104066884
At3g21760	BOGZU10TF	BOGUT72TF	BOGDT68TF
At2g44620	BOGUN42TR	BOGNR38TF	BOGNF62TR
At3g25600	BOMNE87TF	BOMNE87TR	BOGCW69TR	gnl|ti|103248300
At5g19080	BOHEY05TF
At4g04630	BOIBI04TF
At1g50300	BONJY87TR	BOGMD17TR	BOMPK45TR	gnl|ti|103264184
At1g22030	BOHRD43TR	BONPF62TR	BOHAM66TR	BOGZJ41TR
At3g11910	BONPK59TF	BOGUI27TF
At3g07770	BOHWZ16TR	BOGRR09TF
At1g77700	BOMQR86TRB	BOGVP26TF	BOIFI92TR	BOHQR28TF
At5g28060	BOHFU55TR	BOMDF67TF	BOMHA49TR
At1g30250	BOHXM63TR	BOGEO08TF	BOHAW20TF
At1g73920	BOGPM76TF	BOGIK29TF	gnl|ti|104049105
At1g29260	BOMJQ72TR	BOMPM40TF	BOIDS26TF	BOGYB01TR	BOHWR64TR
At2g40430	BOHXS65TR
At5g24390	BOIBX09TF	BOHXT29TF	BOMOG05TF	BOHIV36TF
At5g08130	BOICK56TR	BOHOP46TF	BONEX55TF
At2g30270	BOGPV79TR
At5g61580	BONGG73TF	BOOAY78TR	BOMLE32TR	gnl|ti|104013641
At3g21480	BOGXK50TF	BONJJ31TR	gnl|ti|103261617	gnl|ti|104034349	gnl|ti|104056843
At1g03740	BONRL17TF
At3g22890	BONGM75TR	BOMPR04TR
At5g54730	BOHNY31TR	BONIJ83TF	gnl|ti|104046463	gnl|ti|104066389
At5g02220	BOMLX32TF
At4g30380	BONSK68TF
At2g37890	BOGXF08TR	BOMQL60TF	BOIBB51TFC	BOGAG80TR	BOGST04TR	BONGV44TR
At3g60245	BOMRJ04TF	gnl|ti|104070565
At2g33100	BONCB12TR	BONHX16TF	BOMDU57TF	BOGED94TF	BOHUH80TR	BOHGB42TR	BOHGB46TR	BONCA12TR	gnl|ti|104063165
At1g79880	BOMAH44TR	BOGYB80TR	BONIX62TF
At1g12080	BOHDE93TR	BOMIF43TF	BOHVS81TR
At5g48500	BOHIG19TF	BONQI14TR	gnl|ti|103258433
At4g09950	BOHIG19TR	BOHID43TR	BOMLM28TR	BOGQG35TR	BOGRN03TF
At5g20530	BOHUP56TR	BOMEU54TF
At1g09450	BOIFH64TR
At3g54360	BOGSS87TR	BOIGS66TF	BOIGS66TR
At5g66250	BOMMW83TR
At2g17130	BONJD81TF
At1g42710	BONDA63TR	BOGDY71TR	BOHGN59TR	BOHWL69TR	gnl|ti|103319253	gnl|ti|104055981
At5g22400	BONIT35TF	BOMFI28TR	BOHRQ33TF
At3g20110	BOMBD94TR
At2g15770	BOMBG95TF	BOGEY56TF
At2g36220	BONOZ54TR	BOGCQ08TR	BOHGL84TF	BONJQ66TR
At5g61190	BOGCS34TF	BOMGI51TR	BOIEM22TF	BOIBJ41TF	BOIBJ41TR	BOGEI36TR
At5g55940	BOHQY40TR	BOGRO48TF	BOGSY01TR	BONLG49TF
At4g35880	BOHPL89TF	BOHHV24TF	BOIFY51TF	BOGAQ68TF
At1g15130	BOGUN43TR
At1g19250	BONJP85TR	BOGAO80TF	BONGR16TF	BOGXV45TF	BOHRG05TF	BOHYV31TR	gnl|ti|103271871
At1g63450	BOGIK08TR	BONEQ34TF	BOGGW73TF
At2g26710	BOMIR22TR	BOMER93TF
At5g65920	BOMNH89TR	BOOAN57TR
At1g74960	BOMIU23TF	BONGF45TR	gnl|ti|104075298
At1g30000	BONJV87TR	BOGMU28TR	BONAL36TR
At2g10550	BONFB21TF
At1g36180	BOHLR72TF	BOHRS68TF	BONBD10TR
At1g36160	BOHLR72TR
At5g66760	BOGOT28TR	BOGOI18TF	BOIDB11TR
At5g60360	BOGPG75TF	BOHNE72TF
At3g14430	BOOAC68TR	BOGFW68TR	BONFH94TR
At4g37570	BOMPQ90TF	BOHCV28TR	BOGUI51TR
At5g04330	BOMJN72TF	BOMJN72TR	BOHPG76TR
At1g80350	BOIHR25TF	BOGUE75TF	BOIHR25TRB
At5g58840	BOHFU56TR	BONSJ30TF	BOMBU93TR	BOHPR53TF	gnl|ti|104035996	gnl|ti|104040711
At3g03140	BONLN42TF	BOHKY48TF	BOHKY48TR
At4g15900	BOMJQ73TF
At1g68100	BONRC15TF	BONJX32TR	BOMDG18TR	BOMKG83TF	BOHSY11TF
At4g32490	BONAA55TF	BOMIV27TR	BONQT13TR	gnl|ti|103257585	gnl|ti|104073693
At3g15160	BONLW45TR	BOGPL28TF	BOGPL28TR	BONLX45TR	BONDF49TF	BOHGW63TR	gnl|ti|104071638
At5g44030	BOGGI91TF	BOGEM91TRB	BOHBV39TR	BOMHE29TF
At5g15440	BONMP94TF	gnl|ti|103299652
[truncated: 330,332 more chars]
