# Supplementary material for: Conservation of noncoding microsatellites in plants: implication for gene regulation
Source: BMC Genomics. 2006 Dec 25;7:323. doi: 10.1186/1471-2164-7-323 (PMC1781443; doi:10.1186/1471-2164-7-323)
Supplement: Additional file 3 — List of the paralogous gene pairs in the Arabidopsis genome. [file 1471-2164-7-323-S3.txt]

Ath Locus	Ath Locus
At1g01020	At4g01510
At1g01030	At4g01500
At1g01050	At4g01480
At1g01060	At2g46830
At1g01100	At5g47700
At1g01110	At4g00820
At1g01130	At5g47170
At1g01160	At4g00850
At1g01170	At4g00860
At1g01200	At4g07524
At1g01210	At4g07950
At1g01225	At4g00905
At1g01230	At5g42000
At1g01240	At2g46550
At1g01320	At4g28080
At1g01340	At4g01010
At1g01350	At5g06420
At1g01360	At4g01026
At1g01380	At4g01060
At1g01390	At1g01420
At1g01430	At4g01080
At1g01440	At4g01090
At1g01460	At4g01190
At1g01520	At4g01280
At1g01530	At1g65360
At1g01540	At4g01330
At1g01560	At4g01370
At1g01570	At4g00300
At1g01590	At1g23020
At1g01600	At4g00360
At1g01610	At4g00400
At1g01620	At4g00430
At1g01650	At1g63690
At1g01700	At4g00460
At1g01710	At4g00520
At1g01720	At1g77450
At1g01725	At4g00530
At1g01740	At4g00710
At1g01750	At4g00680
At1g01790	At4g00630
At1g01950	At1g12430
At1g01960	At3g60860
At1g01980	At1g11770
At1g02000	At4g00110
At1g02050	At4g00040
At1g02110	At3g60320
At1g02190	At1g02205
At1g02220	At3g04420
At1g02230	At5g35805
At1g02300	At1g02305
At1g02320	At4g01630
At1g02360	At4g01700
At1g02370	At4g01990
At1g02390	At4g01950
At1g02430	At1g02440
At1g02460	At4g01890
At1g02500	At4g01850
At1g02520	At1g02530
At1g02610	At4g02075
At1g02640	At5g49360
At1g02650	At4g02100
At1g02670	At1g05120
At1g02690	At4g02150
At1g02720	At4g02130
At1g02750	At4g02200
At1g02770	At1g19060
At1g02780	At4g02230
At1g02800	At4g02290
At1g02810	At4g02330
At1g02816	At4g02370
At1g02820	At4g02380
At1g02840	At4g02430
At1g02880	At2g44750
At1g02890	At4g02480
At1g02920	At1g02930
At1g02940	At1g02950
At1g02960	At1g02965
At1g02980	At1g59790
At1g03040	At4g02590
At1g03050	At4g02650
At1g03060	At4g02660
At1g03070	At4g02690
At1g03080	At4g02710
At1g03130	At4g02770
At1g03140	At1g54590
At1g03170	At4g02810
At1g03200	At1g03240
At1g03210	At4g02860
At1g03220	At1g03230
At1g03280	At4g20340
At1g03290	At4g02880
At1g03370	At4g03000
At1g03400	At1g03410
At1g03440	At4g03010
At1g03445	At4g03080
At1g03457	At4g03110
At1g03470	At4g03153
At1g03475	At4g03205
At1g03520	At4g03340
At1g03590	At4g03415
At1g03610	At4g03420
At1g03620	At3g03610
At1g03680	At4g03520
At1g03700	At4g03540
At1g03730	At4g03600
At1g03740	At5g44290
At1g03770	At5g44280
At1g03790	At5g44260
At1g03800	At5g44210
At1g03840	At5g44160
At1g03870	At5g44130
At1g03880	At5g44120
At1g03905	At5g44110
At1g03920	At2g20470
At1g03930	At5g44100
At1g03960	At5g44090
At1g03970	At5g44080
At1g03980	At5g44070
At1g04040	At5g44020
At1g04050	At5g43990
At1g04090	At5g43950
At1g04140	At5g43930
At1g04160	At5g43900
At1g04170	At4g18330
At1g04180	At5g43890
At1g04220	At5g43760
At1g04230	At5g43720
At1g04240	At5g43700
At1g04270	At5g09510
At1g04300	At5g52330
At1g04340	At5g43460
At1g04350	At1g04380
At1g04360	At5g43420
At1g04370	At5g43410
At1g04400	At4g08920
At1g04410	At5g43330
At1g04440	At5g43320
At1g04450	At2g33460
At1g04470	At2g33420
At1g04480	At2g33370
At1g04500	At2g33350
At1g04510	At2g33340
At1g04520	At2g33330
At1g04540	At2g33320
At1g04550	At2g33310
At1g04570	At2g33280
At1g04580	At2g27150
At1g04600	At2g33240
At1g04610	At2g33230
At1g04630	At2g33220
At1g04700	At3g24720
At1g04710	At2g33150
At1g04750	At2g33120
At1g04760	At2g32670
At1g04770	At1g49940
At1g04780	At3g24210
At1g04810	At2g32730
At1g04820	At1g50010
At1g04830	At4g13730
At1g04860	At2g32780
At1g04920	At4g10120
At1g04980	At2g32920
At1g04990	At2g32930
At1g05000	At2g32960
At1g05070	At2g32580
At1g05090	At4g20720
At1g05100	At2g32510
At1g05140	At2g32480
At1g05150	At2g32450
At1g05160	At2g32440
At1g05170	At2g32430
At1g05180	At2g32410
At1g05200	At2g32390
At1g05210	At2g32380
At1g05240	At1g05250
At1g05260	At4g11290
At1g05270	At2g32340
At1g05300	At2g32270
At1g05320	At2g32240
At1g05360	At4g14950
At1g05370	At3g22410
At1g05380	At4g14920
At1g05400	At1g06810
At1g05420	At2g32100
At1g05470	At2g32010
At1g05500	At5g11100
At1g05510	At2g31985
At1g05530	At1g05560
At1g05540	At1g30160
At1g05570	At2g31960
At1g05580	At2g31910
At1g05615	At2g24670
At1g05630	At2g31830
At1g05640	At2g31820
At1g05650	At1g05660
At1g05670	At1g05680
At1g05710	At2g31730
At1g05730	At2g31725
At1g05760	At1g05770
At1g05780	At2g31710
At1g05800	At2g31690
At1g05805	At2g43140
At1g05810	At2g31680
At1g05830	At2g31650
At1g05870	At2g31560
At1g05890	At2g31510
At1g05894	At2g31480
At1g05900	At2g31450
At1g05990	At4g03290
At1g06020	At1g06030
At1g06040	At2g31380
At1g06070	At2g31370
At1g06080	At2g31360
At1g06090	At1g06120
At1g06130	At2g31350
At1g06150	At2g31280
At1g06160	At2g31230
At1g06180	At2g31180
At1g06190	At2g31150
At1g06200	At2g31140
At1g06220	At5g25230
At1g06250	At2g31100
At1g06290	At1g06310
At1g06350	At1g06360
At1g06390	At2g30980
At1g06430	At2g30950
At1g06490	At3g59100
At1g06580	At1g64580
At1g06640	At1g06650
At1g06660	At2g30820
At1g06670	At2g30800
At1g06680	At2g30790
At1g06750	At2g30630
At1g06760	At2g30620
At1g06770	At2g30580
At1g06780	At2g30575
At1g06800	At2g30550
At1g06830	At2g30540
At1g06870	At2g30440
At1g06890	At2g30460
At1g06920	At2g30400
At1g06923	At2g30395
At1g06925	At4g20480
At1g06960	At2g30260
At1g06970	At2g30240
At1g06980	At2g30230
At1g07000	At5g58430
At1g07030	At2g30160
At1g07070	At1g74270
At1g07140	At2g30060
At1g07150	At2g30040
At1g07170	At2g30000
At1g07180	At2g29990
At1g07200	At2g29970
At1g07270	At2g29680
At1g07280	At2g29670
At1g07300	At2g29640
At1g07330	At2g29620
At1g07360	At2g29580
At1g07370	At2g29570
At1g07380	At2g38010
At1g07400	At1g59860
At1g07420	At2g29390
At1g07430	At2g29380
At1g07470	At1g07480
At1g07473	At1g07476
At1g07490	At2g29125
At1g07510	At2g29080
At1g07530	At2g29060
At1g07570	At2g28930
At1g07600	At1g07610
At1g07630	At2g28890
At1g07640	At2g28810
At1g07660	At1g07820
At1g07670	At1g07810
At1g07705	At5g59710
At1g07710	At5g60070
At1g07720	At2g28630
At1g07725	At2g28640
At1g07750	At2g28680
At1g07780	At5g05590
At1g07870	At2g28590
At1g07890	At1g33660
At1g07900	At2g28500
At1g07920	At1g07940
At1g07950	At1g16430
At1g07990	At2g28360
At1g08000	At1g08010
At1g08040	At2g28310
At1g08065	At5g56330
At1g08080	At2g28210
At1g08090	At1g08100
At1g08120	At5g26110
At1g08130	At1g49250
At1g08200	At2g27860
At1g08210	At3g42550
At1g08250	At2g27820
At1g08260	At2g27120
At1g08270	At2g27600
At1g08300	At4g13740
At1g08340	At2g27440
At1g08360	At2g27530
At1g08410	At2g27200
At1g08420	At2g27210
At1g08430	At1g08440
At1g08470	At5g22020
At1g08570	At2g33270
At1g08730	At1g54560
At1g08800	At2g30690
At1g08880	At1g54690
At1g08890	At1g08900
At1g08910	At5g41580
At1g08970	At1g54830
At1g08990	At1g54940
At1g09000	At1g54960
At1g09040	At1g09050
At1g09100	At3g05530
At1g09157	At5g39650
At1g09170	At5g27000
At1g09180	At1g56330
At1g09210	At1g56340
At1g09240	At1g56430
At1g09310	At1g56580
At1g09350	At1g56600
At1g09390	At1g56670
At1g09410	At1g56690
At1g09440	At1g56720
At1g09470	At1g09483
At1g09480	At1g09490
At1g09540	At1g57560
At1g09550	At1g57590
At1g09575	At1g57610
At1g09580	At1g57620
At1g09590	At1g09690
At1g09600	At1g57700
At1g09640	At1g57720
At1g09650	At1g12490
At1g09710	At1g58220
At1g09720	At1g58210
At1g09780	At3g08590
At1g09795	At1g58080
At1g09840	At1g57870
At1g09880	At4g24430
At1g09940	At1g58290
At1g09970	At5g65710
At1g09980	At1g58350
At1g09995	At1g79890
At1g10010	At1g58360
At1g10050	At1g58370
At1g10090	At1g58520
At1g10100	At1g10110
At1g10150	At1g59510
At1g10155	At1g31200
At1g10190	At4g15050
At1g10210	At1g59580
At1g10220	At1g59590
At1g10290	At1g59610
At1g10300	At1g50920
At1g10310	At5g02680
At1g10340	At2g24600
At1g10350	At1g59725
At1g10360	At1g10370
At1g10390	At1g59660
At1g10410	At1g59650
At1g10430	At1g59830
At1g10450	At1g59890
At1g10470	At1g59940
At1g10490	At3g57940
At1g10530	At1g60010
At1g10540	At1g60030
At1g10560	At1g60190
At1g10570	At1g60220
At1g10640	At1g60590
At1g10650	At1g60610
At1g10670	At1g60810
At1g10680	At4g25960
At1g10730	At1g60780
At1g10740	At1g23330
At1g10750	At5g50150
At1g10820	At1g60670
At1g10870	At1g60860
At1g10900	At1g60890
At1g10930	At1g60930
At1g10940	At1g60940
At1g10960	At1g60950
At1g10970	At1g60960
At1g11060	At1g61030
At1g11070	At1g61080
At1g11080	At4g15100
At1g11100	At1g61140
At1g11160	At1g61210
At1g11170	At1g61240
At1g11180	At1g61250
At1g11200	At4g21570
At1g11220	At1g11230
At1g11250	At1g61290
At1g11260	At4g21480
At1g11300	At1g11350
At1g11310	At1g61560
At1g11340	At1g11410
At1g11370	At3g42160
At1g11390	At1g61640
At1g11450	At1g11460
At1g11475	At1g61700
At1g11520	At4g21660
At1g11540	At1g61740
At1g11560	At1g61790
At1g11590	At3g27980
At1g11610	At2g30750
At1g11620	At1g31510
At1g11630	At1g61870
At1g11670	At1g61890
At1g11700	At1g61930
At1g11740	At1g62050
At1g11810	At3g13830
At1g11910	At1g62290
At1g11920	At1g30350
At1g11930	At4g26860
At1g11940	At1g62305
At1g11950	At1g62310
At1g11960	At1g62320
At1g11990	At1g62330
At1g12000	At4g04040
At1g12010	At1g62380
At1g12030	At1g62420
At1g12040	At1g62440
At1g12070	At1g62450
At1g12080	At3g59370
At1g12090	At1g62510
At1g12120	At1g62530
At1g12130	At1g12160
At1g12170	At1g12190
At1g12210	At1g12220
At1g12240	At1g62660
At1g12260	At1g62700
At1g12270	At1g62740
At1g12290	At4g10780
At1g12300	At1g12620
At1g12310	At1g62820
At1g12320	At1g62840
At1g12340	At1g12390
At1g12350	At5g02080
At1g12360	At4g12120
At1g12380	At1g62870
At1g12420	At4g22780
At1g12460	At1g62950
At1g12560	At1g62980
At1g12600	At4g23010
At1g12610	At1g63030
At1g12640	At1g63050
At1g12710	At1g63090
At1g12725	At5g28570
At1g12730	At1g63110
At1g12750	At1g63120
At1g12760	At1g63170
At1g12780	At1g63180
At1g12820	At3g26810
At1g12850	At3g26780
At1g12860	At3g26744
At1g12880	At3g26690
At1g12900	At3g26650
At1g12910	At3g26640
At1g12920	At3g26618
At1g12970	At3g26500
At1g12980	At1g24590
At1g12990	At1g67880
At1g13000	At3g26440
At1g13020	At3g26400
At1g13050	At3g26350
At1g13060	At3g26340
At1g13090	At1g13110
At1g13120	At4g05523
At1g13130	At3g26140
At1g13140	At1g13150
At1g13160	At4g31520
At1g13195	At1g24440
At1g13210	At3g25610
At1g13230	At3g25670
At1g13260	At3g25730
At1g13270	At3g25740
At1g13300	At3g25790
At1g13320	At3g25800
At1g13350	At3g53640
At1g13370	At1g75600
At1g13400	At1g68480
At1g13430	At2g14920
At1g13440	At3g04120
At1g13450	At3g25990
At1g13460	At3g26020
At1g13480	At1g13520
At1g13500	At1g13530
At1g13510	At1g13540
At1g13560	At3g25585
At1g13580	At3g25540
At1g13600	At2g04038
At1g13640	At2g03890
At1g13650	At2g03810
At1g13730	At2g03640
At1g13780	At5g27750
At1g13800	At2g26790
At1g13830	At2g03505
At1g13860	At2g03480
At1g13880	At2g03470
At1g13900	At2g03450
At1g13930	At2g03440
At1g13960	At2g03340
At1g14020	At2g03280
At1g14040	At2g03240
At1g14120	At1g14130
At1g14170	At2g03110
At1g14185	At1g14190
At1g14220	At1g26820
At1g14240	At1g14250
At1g14260	At2g02960
At1g14280	At2g02950
At1g14290	At1g69640
At1g14330	At2g02870
At1g14350	At2g02820
At1g14360	At2g02810
At1g14370	At2g02800
At1g14380	At2g02790
At1g14390	At2g02780
At1g14400	At2g02760
At1g14410	At2g02740
At1g14420	At2g02720
At1g14440	At2g02540
At1g14450	At2g02510
At1g14460	At2g02480
At1g14480	At1g14500
At1g14490	At5g49700
At1g14510	At2g02470
At1g14530	At2g02180
At1g14540	At1g14550
At1g14590	At2g02060
At1g14610	At1g27160
At1g14630	At2g01990
At1g14640	At1g14650
At1g14660	At2g01980
At1g14670	At2g01970
At1g14680	At4g09060
At1g14685	At2g01930
At1g14690	At2g01910
At1g14700	At2g01890
At1g14720	At2g01850
At1g14840	At2g01750
At1g14860	At2g01670
At1g14870	At5g35525
At1g14890	At2g01610
At1g14910	At2g01600
At1g14920	At2g01570
At1g14930	At1g14940
At1g14960	At1g30990
At1g14970	At2g01480
At1g15010	At2g01300
At1g15020	At2g01270
At1g15030	At2g01260
At1g15050	At2g01200
At1g15120	At2g01090
At1g15150	At1g15160
At1g15170	At1g15180
At1g15210	At1g59870
At1g15280	At1g80000
At1g15360	At5g25190
At1g15380	At1g80160
At1g15400	At1g80180
At1g15460	At1g74810
At1g15480	At1g80270
At1g15490	At1g80280
At1g15500	At1g80300
At1g15550	At1g80340
At1g15570	At1g80370
At1g15610	At1g15630
At1g15620	At1g15640
At1g15670	At1g80440
At1g15700	At4g04640
At1g15720	At5g58340
At1g15730	At1g80480
At1g15750	At1g80490
At1g15760	At1g80520
At1g15770	At1g15780
At1g15800	At1g80610
At1g15810	At1g80620
At1g15850	At1g80670
At1g15870	At1g80720
At1g15910	At4g00380
At1g15930	At2g32060
At1g15940	At1g80810
At1g15950	At1g80820
At1g15960	At1g80830
At1g15970	At1g80850
At1g15990	At1g19780
At1g16000	At1g80890
At1g16010	At1g80900
At1g16020	At1g80910
At1g16060	At1g79700
At1g16120	At1g16140
At1g16130	At1g16150
At1g16170	At1g79660
At1g16190	At1g79650
At1g16220	At1g79630
At1g16225	At1g16230
At1g16240	At1g79590
At1g16270	At1g79570
At1g16300	At1g79530
At1g16310	At1g79520
At1g16320	At1g79510
At1g16340	At1g79500
At1g16350	At1g79470
At1g16360	At1g79450
At1g16370	At1g79410
At1g16380	At1g79400
At1g16390	At1g79360
At1g16400	At1g16410
At1g16440	At1g79250
At1g16460	At1g79230
At1g16470	At1g79210
At1g16490	At1g79180
At1g16500	At1g79160
At1g16510	At3g12830
At1g16610	At1g79100
At1g16630	At2g16270
At1g16680	At1g79030
At1g16690	At1g79020
At1g16700	At1g79010
At1g16710	At1g79000
At1g16750	At3g13000
At1g16760	At1g78940
At1g16780	At1g78920
At1g16820	At1g78900
At1g16830	At1g78895
At1g16860	At1g78880
At1g16890	At1g78870
At1g16910	At1g78815
At1g16980	At1g17000
At1g17040	At1g78540
At1g17050	At1g78510
At1g17070	At2g42330
At1g17140	At1g78430
At1g17145	At1g78420
At1g17170	At1g17180
At1g17230	At2g33170
At1g17240	At1g17250
At1g17270	At5g50420
At1g17280	At5g50430
At1g17285	At1g17300
At1g17290	At1g72330
At1g17340	At3g14205
At1g17350	At1g72420
At1g17360	At1g72410
At1g17380	At1g72450
At1g17420	At1g72520
At1g17430	At1g72620
At1g17455	At1g72630
At1g17460	At1g72650
At1g17470	At1g72660
At1g17480	At1g72670
At1g17500	At1g72700
At1g17520	At1g72740
At1g17530	At1g72750
At1g17540	At1g72760
At1g17550	At1g72770
At1g17560	At5g46160
At1g17590	At1g72830
At1g17600	At5g40100
At1g17610	At5g40090
At1g17710	At1g73010
At1g17720	At1g51690
At1g17730	At1g73030
At1g17770	At2g24740
At1g17780	At2g16575
At1g17790	At1g73150
At1g17810	At1g73190
At1g17820	At1g73200
At1g17830	At1g73210
At1g17880	At1g73230
At1g17890	At1g73250
At1g17910	At1g19390
At1g17920	At1g73360
At1g17940	At1g73390
At1g17950	At1g73410
At1g17960	At5g26830
At1g17970	At1g73760
At1g17990	At1g18020
At1g18000	At1g18010
At1g18040	At1g73690
At1g18150	At1g73670
At1g18160	At1g73660
At1g18170	At1g73655
At1g18180	At1g73650
At1g18200	At1g73640
At1g18210	At1g73630
At1g18220	At2g48100
At1g18250	At1g73620
At1g18260	At1g73570
At1g18300	At1g73540
At1g18310	At5g15870
At1g18320	At3g10110
At1g18330	At3g10113
At1g18350	At1g73500
At1g18360	At1g73480
At1g18400	At1g73830
At1g18450	At1g73910
At1g18460	At1g73920
At1g18470	At1g73950
At1g18500	At1g74040
At1g18510	At1g74045
At1g18570	At1g74080
At1g18610	At1g74150
At1g18620	At1g74160
At1g18670	At1g74330
At1g18690	At1g74380
At1g18710	At1g74430
At1g18720	At1g74440
At1g18740	At1g74450
At1g18760	At1g18770
At1g18780	At2g29840
At1g18790	At1g74480
At1g18800	At1g74560
At1g18830	At3g63460
At1g18840	At1g74690
At1g18860	At5g15130
At1g18870	At1g74710
At1g18890	At1g74740
At1g18900	At1g74750
At1g18910	At1g74760
At1g18920	At1g74770
At1g18940	At1g74780
At1g18970	At1g18980
At1g18990	At1g74830
At1g19000	At1g74840
At1g19010	At1g74860
At1g19050	At1g74890
At1g19070	At4g22280
At1g19120	At3g14080
At1g19160	At5g52610
At1g19170	At3g42950
At1g19180	At1g74950
At1g19200	At1g74940
At1g19210	At1g74930
At1g19220	At5g20730
At1g19250	At5g45180
At1g19260	At3g29765
At1g19270	At4g36860
At1g19300	At3g50760
At1g19310	At1g74990
At1g19320	At2g24810
At1g19330	At1g75060
At1g19350	At1g75080
At1g19370	At1g75140
At1g19400	At1g75180
At1g19450	At1g75220
At1g19460	At1g19470
At1g19480	At1g75230
At1g19510	At1g75250
At1g19550	At1g19570
At1g19650	At1g75370
At1g19660	At1g75380
At1g19680	At1g75400
At1g19700	At1g75410
At1g19710	At1g75420
At1g19740	At1g75460
At1g19750	At1g27840
At1g19790	At1g75520
At1g19830	At1g75580
At1g19835	At1g47900
At1g19840	At1g75590
At1g19900	At1g75620
At1g19910	At1g75630
At1g19930	At1g60570
At1g19940	At1g75680
At1g19950	At1g75700
At1g19970	At1g75760
At1g20000	At4g20280
At1g20010	At1g75780
At1g20020	At5g66190
At1g20090	At1g75840
At1g20140	At2g25700
At1g20200	At1g75990
At1g20220	At1g76010
At1g20225	At1g76020
At1g20240	At1g20940
At1g20260	At1g76030
At1g20280	At1g61200
At1g20290	At1g20370
At1g20310	At1g76070
At1g20320	At5g54210
At1g20330	At1g76090
At1g20340	At1g76100
At1g20380	At1g76140
At1g20440	At1g20450
At1g20460	At1g76185
At1g20470	At1g76190
At1g20490	At1g20500
At1g20520	At1g76210
At1g20540	At1g76260
At1g20550	At1g76270
At1g20570	At1g80260
At1g20580	At1g76300
At1g20590	At1g20610
At1g20600	At4g03170
At1g20630	At4g35090
At1g20640	At1g76350
At1g20650	At1g76370
At1g20670	At1g76380
At1g20693	At1g20696
At1g20700	At1g20710
At1g20720	At1g20750
At1g20730	At1g20740
At1g20780	At1g76390
At1g20795	At1g20800
At1g20816	At1g76405
At1g20823	At1g76410
At1g20850	At4g35350
At1g20860	At1g76430
At1g20880	At1g76460
At1g20890	At1g76480
At1g20900	At1g76500
At1g20910	At1g76510
At1g20920	At3g09620
At1g20930	At1g76540
At1g20950	At1g76550
At1g20960	At2g42270
At1g20980	At1g76580
At1g21000	At1g76590
At1g21010	At1g76600
At1g21060	At1g76620
At1g21070	At1g76670
At1g21080	At1g76700
At1g21110	At1g21120
At1g21170	At1g76850
At1g21190	At1g76860
At1g21200	At1g76870
At1g21240	At1g21250
At1g21310	At1g76930
At1g21312	At1g76940
At1g21320	At1g21326
At1g21380	At1g76970
At1g21390	At1g76980
At1g21400	At5g34780
At1g21410	At1g77000
At1g21440	At1g77060
At1g21530	At1g21540
At1g21590	At1g77280
At1g21610	At1g77310
At1g21670	At1g21680
At1g21695	At1g77400
At1g21720	At1g77440
At1g21740	At1g77500
At1g21750	At1g77510
At1g21770	At1g77540
At1g21810	At1g77580
At1g21850	At1g21860
At1g21870	At1g77610
At1g21880	At1g77630
At1g21900	At3g10780
At1g21910	At1g77640
At1g21920	At1g77660
At1g21930	At3g42150
At1g21970	At5g47670
At1g21980	At1g77740
At1g21990	At2g29930
At1g22000	At1g22060
At1g22015	At1g77810
At1g22020	At1g36370
At1g22030	At1g77855
At1g22050	At1g77870
At1g22070	At1g77920
At1g22130	At1g77980
At1g22150	At1g78000
At1g22160	At1g78020
At1g22170	At1g78050
At1g22190	At1g78080
At1g22200	At1g36050
At1g22210	At1g78090
At1g22220	At1g78100
At1g22230	At1g78110
At1g22240	At1g78160
At1g22250	At1g78170
At1g22260	At1g22275
At1g22270	At1g78190
At1g22280	At1g78200
At1g22290	At1g22300
At1g22330	At1g78260
At1g22360	At1g22380
At1g22430	At4g22110
At1g22480	At1g72230
At1g22490	At1g72210
At1g22500	At1g72200
At1g22510	At1g72175
At1g22520	At1g72170
At1g22530	At1g72150
At1g22540	At1g72130
At1g22550	At1g22570
At1g22600	At1g72100
At1g22650	At1g72000
At1g22670	At1g71980
At1g22740	At4g09720
At1g22760	At1g71770
At1g22810	At1g71520
At1g22830	At1g71490
At1g22840	At4g10040
At1g22870	At1g71410
At1g22880	At1g71380
At1g22882	At1g71360
At1g22885	At1g22890
At1g22920	At1g71230
At1g22950	At3g18210
At1g22970	At1g22980
At1g22985	At1g71130
At1g22990	At1g71050
At1g23010	At1g71040
At1g23030	At1g71020
At1g23060	At1g70950
At1g23080	At1g70940
At1g23110	At1g70900
At1g23150	At1g70780
At1g23160	At5g13320
At1g23170	At1g70770
At1g23190	At1g70730
At1g23200	At4g00190
At1g23205	At1g70720
At1g23210	At1g70710
At1g23240	At1g23250
At1g23260	At1g70660
At1g23290	At1g70600
At1g23310	At1g70580
At1g23320	At1g70560
At1g23340	At1g70550
At1g23380	At1g70510
At1g23460	At1g70500
At1g23465	At1g29960
At1g23490	At1g70490
At1g23500	At1g73610
At1g23530	At1g70470
At1g23550	At1g70440
At1g23570	At1g23580
At1g23630	At1g23660
At1g23700	At1g70430
At1g23710	At1g70420
At1g23730	At1g70410
At1g23760	At1g70370
At1g23770	At1g23780
At1g23790	At1g70340
At1g23800	At3g48000
At1g23810	At1g24250
At1g23820	At1g70310
At1g23830	At1g23840
At1g23870	At1g70290
At1g23880	At1g70280
At1g23900	At1g23940
At1g23910	At1g24000
At1g23930	At4g09370
At1g23950	At1g23970
At1g23980	At5g40250
At1g24062	At5g54220
At1g24070	At4g13410
At1g24090	At5g51080
At1g24140	At1g70170
At1g24150	At1g70140
At1g24160	At1g70100
At1g24170	At1g70090
At1g24180	At1g59900
At1g24190	At1g70060
At1g24210	At1g27240
At1g24230	At1g27280
At1g24240	At4g11630
At1g24265	At1g24267
At1g24280	At5g13110
At1g24300	At1g27430
At1g24320	At1g67490
At1g24330	At1g67530
At1g24350	At1g67600
At1g24370	At2g13770
At1g24380	At4g10230
At1g24400	At1g67640
At1g24480	At4g24805
At1g24510	At1g67760
At1g24570	At1g67850
At1g24764	At1g68060
At1g24793	At1g25141
At1g24822	At1g25097
At1g24909	At1g25083
At1g25025	At1g25112
At1g25054	At1g25210
At1g25250	At1g68130
At1g25320	At2g01210
At1g25340	At1g68320
At1g25350	At5g19720
At1g25440	At1g68520
At1g25450	At1g68530
At1g25460	At1g68540
At1g25520	At1g68650
At1g25550	At1g68670
At1g25560	At1g68840
At1g25682	At1g25988
At1g26130	At1g68710
At1g26190	At1g73980
At1g26240	At1g26250
At1g26260	At1g68920
At1g26300	At1g69030
At1g26310	At1g69120
At1g26360	At1g69240
At1g26380	At1g26420
At1g26450	At1g69295
At1g26530	At2g46230
At1g26540	At2g47230
At1g26590	At1g26610
At1g26600	At1g69320
At1g26620	At1g69360
At1g26630	At1g69410
At1g26650	At1g69430
At1g26665	At5g41910
At1g26690	At1g69460
At1g26700	At5g53760
At1g26710	At1g26720
At1g26730	At1g35350
At1g26740	At1g69485
At1g26770	At1g69530
At1g26780	At1g69560
At1g26790	At1g69570
At1g26795	At1g26796
At1g26797	At1g26798
At1g26830	At1g69670
At1g26850	At4g18030
At1g26860	At5g49590
At1g26870	At5g39820
At1g26880	At1g69620
At1g26910	At1g66580
At1g26920	At1g69760
At1g26950	At2g22350
At1g26960	At1g69780
At1g26970	At1g69790
At1g27000	At1g44674
At1g27020	At1g27030
At1g27040	At1g69850
At1g27080	At1g69870
At1g27090	At3g24690
At1g27100	At1g69890
At1g27110	At1g27150
At1g27120	At5g62620
At1g27130	At1g27140
At1g27170	At1g27180
At1g27190	At1g69990
At1g27210	At1g59850
At1g27220	At1g27250
At1g27310	At1g27970
At1g27320	At5g35750
At1g27330	At1g27350
At1g27360	At1g27370
At1g27400	At1g67430
At1g27440	At5g61840
At1g27470	At4g07410
At1g27490	At3g23260
At1g27540	At1g27580
At1g27570	At1g27590
At1g27650	At5g42820
At1g27720	At5g43130
At1g27730	At5g04340
At1g27740	At5g43175
At1g27780	At3g42730
At1g27800	At3g24370
At1g27820	At1g27890
At1g27860	At1g28500
At1g27870	At2g16100
At1g27940	At1g28010
At1g28040	At2g46495
At1g28050	At2g33500
At1g28060	At3g55930
At1g28070	At2g33510
At1g28110	At2g33530
At1g28140	At2g01175
At1g28260	At5g02650
At1g28270	At2g33775
At1g28350	At2g33840
At1g28400	At2g33850
At1g28450	At1g28460
At1g28550	At2g33870
At1g28570	At1g28580
At1g28590	At2g27360
At1g28600	At1g28610
At1g28640	At1g28670
At1g28700	At1g28710
At1g28960	At2g33980
At1g29010	At2g34010
At1g29030	At2g34040
At1g29050	At2g34070
At1g29060	At4g14600
At1g29080	At1g29090
At1g29160	At2g34140
At1g29170	At2g34150
At1g29230	At2g34180
At1g29240	At2g34170
At1g29250	At2g34160
At1g29300	At2g32130
At1g29310	At2g34250
At1g29350	At1g29370
At1g29390	At1g29395
At1g29400	At4g18120
At1g29430	At5g27780
At1g29440	At1g29510
At1g29470	At2g34300
At1g29530	At2g34310
At1g29540	At2g34330
At1g29550	At1g29590
At1g29570	At1g29610
At1g29580	At1g55080
At1g29620	At1g32720
At1g29640	At2g34340
At1g29660	At1g29670
At1g29710	At2g34370
At1g29730	At1g29740
At1g29760	At2g34380
At1g29770	At1g29780
At1g29820	At1g29830
At1g29840	At3g47560
At1g29870	At1g29880
At1g29890	At2g34410
At1g29910	At1g29930
At1g29965	At2g34480
At1g29980	At2g34510
At1g30040	At2g34555
At1g30100	At4g18350
At1g30120	At2g34590
At1g30135	At2g34600
At1g30190	At2g34610
At1g30210	At4g18390
At1g30230	At2g18110
At1g30330	At5g37020
At1g30400	At2g34660
At1g30410	At1g30420
At1g30490	At2g34710
At1g30500	At2g34720
At1g30510	At4g05390
At1g30560	At4g25220
At1g30590	At2g34750
At1g30620	At2g34850
At1g30630	At2g34840
At1g30650	At2g34830
At1g30660	At1g30680
At1g30670	At2g34820
At1g30710	At1g34575
At1g30720	At1g30730
At1g30760	At2g34790
At1g30780	At1g32660
At1g30810	At2g34880
At1g30820	At2g34890
At1g30860	At2g34920
At1g30890	At3g59500
At1g30900	At2g34940
At1g31020	At2g35010
At1g31070	At2g35020
At1g31080	At1g31090
At1g31120	At2g35060
At1g31140	At1g31150
At1g31180	At5g14200
At1g31230	At4g19710
At1g31280	At1g31290
At1g31310	At2g35640
At1g31340	At2g35635
At1g31370	At1g31380
At1g31420	At2g35620
At1g31450	At2g35615
At1g31630	At1g31640
At1g31690	At1g31710
At1g31740	At2g04060
At1g31750	At2g04063
At1g31760	At3g48600
At1g31810	At1g42980
At1g31814	At5g16320
At1g31820	At1g31830
At1g31850	At4g19120
At1g31880	At2g21030
At1g31940	At2g35585
At1g32010	At5g38190
At1g32100	At4g13660
At1g32150	At2g35530
At1g32170	At4g18990
At1g32210	At2g35520
At1g32230	At2g35510
At1g32240	At4g17695
At1g32260	At2g35480
At1g32280	At5g56480
At1g32300	At5g56490
At1g32330	At4g17750
At1g32337	At3g46390
At1g32360	At2g35430
At1g32380	At2g35390
At1g32420	At5g50220
At1g32440	At5g52920
At1g32450	At4g21680
At1g32470	At2g35370
At1g32490	At2g35340
At1g32530	At2g35330
At1g32580	At2g35240
At1g32600	At1g54640
At1g32610	At2g35230
At1g32640	At2g46510
At1g32680	At5g35880
At1g32690	At2g35200
At1g32750	At3g19040
At1g32760	At4g10630
At1g32763	At3g04540
At1g32790	At4g10610
At1g32800	At4g10600
At1g32880	At5g52000
At1g32910	At1g78990
At1g32930	At1g33430
At1g32950	At1g32960
At1g32970	At1g32980
At1g32990	At5g51610
At1g33000	At4g08860
At1g33010	At1g33020
At1g33040	At4g10480
At1g33050	At4g10470
At1g33060	At4g35580
At1g33090	At1g33110
At1g33120	At1g33140
At1g33135	At5g36650
At1g33170	At4g10440
At1g33230	At4g10430
At1g33260	At4g10390
At1g33280	At4g10350
At1g33320	At3g01120
At1g33350	At2g36730
At1g33360	At5g53350
At1g33450	At4g04780
At1g33490	At4g10140
At1g33520	At4g25020
At1g33590	At1g33600
At1g33680	At4g10070
At1g33700	At4g10060
At1g33720	At1g33730
At1g33770	At4g10010
At1g33790	At5g28520
At1g33800	At4g09990
At1g33830	At2g26820
At1g33840	At2g14560
At1g33890	At1g33900
At1g33940	At5g18700
At1g33950	At1g33960
At1g33990	At4g09900
At1g34020	At4g09810
At1g34030	At4g09800
At1g34040	At1g34060
At1g34095	At2g45403
At1g34120	At1g71710
At1g34180	At1g34190
At1g34200	At4g09670
At1g34210	At1g71830
At1g34355	At2g34110
At1g34390	At1g34410
At1g34430	At3g25860
At1g34460	At5g06150
At1g34470	At4g09640
At1g34490	At1g34520
At1g34510	At4g26010
At1g34540	At3g56630
At1g34550	At4g09630
At1g34570	At3g15750
At1g34610	At3g09170
At1g34650	At5g17320
At1g34710	At2g14780
At1g34780	At4g08930
At1g34910	At1g35040
At1g35080	At4g19280
At1g35090	At5g28980
At1g35100	At5g36035
At1g35110	At1g52087
At1g35140	At4g08950
At1g35150	At2g06500
At1g35160	At4g09000
At1g35170	At1g35180
At1g35230	At4g09030
At1g35250	At1g35290
At1g35260	At1g35310
At1g35320	At3g30160
At1g35400	At1g35410
At1g35460	At4g09180
At1g35470	At4g09340
At1g35500	At1g35614
At1g35515	At4g09460
At1g35530	At1g36020
At1g35580	At4g09510
At1g35610	At3g13760
At1g35625	At1g35630
At1g35663	At4g08200
At1g35670	At4g09570
At1g35710	At4g08850
At1g35730	At1g35750
At1g35770	At2g06860
At1g35780	At1g78150
At1g35820	At3g30520
At1g35850	At5g59280
At1g35930	At2g14455
At1g35940	At5g34960
At1g35950	At2g05084
At1g36000	At2g19510
At1g36060	At4g39780
At1g36070	At1g78070
At1g36100	At5g32590
At1g36160	At1g36180
At1g36240	At3g18740
At1g36280	At4g18440
At1g36510	At3g32260
At1g36670	At1g37050
At1g36675	At5g33390
At1g36730	At1g77840
At1g36756	At2g11135
At1g36950	At4g00070
At1g36960	At1g48095
At1g36970	At4g05581
At1g36990	At4g08510
At1g37010	At5g06680
At1g37015	At4g06716
At1g37020	At1g42515
At1g37045	At3g42430
At1g37130	At1g77760
At1g37150	At2g25710
At1g38065	At1g38131
At1g40080	At1g42630
At1g40087	At3g30200
At1g40125	At3g30670
At1g40129	At4g07350
At1g40133	At3g43680
At1g40230	At3g33073
At1g41750	At3g32903
At1g41880	At3g55750
At1g41900	At4g08113
At1g41920	At3g29450
At1g42080	At3g43500
At1g42460	At5g28250
At1g42470	At4g38350
At1g42560	At2g33670
At1g42580	At3g47680
At1g43090	At1g43100
At1g43170	At1g61580
At1g43310	At5g33320
At1g43330	At4g00540
At1g43560	At1g76760
At1g43590	At5g34838
At1g43600	At1g43610
At1g43640	At1g76900
At1g43680	At5g36228
At1g43730	At4g04650
At1g43760	At5g56440
At1g43920	At2g13975
At1g44020	At1g44030
At1g44050	At5g55770
At1g44085	At3g29033
At1g44120	At1g77460
At1g44180	At1g44820
At1g44318	At1g69740
At1g44478	At1g53720
At1g44542	At4g34180
At1g44780	At4g08310
At1g44800	At4g08300
At1g44860	At4g03977
At1g44875	At3g42520
At1g44880	At3g42530
At1g45000	At5g43010
At1g45050	At5g42990
At1g45063	At4g01380
At1g45080	At2g05480
At1g45090	At2g12100
At1g45130	At4g36360
At1g45145	At5g42980
At1g45165	At5g55790
At1g45170	At5g42960
At1g45180	At5g42940
At1g45190	At3g11990
At1g45249	At5g42910
At1g45332	At2g45030
At1g45545	At5g42880
At1g45616	At1g47890
At1g45688	At5g42860
At1g46408	At5g04640
At1g46696	At4g03830
At1g46840	At1g46912
At1g47128	At5g43060
At1g47200	At5g43070
At1g47220	At1g47230
At1g47240	At2g23150
At1g47250	At5g42790
At1g47260	At1g47420
At1g47290	At2g26260
At1g47317	At1g47320
At1g47340	At1g47350
At1g47370	At1g57850
At1g47380	At1g68410
At1g47395	At1g47400
At1g47490	At1g47500
At1g47540	At2g43520
At1g47550	At1g47560
At1g47580	At4g31050
At1g47600	At1g51470
At1g47690	At1g47700
At1g47730	At1g48060
At1g47765	At1g47790
At1g47770	At5g35760
At1g47780	At1g47786
At1g47800	At1g47810
At1g47813	At1g47820
At1g47915	At1g48400
At1g47970	At3g17160
At1g47990	At3g17200
At1g48030	At3g17240
At1g48040	At3g17250
At1g48110	At3g17330
At1g48150	At1g50780
At1g48180	At1g51670
At1g48210	At3g17410
At1g48230	At3g17430
At1g48240	At3g17440
At1g48250	At4g35400
At1g48260	At3g17510
At1g48330	At3g17580
At1g48370	At3g17650
At1g48405	At3g17680
At1g48430	At3g17770
At1g48440	At3g17780
At1g48450	At3g17800
At1g48470	At3g17820
At1g48480	At3g17840
At1g48490	At3g17850
At1g48500	At3g17860
At1g48530	At3g53970
At1g48540	At3g17920
At1g48590	At3g17980
At1g48600	At3g18000
At1g48605	At3g18030
At1g48620	At3g18035
At1g48630	At3g18130
At1g48635	At3g18160
At1g48650	At2g01130
At1g48660	At1g48670
At1g48720	At3g42250
At1g48740	At5g43660
At1g48780	At3g18300
At1g48800	At1g48820
At1g48840	At3g18350
At1g48860	At2g45300
At1g48900	At5g49500
At1g48920	At3g18610
At1g48940	At3g18590
At1g48980	At2g17970
At1g49000	At3g18560
At1g49030	At3g18470
At1g49140	At3g18410
At1g49160	At3g18750
At1g49180	At5g63960
At1g49200	At1g49210
At1g49240	At3g18780
At1g49270	At3g18810
At1g49300	At3g18820
At1g49340	At1g51040
At1g49400	At3g18880
At1g49450	At3g18950
At1g49480	At3g18990
At1g49490	At3g19020
At1g49520	At3g19080
At1g49530	At3g20160
At1g49580	At3g19100
At1g49600	At3g19130
At1g49610	At3g03360
At1g49630	At3g19170
At1g49650	At1g49660
At1g49680	At4g28870
At1g49700	At4g07675
At1g49710	At3g19280
At1g49715	At1g73607
At1g49720	At3g19290
At1g49730	At3g19300
At1g49740	At3g19310
At1g49750	At3g19320
At1g49780	At3g19380
At1g49810	At3g19490
At1g49830	At3g19500
At1g49840	At3g19540
At1g49890	At3g19570
At1g49910	At3g19590
At1g49930	At5g22800
At1g50040	At3g19680
At1g50050	At1g50060
At1g50090	At1g50110
At1g50140	At3g19740
At1g50150	At3g19750
At1g50220	At5g54067
At1g50250	At5g42270
At1g50260	At3g19830
At1g50280	At3g19850
At1g50310	At3g19940
At1g50360	At3g19960
At1g50370	At3g19980
At1g50400	At3g20000
At1g50410	At3g20010
At1g50460	At3g20040
At1g50480	At2g12280
At1g50490	At3g20060
At1g50500	At1g50970
At1g50520	At1g50560
At1g50530	At1g50570
At1g50580	At3g29630
At1g50610	At3g20190
At1g50620	At3g20280
At1g50630	At3g20300
At1g50640	At3g20310
At1g50660	At3g20350
At1g50680	At1g51120
At1g50700	At3g20410
At1g50740	At3g20510
At1g50790	At1g50820
At1g50830	At5g18510
At1g50840	At3g20540
At1g50870	At5g39540
At1g50890	At4g27060
At1g50930	At3g20557
At1g50950	At3g20560
At1g50980	At1g51055
At1g51010	At1g51030
At1g51060	At3g20670
At1g51070	At5g54680
At1g51130	At3g20760
At1g51150	At5g54745
At1g51170	At3g20830
At1g51190	At3g20840
At1g51210	At5g03490
At1g51220	At3g20880
At1g51240	At1g51250
At1g51290	At1g51320
At1g51340	At3g08040
At1g51355	At3g20900
At1g51360	At2g31670
At1g51370	At5g53840
At1g51380	At3g19760
At1g51390	At3g20970
At1g51400	At3g21055
At1g51410	At5g19440
At1g51420	At2g35840
At1g51500	At3g21090
At1g51520	At3g21100
At1g51560	At3g21140
At1g51570	At3g57880
At1g51590	At3g21160
At1g51600	At3g21175
At1g51630	At3g21190
At1g51660	At3g21220
At1g51680	At3g21240
At1g51700	At3g21270
At1g51710	At3g21280
At1g51760	At1g51780
At1g51770	At3g21310
At1g51820	At1g51850
At1g51860	At1g51870
At1g51950	At3g16500
At1g51960	At3g16490
At1g51980	At3g16480
At1g52030	At1g52040
At1g52060	At1g52070
At1g52120	At1g52130
At1g52140	At3g16330
At1g52150	At4g32880
At1g52160	At3g16260
At1g52180	At3g16240
At1g52190	At3g16180
At1g52230	At3g16140
At1g52240	At3g16130
At1g52250	At3g16120
At1g52260	At3g16110
At1g52270	At4g28310
At1g52280	At3g16100
At1g52300	At3g16080
At1g52360	At3g15980
At1g52370	At4g28360
At1g52380	At3g15970
At1g52410	At3g15950
At1g52415	At4g28405
At1g52420	At3g15940
At1g52430	At1g52450
At1g52440	At1g52460
At1g52480	At1g52490
At1g52540	At3g15890
At1g52565	At3g15760
At1g52570	At3g15730
At1g52600	At3g15710
At1g52650	At4g13960
At1g52660	At3g15700
At1g52670	At3g15690
At1g52690	At3g15670
At1g52700	At3g15650
At1g52720	At3g15630
At1g52730	At3g15610
At1g52770	At3g15570
At1g52825	At4g14615
At1g52830	At3g15540
At1g52840	At2g13865
At1g52880	At3g15510
At1g52890	At3g15500
At1g52910	At3g15480
At1g52930	At3g15460
At1g52940	At2g18130
At1g52960	At1g64410
At1g53020	At3g15355
At1g53030	At3g15352
At1g53035	At3g15358
At1g53060	At1g53070
At1g53090	At3g15354
At1g53100	At3g15350
At1g53160	At3g15270
At1g53165	At3g15220
At1g53170	At3g15210
At1g53180	At3g15115
At1g53190	At3g15070
At1g53230	At3g15030
At1g53240	At3g15020
At1g53260	At3g15000
At1g53280	At3g14990
At1g53290	At3g14960
At1g53300	At3g14950
At1g53310	At3g14940
At1g53340	At5g02360
At1g53360	At1g53370
At1g53380	At3g14870
At1g53400	At5g45740
At1g53420	At4g16162
At1g53430	At1g53440
At1g53450	At3g14830
At1g53470	At3g14810
At1g53480	At5g03090
At1g53500	At3g14790
At1g53510	At3g14720
At1g53540	At3g46230
At1g53570	At1g63700
At1g53590	At3g14590
At1g53610	At1g53620
At1g53650	At3g14450
At1g53660	At3g14410
At1g53690	At5g41010
At1g53700	At3g14370
At1g53730	At3g14350
At1g53750	At1g53780
At1g53815	At1g61060
At1g53830	At3g14310
At1g53840	At3g14300
At1g53850	At3g14290
At1g53870	At1g53890
At1g53880	At1g53900
At1g53910	At3g14230
At1g53935	At5g23180
At1g53940	At5g40990
At1g53950	At1g53980
At1g54000	At1g54010
At1g54060	At3g14180
At1g54080	At3g14100
At1g54090	At3g14090
At1g54110	At3g55600
At1g54115	At3g14070
At1g54130	At3g14050
At1g54160	At3g14020
At1g54170	At3g14010
At1g54180	At3g14000
At1g54200	At3g13980
At1g54210	At3g13970
At1g54220	At3g13930
At1g54230	At1g54240
At1g54250	At3g59600
At1g54270	At3g13920
At1g54280	At3g13900
At1g54300	At3g05770
At1g54320	At3g12740
At1g54340	At1g65930
At1g54370	At1g79610
At1g54380	At2g42510
At1g54430	At3g30420
At1g54440	At5g35910
At1g54480	At2g25470
At1g54580	At1g54630
At1g54610	At5g50860
At1g54770	At5g30495
At1g54790	At3g05180
At1g54870	At3g05260
At1g54926	At4g00140
At1g54970	At3g62680
At1g54980	At5g50070
At1g55030	At4g13965
At1g55060	At5g37640
At1g55110	At3g13810
At1g55130	At3g13772
At1g55140	At3g13740
At1g55200	At3g13690
At1g55230	At1g55240
At1g55290	At3g13610
At1g55310	At3g13570
At1g55330	At3g13520
At1g55340	At3g03880
At1g55360	At3g13510
At1g55380	At1g55420
At1g55450	At3g54150
At1g55460	At5g51795
At1g55475	At3g13480
At1g55490	At3g13470
At1g55500	At3g13460
At1g55510	At3g13450
At1g55520	At3g13445
At1g55530	At3g13430
At1g55535	At3g13420
At1g55560	At3g13400
At1g55570	At3g13390
At1g55610	At3g13380
At1g55650	At3g13350
At1g55660	At4g00315
At1g55680	At3g13340
At1g55710	At4g18690
At1g55720	At1g55730
At1g55740	At4g01265
At1g55750	At3g61420
At1g55790	At1g55800
At1g55810	At4g26510
At1g55820	At3g13222
At1g55860	At1g70320
At1g55890	At3g13160
At1g55920	At3g13110
At1g55930	At3g13070
At1g55950	At2g01370
At1g55960	At3g13062
At1g55970	At3g12980
At1g55980	At1g56000
At1g55990	At4g33610
At1g56020	At3g12970
At1g56030	At1g56040
At1g56110	At3g12860
At1g56130	At1g56140
At1g56160	At3g12820
At1g56190	At3g12780
At1g56240	At1g56250
At1g56360	At4g36350
At1g56400	At5g54820
At1g56410	At5g02490
At1g56520	At1g56540
At1g56560	At3g05820
At1g56630	At5g42930
At1g56650	At1g66390
At1g56680	At2g43600
At1g57565	At1g57580
At1g57660	At1g57860
At1g57780	At4g13380
At1g57800	At1g57820
At1g57830	At1g60320
At1g57980	At1g57990
At1g58030	At5g36940
At1g58037	At5g45730
At1g58050	At1g58060
At1g58090	At1g59630
At1g58100	At1g72010
At1g58200	At5g10490
At1g58242	At5g36720
At1g58250	At5g49680
At1g58260	At1g58265
At1g58280	At2g17280
At1g58725	At3g43570
At1g58807	At1g59124
At1g58848	At1g59218
At1g58936	At1g59312
At1g58983	At1g59359
At1g59030	At1g59406
At1g59077	At1g59453
At1g59500	At4g37390
At1g59550	At4g14250
At1g59560	At1g63900
At1g59670	At1g59700
At1g59675	At5g18160
At1g59720	At2g37310
At1g59760	At2g06990
At1g59810	At1g60040
At1g59920	At1g59930
At1g59950	At1g59960
At1g60050	At1g70260
At1g60090	At4g22100
At1g60110	At1g60130
At1g60170	At1g70400
At1g60180	At3g18150
At1g60300	At1g60340
At1g60400	At1g60410
At1g60450	At1g60470
At1g60500	At1g60530
At1g60620	At1g60850
At1g60710	At1g60730
At1g60740	At1g65970
At1g60830	At1g60900
At1g60880	At1g60920
At1g60980	At5g07200
At1g60986	At1g60987
At1g61090	At1g61095
At1g61180	At1g61300
At1g61260	At5g54300
At1g61270	At3g01760
At1g61280	At2g39440
At1g61320	At1g61330
At1g61380	At1g61390
At1g61400	At1g61440
At1g61410	At3g23100
At1g61490	At1g61500
At1g61540	At4g39590
At1g61563	At1g61566
At1g61730	At4g00390
At1g61800	At4g03950
At1g61810	At1g61820
At1g61840	At2g40050
At1g61940	At2g47900
At1g61970	At1g61980
At1g62000	At1g62080
At1g62010	At1g62120
At1g62020	At2g21390
At1g62085	At1g62110
At1g62130	At4g24860
At1g62170	At2g14540
At1g62200	At2g02020
At1g62410	At5g57870
At1g62430	At4g22340
At1g62540	At1g62560
At1g62580	At1g63340
At1g62590	At1g63330
At1g62610	At1g63380
At1g62620	At1g63370
At1g62630	At1g63360
At1g62800	At5g19550
At1g62810	At3g43670
At1g62900	At1g63140
At1g62910	At1g63130
At1g63210	At1g65440
At1g63230	At1g63630
At1g63250	At2g07750
At1g63290	At3g01850
At1g63300	At5g41140
At1g63430	At5g41180
At1g63440	At5g44790
At1g63450	At5g41250
At1g63470	At1g63480
At1g63500	At5g41260
At1g63522	At1g63535
At1g63530	At1g63540
At1g63550	At1g63570
At1g63560	At1g63600
At1g63580	At1g63590
At1g63640	At5g41310
At1g63650	At5g41315
At1g63730	At5g58120
At1g63800	At5g41340
At1g63820	At5g41380
At1g63830	At5g41390
At1g63840	At5g41400
At1g63910	At3g13890
At1g64000	At5g41570
At1g64040	At4g11240
At1g64070	At2g16870
At1g64090	At5g41600
At1g64110	At4g28000
At1g64180	At5g41620
At1g64185	At5g41650
At1g64190	At5g41670
At1g64200	At4g11150
At1g64210	At5g41680
At1g64220	At5g41685
At1g64230	At5g41700
At1g64255	At1g64260
At1g64280	At4g26120
At1g64295	At2g05360
At1g64300	At5g41730
At1g64320	At5g41780
At1g64330	At5g41790
At1g64340	At5g41810
At1g64390	At4g11050
At1g64520	At5g42040
At1g64530	At4g24020
At1g64540	At5g35995
At1g64560	At2g47420
At1g64610	At5g42010
At1g64630	At5g41990
At1g64670	At5g41900
At1g64750	At5g45010
At1g64760	At2g19440
At1g64820	At1g66780
At1g64830	At5g33340
At1g64840	At2g24250
At1g64870	At3g45200
At1g64910	At5g53990
At1g64950	At2g12190
At1g64990	At4g27630
At1g65010	At4g27595
At1g65040	At3g16090
At1g65050	At1g65150
At1g65110	At1g65120
At1g65140	At1g65170
At1g65190	At1g65250
At1g65210	At4g38030
At1g65220	At5g36230
At1g65240	At5g36260
At1g65290	At5g36280
At1g65300	At1g65330
At1g65310	At4g30280
At1g65340	At5g52320
At1g65480	At4g20370
At1g65490	At1g65500
At1g65540	At3g59820
At1g65550	At5g25420
At1g65620	At5g63090
At1g65630	At1g65640
At1g65650	At5g16310
At1g65660	At4g37120
At1g65670	At3g30290
At1g65690	At5g36970
At1g65710	At5g37010
At1g65740	At1g65760
At1g65790	At1g65800
At1g65850	At3g25510
At1g65880	At1g65890
At1g65990	At4g10740
At1g66000	At1g66060
At1g66020	At4g20200
At1g66040	At1g66050
At1g66070	At5g37475
At1g66140	At1g80730
At1g66170	At2g01810
At1g66180	At5g37540
At1g66200	At5g37600
At1g66230	At5g16600
At1g66240	At3g56240
At1g66260	At5g37720
At1g66270	At1g66280
At1g66300	At1g66310
At1g66320	At1g66640
At1g66340	At2g40940
At1g66400	At5g37770
At1g66410	At5g37780
At1g66430	At5g51830
At1g66440	At1g66450
At1g66460	At5g37790
At1g66470	At5g37800
At1g66500	At5g43620
At1g66530	At4g26300
At1g66560	At1g66600
At1g66590	At1g69750
At1g66610	At1g66620
At1g66650	At5g37930
At1g66690	At1g66700
At1g66740	At5g38110
At1g66770	At4g10850
At1g66840	At5g38150
At1g66860	At5g38200
At1g66870	At4g16165
At1g66880	At5g38210
At1g66900	At5g38220
At1g66910	At1g66920
At1g66930	At1g67000
At1g66950	At2g36380
At1g66960	At1g78960
At1g66970	At4g26690
At1g67020	At5g33393
At1g67030	At1g68360
At1g67035	At5g38300
At1g67100	At3g02550
At1g67110	At5g38450
At1g67210	At5g38600
At1g67250	At5g38650
At1g67270	At1g67780
At1g67290	At5g19580
At1g67340	At5g50450
At1g67400	At3g43400
At1g67440	At1g67460
At1g67520	At3g16030
At1g67650	At1g67680
At1g67750	At3g27400
At1g67770	At3g26120
At1g67890	At5g49470
At1g67980	At1g67990
At1g68000	At4g38570
At1g68020	At4g17770
At1g68050	At5g23410
At1g68260	At1g68280
At1g68340	At3g18295
At1g68380	At1g68390
At1g68550	At3g25890
At1g68560	At3g45940
At1g68590	At5g15760
At1g68600	At2g17470
At1g68810	At3g25710
At1g68905	At1g68907
At1g68935	At1g68940
At1g68980	At1g69290
At1g68990	At5g15700
At1g69010	At5g38860
At1g69040	At2g03730
At1g69090	At5g66830
At1g69150	At3g43890
At1g69190	At4g30000
At1g69270	At3g02130
At1g69330	At1g74370
At1g69480	At3g29060
At1g69600	At5g60480
At1g69630	At1g78750
[truncated: 3,626 more rows]
