# Supplementary material for: Conservation of noncoding microsatellites in plants: implication for gene regulation
Source: BMC Genomics. 2006 Dec 25;7:323. doi: 10.1186/1471-2164-7-323 (PMC1781443; doi:10.1186/1471-2164-7-323)
Supplement: Additional file 4 — The primer sequences used for RT-PCR. [file 1471-2164-7-323-S4.xls]

## Sheet: primers
Gene	Forward	Reverse
At2g21190	5'-ccagcttgttctaaggcttcc-3'	5'-ccgtgggaaccaaggataat-3'
At2g21380	5'-tcctttctcgcaccgtagac-3'	5'-taatcgtctgcccagactcg-3'
At4g39050	5'-ggcttcatcctcatcgagaac-3'	5'-gtccatagggtcaccgagaa-3'
At5g43060	5'-cagtccgtttagcgtgaagg-3'	5'-aaccaaacccatttgttctga-3'
At3g49720	5'-aagaaaacgatgcaccaagc-3'	5'-tgtgttggcggatacaacat-3'
At2g05920	5'- cctggtcagctcaactaccc -3'	5'- gcaacgggacttctcacttc -3'
At5g67360	5'- aattacacatcgccgcaaat -3'	5'- gacggcttcgacgagtctac -3'
actin2 (At3g18780)	5'-gggttttatgaatgggatcaa-3'	5'-ttgcaaagagtttcaaggttt-3'
